# Supplementary material for: Oxazoline scaffold in synthesis of benzosiloxaboroles and related ring-expanded heterocycles: diverse reactivity, structural peculiarities and antimicrobial activity
Source: RSC Adv. 2022 Aug 16;12(36):23099–117. doi: 10.1039/d2ra03910a (PMC9379557; doi:10.1039/d2ra03910a)
Supplement: RA-012-D2RA03910A-s001 [file RA-012-D2RA03910A-s001.pdb]

HEADER    LIGASE                                                      
REMARK  99                                                                      
REMARK  99 MOE v2015.10 (Chemical Computing Group Inc.) Tue Jun 07 20:08:21 2022
HELIX    1   1 PRO A  249  GLY A  254  5               Generated by MOE    6
HELIX    2   2 ALA A  265  ILE A  270  1               Generated by MOE    6
HELIX    3   3 ASP A  273  ALA A  286  1               Generated by MOE   14
HELIX    4   4 ASP A  291  GLU A  293  5               Generated by MOE    3
HELIX    5   5 ASP A  344  PHE A  353  1               Generated by MOE   10
HELIX    6   6 ALA A  390  GLU A  400  1               Generated by MOE   11
SHEET    1       ALA A 229  VAL A 235                  Generated by MOE
SHEET    2       VAL A 242  THR A 246                  Generated by MOE
SHEET    3       PHE A 257  LEU A 260                  Generated by MOE
SHEET    4       GLY A 303  THR A 311                  Generated by MOE
SHEET    5       LYS A 318  VAL A 319                  Generated by MOE
SHEET    6       GLN A 320  ILE A 323                  Generated by MOE
SHEET    7       ALA A 324  ALA A 324                  Generated by MOE
SHEET    8       ALA A 335  ALA A 338                  Generated by MOE
SHEET    9       ILE A 361  GLU A 362                  Generated by MOE
SHEET   10       LYS A 376  HIS A 377                  Generated by MOE
ATOM      1  N   GLU A 227      46.430 -31.797  33.027  1.00  0.00           N1+
ATOM      2  CA  GLU A 227      47.508 -32.730  32.646  1.00  0.00           C  
ATOM      3  C   GLU A 227      48.750 -31.969  32.219  1.00  0.00           C  
ATOM      4  O   GLU A 227      48.875 -31.550  31.075  1.00  0.00           O  
ATOM      5  CB  GLU A 227      47.063 -33.777  31.606  1.00  0.00           C  
ATOM      6  CG  GLU A 227      45.862 -34.618  32.068  1.00  0.00           C  
ATOM      7  CD  GLU A 227      45.941 -34.890  33.568  1.00  0.00           C  
ATOM      8  OE1 GLU A 227      46.760 -35.726  33.999  1.00  0.00           O  
ATOM      9  OE2 GLU A 227      45.363 -34.074  34.319  1.00  0.00           O1-
ATOM     10  H1  GLU A 227      46.101 -31.280  32.227  1.00  0.00           H  
ATOM     11  H2  GLU A 227      45.687 -32.327  33.474  1.00  0.00           H  
ATOM     12  H3  GLU A 227      46.796 -31.149  33.721  1.00  0.00           H  
ATOM     13  HA  GLU A 227      47.792 -33.277  33.546  1.00  0.00           H  
ATOM     14  HB2 GLU A 227      46.808 -33.285  30.667  1.00  0.00           H  
ATOM     15  HB3 GLU A 227      47.904 -34.449  31.426  1.00  0.00           H  
ATOM     16  HG2 GLU A 227      45.834 -35.555  31.509  1.00  0.00           H  
ATOM     17  HG3 GLU A 227      44.945 -34.064  31.851  1.00  0.00           H  
ATOM     18  N   GLY A 228      49.637 -31.758  33.185  1.00  0.00           N  
ATOM     19  CA  GLY A 228      50.916 -31.062  33.060  1.00  0.00           C  
ATOM     20  C   GLY A 228      51.643 -31.080  34.405  1.00  0.00           C  
ATOM     21  O   GLY A 228      51.190 -31.749  35.335  1.00  0.00           O  
ATOM     22  H   GLY A 228      49.386 -32.050  34.127  1.00  0.00           H  
ATOM     23  HA2 GLY A 228      51.538 -31.541  32.304  1.00  0.00           H  
ATOM     24  HA3 GLY A 228      50.736 -30.027  32.769  1.00  0.00           H  
ATOM     25  N   ALA A 229      52.709 -30.300  34.565  1.00  0.00           N  
ATOM     26  CA  ALA A 229      53.311 -30.041  35.875  1.00  0.00           C  
ATOM     27  C   ALA A 229      53.964 -28.653  35.939  1.00  0.00           C  
ATOM     28  O   ALA A 229      54.247 -28.035  34.906  1.00  0.00           O  
ATOM     29  CB  ALA A 229      54.318 -31.152  36.216  1.00  0.00           C  
ATOM     30  H   ALA A 229      52.992 -29.699  33.793  1.00  0.00           H  
ATOM     31  HA  ALA A 229      52.522 -30.055  36.628  1.00  0.00           H  
ATOM     32  HB1 ALA A 229      53.819 -32.120  36.212  1.00  0.00           H  
ATOM     33  HB2 ALA A 229      55.136 -31.156  35.502  1.00  0.00           H  
ATOM     34  HB3 ALA A 229      54.733 -30.984  37.210  1.00  0.00           H  
ATOM     35  N   LYS A 230      54.277 -28.184  37.155  1.00  0.00           N  
ATOM     36  CA  LYS A 230      55.264 -27.104  37.289  1.00  0.00           C  
ATOM     37  C   LYS A 230      56.644 -27.573  36.829  1.00  0.00           C  
ATOM     38  O   LYS A 230      56.963 -28.758  36.910  1.00  0.00           O  
ATOM     39  CB  LYS A 230      55.376 -26.553  38.723  1.00  0.00           C  
ATOM     40  CG  LYS A 230      54.187 -25.686  39.167  1.00  0.00           C  
ATOM     41  CD  LYS A 230      54.554 -24.683  40.280  1.00  0.00           C  
ATOM     42  CE  LYS A 230      54.667 -25.234  41.713  1.00  0.00           C  
ATOM     43  NZ  LYS A 230      55.762 -26.213  41.891  1.00  0.00           N1+
ATOM     44  H   LYS A 230      54.004 -28.725  37.971  1.00  0.00           H  
ATOM     45  HA  LYS A 230      54.967 -26.298  36.626  1.00  0.00           H  
ATOM     46  HB2 LYS A 230      55.535 -27.383  39.404  1.00  0.00           H  
ATOM     47  HB3 LYS A 230      56.266 -25.925  38.774  1.00  0.00           H  
ATOM     48  HG2 LYS A 230      53.867 -25.094  38.311  1.00  0.00           H  
ATOM     49  HG3 LYS A 230      53.352 -26.315  39.478  1.00  0.00           H  
ATOM     50  HD2 LYS A 230      53.774 -23.922  40.296  1.00  0.00           H  
ATOM     51  HD3 LYS A 230      55.481 -24.181  40.004  1.00  0.00           H  
ATOM     52  HE2 LYS A 230      53.723 -25.727  41.963  1.00  0.00           H  
ATOM     53  HE3 LYS A 230      54.811 -24.398  42.402  1.00  0.00           H  
ATOM     54  HZ1 LYS A 230      55.540 -27.025  41.316  1.00  0.00           H  
ATOM     55  HZ2 LYS A 230      56.695 -25.855  41.709  1.00  0.00           H  
ATOM     56  HZ3 LYS A 230      55.711 -26.652  42.811  1.00  0.00           H  
ATOM     57  N   VAL A 231      57.516 -26.596  36.588  1.00  0.00           N  
ATOM     58  CA  VAL A 231      58.931 -26.724  36.953  1.00  0.00           C  
ATOM     59  C   VAL A 231      59.303 -25.556  37.874  1.00  0.00           C  
ATOM     60  O   VAL A 231      58.953 -24.405  37.621  1.00  0.00           O  
ATOM     61  CB  VAL A 231      59.863 -26.876  35.737  1.00  0.00           C  
ATOM     62  CG1 VAL A 231      61.317 -27.072  36.186  1.00  0.00           C  
ATOM     63  CG2 VAL A 231      59.477 -28.082  34.870  1.00  0.00           C  
ATOM     64  H   VAL A 231      57.140 -25.654  36.543  1.00  0.00           H  
ATOM     65  HA  VAL A 231      59.046 -27.637  37.534  1.00  0.00           H  
ATOM     66  HB  VAL A 231      59.799 -25.987  35.120  1.00  0.00           H  
ATOM     67 HG11 VAL A 231      61.664 -26.211  36.755  1.00  0.00           H  
ATOM     68 HG12 VAL A 231      61.399 -27.969  36.800  1.00  0.00           H  
ATOM     69 HG13 VAL A 231      61.959 -27.170  35.310  1.00  0.00           H  
ATOM     70 HG21 VAL A 231      59.473 -28.992  35.470  1.00  0.00           H  
ATOM     71 HG22 VAL A 231      58.485 -27.934  34.443  1.00  0.00           H  
ATOM     72 HG23 VAL A 231      60.185 -28.194  34.049  1.00  0.00           H  
ATOM     73  N   SER A 232      59.959 -25.876  38.984  1.00  0.00           N  
ATOM     74  CA  SER A 232      60.316 -24.968  40.076  1.00  0.00           C  
ATOM     75  C   SER A 232      61.818 -24.685  40.039  1.00  0.00           C  
ATOM     76  O   SER A 232      62.615 -25.400  40.652  1.00  0.00           O  
ATOM     77  CB  SER A 232      59.871 -25.593  41.406  1.00  0.00           C  
ATOM     78  OG  SER A 232      58.520 -25.260  41.656  1.00  0.00           O  
ATOM     79  H   SER A 232      60.174 -26.859  39.120  1.00  0.00           H  
ATOM     80  HA  SER A 232      59.800 -24.014  39.960  1.00  0.00           H  
ATOM     81  HB2 SER A 232      60.473 -25.188  42.220  1.00  0.00           H  
ATOM     82  HB3 SER A 232      60.000 -26.676  41.382  1.00  0.00           H  
ATOM     83  HG  SER A 232      58.594 -24.310  41.956  1.00  0.00           H  
ATOM     84  N   PHE A 233      62.213 -23.672  39.266  1.00  0.00           N  
ATOM     85  CA  PHE A 233      63.616 -23.372  38.956  1.00  0.00           C  
ATOM     86  C   PHE A 233      64.369 -22.722  40.123  1.00  0.00           C  
ATOM     87  O   PHE A 233      63.839 -21.856  40.821  1.00  0.00           O  
ATOM     88  CB  PHE A 233      63.695 -22.505  37.694  1.00  0.00           C  
ATOM     89  CG  PHE A 233      63.443 -23.269  36.410  1.00  0.00           C  
ATOM     90  CD1 PHE A 233      62.135 -23.449  35.925  1.00  0.00           C  
ATOM     91  CD2 PHE A 233      64.532 -23.790  35.687  1.00  0.00           C  
ATOM     92  CE1 PHE A 233      61.928 -24.160  34.729  1.00  0.00           C  
ATOM     93  CE2 PHE A 233      64.320 -24.519  34.502  1.00  0.00           C  
ATOM     94  CZ  PHE A 233      63.014 -24.711  34.028  1.00  0.00           C  
ATOM     95  H   PHE A 233      61.499 -23.082  38.847  1.00  0.00           H  
ATOM     96  HA  PHE A 233      64.124 -24.313  38.742  1.00  0.00           H  
ATOM     97  HB2 PHE A 233      62.989 -21.678  37.773  1.00  0.00           H  
ATOM     98  HB3 PHE A 233      64.693 -22.072  37.633  1.00  0.00           H  
ATOM     99  HD1 PHE A 233      61.291 -23.039  36.464  1.00  0.00           H  
ATOM    100  HD2 PHE A 233      65.537 -23.615  36.039  1.00  0.00           H  
ATOM    101  HE1 PHE A 233      60.932 -24.286  34.343  1.00  0.00           H  
ATOM    102  HE2 PHE A 233      65.154 -24.905  33.933  1.00  0.00           H  
ATOM    103  HZ  PHE A 233      62.851 -25.257  33.109  1.00  0.00           H  
ATOM    104  N   ASP A 234      65.633 -23.108  40.300  1.00  0.00           N  
ATOM    105  CA  ASP A 234      66.485 -22.732  41.432  1.00  0.00           C  
ATOM    106  C   ASP A 234      67.183 -21.390  41.188  1.00  0.00           C  
ATOM    107  O   ASP A 234      68.291 -21.336  40.657  1.00  0.00           O  
ATOM    108  CB  ASP A 234      67.472 -23.876  41.717  1.00  0.00           C  
ATOM    109  CG  ASP A 234      66.721 -25.078  42.280  1.00  0.00           C  
ATOM    110  OD1 ASP A 234      66.613 -25.190  43.519  1.00  0.00           O  
ATOM    111  OD2 ASP A 234      66.071 -25.806  41.501  1.00  0.00           O1-
ATOM    112  H   ASP A 234      66.013 -23.807  39.670  1.00  0.00           H  
ATOM    113  HA  ASP A 234      65.866 -22.610  42.321  1.00  0.00           H  
ATOM    114  HB2 ASP A 234      68.210 -23.542  42.449  1.00  0.00           H  
ATOM    115  HB3 ASP A 234      67.992 -24.158  40.801  1.00  0.00           H  
ATOM    116  N   VAL A 235      66.482 -20.299  41.498  1.00  0.00           N  
ATOM    117  CA  VAL A 235      66.942 -18.916  41.294  1.00  0.00           C  
ATOM    118  C   VAL A 235      68.208 -18.626  42.099  1.00  0.00           C  
ATOM    119  O   VAL A 235      68.281 -18.901  43.297  1.00  0.00           O  
ATOM    120  CB  VAL A 235      65.831 -17.925  41.665  1.00  0.00           C  
ATOM    121  CG1 VAL A 235      66.241 -16.472  41.420  1.00  0.00           C  
ATOM    122  CG2 VAL A 235      64.573 -18.159  40.821  1.00  0.00           C  
ATOM    123  H   VAL A 235      65.561 -20.430  41.890  1.00  0.00           H  
ATOM    124  HA  VAL A 235      67.178 -18.772  40.243  1.00  0.00           H  
ATOM    125  HB  VAL A 235      65.579 -18.053  42.717  1.00  0.00           H  
ATOM    126 HG11 VAL A 235      67.124 -16.214  42.003  1.00  0.00           H  
ATOM    127 HG12 VAL A 235      66.463 -16.311  40.365  1.00  0.00           H  
ATOM    128 HG13 VAL A 235      65.426 -15.821  41.733  1.00  0.00           H  
ATOM    129 HG21 VAL A 235      64.772 -17.939  39.773  1.00  0.00           H  
ATOM    130 HG22 VAL A 235      64.234 -19.187  40.906  1.00  0.00           H  
ATOM    131 HG23 VAL A 235      63.785 -17.504  41.193  1.00  0.00           H  
ATOM    132  N   ASP A 236      69.208 -18.025  41.456  1.00  0.00           N  
ATOM    133  CA  ASP A 236      70.502 -17.796  42.093  1.00  0.00           C  
ATOM    134  C   ASP A 236      70.425 -16.823  43.279  1.00  0.00           C  
ATOM    135  O   ASP A 236      69.770 -15.779  43.233  1.00  0.00           O  
ATOM    136  CB  ASP A 236      71.545 -17.389  41.048  1.00  0.00           C  
ATOM    137  CG  ASP A 236      72.069 -18.645  40.359  1.00  0.00           C  
ATOM    138  OD1 ASP A 236      72.892 -19.356  40.981  1.00  0.00           O  
ATOM    139  OD2 ASP A 236      71.615 -18.984  39.242  1.00  0.00           O1-
ATOM    140  H   ASP A 236      69.094 -17.768  40.481  1.00  0.00           H  
ATOM    141  HA  ASP A 236      70.823 -18.755  42.506  1.00  0.00           H  
ATOM    142  HB2 ASP A 236      72.381 -16.893  41.545  1.00  0.00           H  
ATOM    143  HB3 ASP A 236      71.114 -16.697  40.322  1.00  0.00           H  
ATOM    144  N   ASN A 237      71.101 -17.199  44.371  1.00  0.00           N  
ATOM    145  CA  ASN A 237      71.192 -16.457  45.635  1.00  0.00           C  
ATOM    146  C   ASN A 237      69.830 -16.062  46.273  1.00  0.00           C  
ATOM    147  O   ASN A 237      69.785 -15.170  47.122  1.00  0.00           O  
ATOM    148  CB  ASN A 237      72.173 -15.278  45.434  1.00  0.00           C  
ATOM    149  CG  ASN A 237      72.975 -14.935  46.677  1.00  0.00           C  
ATOM    150  OD1 ASN A 237      74.162 -15.190  46.764  1.00  0.00           O  
ATOM    151  ND2 ASN A 237      72.362 -14.378  47.691  1.00  0.00           N  
ATOM    152  H   ASN A 237      71.604 -18.072  44.311  1.00  0.00           H  
ATOM    153  HA  ASN A 237      71.655 -17.139  46.350  1.00  0.00           H  
ATOM    154  HB2 ASN A 237      71.621 -14.398  45.104  1.00  0.00           H  
ATOM    155  HB3 ASN A 237      72.895 -15.529  44.657  1.00  0.00           H  
ATOM    156 HD21 ASN A 237      71.352 -14.282  47.657  1.00  0.00           H  
ATOM    157 HD22 ASN A 237      72.911 -14.181  48.505  1.00  0.00           H  
ATOM    158  N   THR A 238      68.719 -16.695  45.878  1.00  0.00           N  
ATOM    159  CA  THR A 238      67.357 -16.215  46.179  1.00  0.00           C  
ATOM    160  C   THR A 238      66.465 -17.325  46.743  1.00  0.00           C  
ATOM    161  O   THR A 238      66.436 -18.433  46.225  1.00  0.00           O  
ATOM    162  CB  THR A 238      66.732 -15.603  44.914  1.00  0.00           C  
ATOM    163  OG1 THR A 238      67.565 -14.585  44.405  1.00  0.00           O  
ATOM    164  CG2 THR A 238      65.388 -14.927  45.174  1.00  0.00           C  
ATOM    165  H   THR A 238      68.799 -17.435  45.189  1.00  0.00           H  
ATOM    166  HA  THR A 238      67.410 -15.421  46.923  1.00  0.00           H  
ATOM    167  HB  THR A 238      66.605 -16.382  44.165  1.00  0.00           H  
ATOM    168 HG21 THR A 238      64.656 -15.668  45.475  1.00  0.00           H  
ATOM    169 HG22 THR A 238      65.493 -14.165  45.946  1.00  0.00           H  
ATOM    170 HG23 THR A 238      65.031 -14.465  44.254  1.00  0.00           H  
ATOM    171  HG1 THR A 238      68.333 -15.005  43.975  1.00  0.00           H  
ATOM    172  N   GLU A 239      65.701 -17.019  47.798  1.00  0.00           N  
ATOM    173  CA  GLU A 239      64.741 -17.953  48.417  1.00  0.00           C  
ATOM    174  C   GLU A 239      63.489 -18.178  47.546  1.00  0.00           C  
ATOM    175  O   GLU A 239      63.013 -19.303  47.398  1.00  0.00           O  
ATOM    176  CB  GLU A 239      64.366 -17.381  49.793  1.00  0.00           C  
ATOM    177  CG  GLU A 239      63.408 -18.266  50.599  1.00  0.00           C  
ATOM    178  CD  GLU A 239      63.067 -17.589  51.930  1.00  0.00           C  
ATOM    179  OE1 GLU A 239      62.296 -16.603  51.885  1.00  0.00           O  
ATOM    180  OE2 GLU A 239      63.603 -18.041  52.965  1.00  0.00           O1-
ATOM    181  H   GLU A 239      65.805 -16.111  48.222  1.00  0.00           H  
ATOM    182  HA  GLU A 239      65.217 -18.925  48.559  1.00  0.00           H  
ATOM    183  HB2 GLU A 239      65.280 -17.243  50.373  1.00  0.00           H  
ATOM    184  HB3 GLU A 239      63.907 -16.401  49.648  1.00  0.00           H  
ATOM    185  HG2 GLU A 239      63.879 -19.237  50.771  1.00  0.00           H  
ATOM    186  HG3 GLU A 239      62.488 -18.426  50.033  1.00  0.00           H  
ATOM    187  N   GLY A 240      62.989 -17.112  46.915  1.00  0.00           N  
ATOM    188  CA  GLY A 240      61.927 -17.190  45.915  1.00  0.00           C  
ATOM    189  C   GLY A 240      62.418 -17.863  44.633  1.00  0.00           C  
ATOM    190  O   GLY A 240      63.239 -17.297  43.909  1.00  0.00           O  
ATOM    191  H   GLY A 240      63.437 -16.224  47.064  1.00  0.00           H  
ATOM    192  HA2 GLY A 240      61.084 -17.751  46.322  1.00  0.00           H  
ATOM    193  HA3 GLY A 240      61.584 -16.188  45.663  1.00  0.00           H  
ATOM    194  N   LYS A 241      61.878 -19.049  44.342  1.00  0.00           N  
ATOM    195  CA  LYS A 241      62.066 -19.766  43.076  1.00  0.00           C  
ATOM    196  C   LYS A 241      61.313 -19.102  41.911  1.00  0.00           C  
ATOM    197  O   LYS A 241      60.627 -18.093  42.074  1.00  0.00           O  
ATOM    198  CB  LYS A 241      61.649 -21.238  43.263  1.00  0.00           C  
ATOM    199  CG  LYS A 241      62.750 -22.081  43.920  1.00  0.00           C  
ATOM    200  CD  LYS A 241      62.527 -23.572  43.626  1.00  0.00           C  
ATOM    201  CE  LYS A 241      63.811 -24.348  43.922  1.00  0.00           C  
ATOM    202  NZ  LYS A 241      63.888 -25.642  43.201  1.00  0.00           N1+
ATOM    203  H   LYS A 241      61.226 -19.439  45.005  1.00  0.00           H  
ATOM    204  HA  LYS A 241      63.121 -19.731  42.810  1.00  0.00           H  
ATOM    205  HB2 LYS A 241      60.738 -21.302  43.859  1.00  0.00           H  
ATOM    206  HB3 LYS A 241      61.429 -21.667  42.285  1.00  0.00           H  
ATOM    207  HG2 LYS A 241      63.715 -21.785  43.506  1.00  0.00           H  
ATOM    208  HG3 LYS A 241      62.766 -21.906  44.997  1.00  0.00           H  
ATOM    209  HD2 LYS A 241      62.295 -23.679  42.568  1.00  0.00           H  
ATOM    210  HD3 LYS A 241      61.693 -23.957  44.215  1.00  0.00           H  
ATOM    211  HE2 LYS A 241      63.926 -24.494  44.998  1.00  0.00           H  
ATOM    212  HE3 LYS A 241      64.654 -23.737  43.589  1.00  0.00           H  
ATOM    213  HZ1 LYS A 241      63.231 -26.328  43.529  1.00  0.00           H  
ATOM    214  HZ2 LYS A 241      63.782 -25.516  42.195  1.00  0.00           H  
ATOM    215  HZ3 LYS A 241      64.852 -25.986  43.282  1.00  0.00           H  
ATOM    216  N   VAL A 242      61.497 -19.648  40.704  1.00  0.00           N  
ATOM    217  CA  VAL A 242      60.652 -19.348  39.539  1.00  0.00           C  
ATOM    218  C   VAL A 242      59.813 -20.578  39.197  1.00  0.00           C  
ATOM    219  O   VAL A 242      60.283 -21.549  38.602  1.00  0.00           O  
ATOM    220  CB  VAL A 242      61.468 -18.787  38.358  1.00  0.00           C  
ATOM    221  CG1 VAL A 242      60.703 -18.794  37.030  1.00  0.00           C  
ATOM    222  CG2 VAL A 242      61.834 -17.318  38.615  1.00  0.00           C  
ATOM    223  H   VAL A 242      62.103 -20.457  40.658  1.00  0.00           H  
ATOM    224  HA  VAL A 242      59.943 -18.568  39.814  1.00  0.00           H  
ATOM    225  HB  VAL A 242      62.383 -19.369  38.238  1.00  0.00           H  
ATOM    226 HG11 VAL A 242      60.516 -19.816  36.706  1.00  0.00           H  
ATOM    227 HG12 VAL A 242      59.751 -18.273  37.141  1.00  0.00           H  
ATOM    228 HG13 VAL A 242      61.305 -18.303  36.268  1.00  0.00           H  
ATOM    229 HG21 VAL A 242      60.941 -16.692  38.580  1.00  0.00           H  
ATOM    230 HG22 VAL A 242      62.282 -17.209  39.598  1.00  0.00           H  
ATOM    231 HG23 VAL A 242      62.545 -16.978  37.864  1.00  0.00           H  
ATOM    232  N   GLU A 243      58.546 -20.503  39.591  1.00  0.00           N  
ATOM    233  CA  GLU A 243      57.494 -21.490  39.355  1.00  0.00           C  
ATOM    234  C   GLU A 243      56.861 -21.279  37.970  1.00  0.00           C  
ATOM    235  O   GLU A 243      55.914 -20.505  37.811  1.00  0.00           O  
ATOM    236  CB  GLU A 243      56.440 -21.354  40.476  1.00  0.00           C  
ATOM    237  CG  GLU A 243      56.785 -22.071  41.791  1.00  0.00           C  
ATOM    238  CD  GLU A 243      58.219 -21.837  42.270  1.00  0.00           C  
ATOM    239  OE1 GLU A 243      58.578 -20.675  42.543  1.00  0.00           O  
ATOM    240  OE2 GLU A 243      58.959 -22.848  42.319  1.00  0.00           O1-
ATOM    241  H   GLU A 243      58.325 -19.759  40.241  1.00  0.00           H  
ATOM    242  HA  GLU A 243      57.914 -22.497  39.383  1.00  0.00           H  
ATOM    243  HB2 GLU A 243      56.269 -20.295  40.682  1.00  0.00           H  
ATOM    244  HB3 GLU A 243      55.494 -21.769  40.127  1.00  0.00           H  
ATOM    245  HG2 GLU A 243      56.637 -23.141  41.645  1.00  0.00           H  
ATOM    246  HG3 GLU A 243      56.080 -21.753  42.562  1.00  0.00           H  
ATOM    247  N   VAL A 244      57.346 -22.000  36.958  1.00  0.00           N  
ATOM    248  CA  VAL A 244      56.683 -22.074  35.643  1.00  0.00           C  
ATOM    249  C   VAL A 244      55.595 -23.151  35.655  1.00  0.00           C  
ATOM    250  O   VAL A 244      55.686 -24.086  36.453  1.00  0.00           O  
ATOM    251  CB  VAL A 244      57.681 -22.297  34.489  1.00  0.00           C  
ATOM    252  CG1 VAL A 244      58.897 -21.363  34.567  1.00  0.00           C  
ATOM    253  CG2 VAL A 244      58.185 -23.734  34.347  1.00  0.00           C  
ATOM    254  H   VAL A 244      58.102 -22.650  37.153  1.00  0.00           H  
ATOM    255  HA  VAL A 244      56.191 -21.123  35.447  1.00  0.00           H  
ATOM    256  HB  VAL A 244      57.151 -22.071  33.574  1.00  0.00           H  
ATOM    257 HG11 VAL A 244      58.566 -20.328  34.616  1.00  0.00           H  
ATOM    258 HG12 VAL A 244      59.495 -21.593  35.449  1.00  0.00           H  
ATOM    259 HG13 VAL A 244      59.523 -21.489  33.685  1.00  0.00           H  
ATOM    260 HG21 VAL A 244      58.776 -23.994  35.217  1.00  0.00           H  
ATOM    261 HG22 VAL A 244      57.359 -24.436  34.242  1.00  0.00           H  
ATOM    262 HG23 VAL A 244      58.799 -23.821  33.454  1.00  0.00           H  
ATOM    263  N   PHE A 245      54.657 -23.122  34.703  1.00  0.00           N  
ATOM    264  CA  PHE A 245      53.785 -24.269  34.412  1.00  0.00           C  
ATOM    265  C   PHE A 245      53.889 -24.724  32.953  1.00  0.00           C  
ATOM    266  O   PHE A 245      54.141 -23.916  32.059  1.00  0.00           O  
ATOM    267  CB  PHE A 245      52.333 -23.996  34.830  1.00  0.00           C  
ATOM    268  CG  PHE A 245      51.556 -25.294  34.935  1.00  0.00           C  
ATOM    269  CD1 PHE A 245      51.645 -26.064  36.109  1.00  0.00           C  
ATOM    270  CD2 PHE A 245      50.885 -25.812  33.813  1.00  0.00           C  
ATOM    271  CE1 PHE A 245      51.100 -27.358  36.149  1.00  0.00           C  
ATOM    272  CE2 PHE A 245      50.374 -27.119  33.841  1.00  0.00           C  
ATOM    273  CZ  PHE A 245      50.491 -27.896  35.002  1.00  0.00           C  
ATOM    274  H   PHE A 245      54.610 -22.321  34.078  1.00  0.00           H  
ATOM    275  HA  PHE A 245      54.120 -25.118  35.006  1.00  0.00           H  
ATOM    276  HB2 PHE A 245      52.329 -23.509  35.804  1.00  0.00           H  
ATOM    277  HB3 PHE A 245      51.857 -23.328  34.110  1.00  0.00           H  
ATOM    278  HD1 PHE A 245      52.161 -25.675  36.971  1.00  0.00           H  
ATOM    279  HD2 PHE A 245      50.783 -25.223  32.910  1.00  0.00           H  
ATOM    280  HE1 PHE A 245      51.178 -27.949  37.052  1.00  0.00           H  
ATOM    281  HE2 PHE A 245      49.886 -27.517  32.960  1.00  0.00           H  
ATOM    282  HZ  PHE A 245      50.079 -28.895  35.016  1.00  0.00           H  
ATOM    283  N   THR A 246      53.726 -26.029  32.714  1.00  0.00           N  
ATOM    284  CA  THR A 246      53.743 -26.621  31.374  1.00  0.00           C  
ATOM    285  C   THR A 246      52.887 -27.890  31.264  1.00  0.00           C  
ATOM    286  O   THR A 246      52.901 -28.759  32.137  1.00  0.00           O  
ATOM    287  CB  THR A 246      55.186 -26.894  30.933  1.00  0.00           C  
ATOM    288  OG1 THR A 246      55.166 -27.504  29.672  1.00  0.00           O  
ATOM    289  CG2 THR A 246      55.991 -27.788  31.879  1.00  0.00           C  
ATOM    290  H   THR A 246      53.554 -26.658  33.493  1.00  0.00           H  
ATOM    291  HA  THR A 246      53.339 -25.892  30.675  1.00  0.00           H  
ATOM    292  HB  THR A 246      55.710 -25.942  30.841  1.00  0.00           H  
ATOM    293 HG21 THR A 246      56.131 -27.287  32.836  1.00  0.00           H  
ATOM    294 HG22 THR A 246      55.472 -28.730  32.042  1.00  0.00           H  
ATOM    295 HG23 THR A 246      56.966 -27.987  31.442  1.00  0.00           H  
ATOM    296  HG1 THR A 246      54.946 -26.777  29.039  1.00  0.00           H  
ATOM    297  N   THR A 247      52.233 -28.063  30.115  1.00  0.00           N  
ATOM    298  CA  THR A 247      51.580 -29.319  29.691  1.00  0.00           C  
ATOM    299  C   THR A 247      52.563 -30.359  29.155  1.00  0.00           C  
ATOM    300  O   THR A 247      52.217 -31.536  29.069  1.00  0.00           O  
ATOM    301  CB  THR A 247      50.508 -29.068  28.624  1.00  0.00           C  
ATOM    302  OG1 THR A 247      51.006 -28.298  27.547  1.00  0.00           O  
ATOM    303  CG2 THR A 247      49.292 -28.382  29.228  1.00  0.00           C  
ATOM    304  H   THR A 247      52.282 -27.303  29.441  1.00  0.00           H  
ATOM    305  HA  THR A 247      51.083 -29.770  30.547  1.00  0.00           H  
ATOM    306  HB  THR A 247      50.176 -30.027  28.224  1.00  0.00           H  
ATOM    307 HG21 THR A 247      48.757 -29.085  29.866  1.00  0.00           H  
ATOM    308 HG22 THR A 247      49.607 -27.544  29.847  1.00  0.00           H  
ATOM    309 HG23 THR A 247      48.622 -28.042  28.440  1.00  0.00           H  
ATOM    310  HG1 THR A 247      51.329 -27.439  27.877  1.00  0.00           H  
ATOM    311  N   ARG A 248      53.813 -29.963  28.877  1.00  0.00           N  
ATOM    312  CA  ARG A 248      54.906 -30.827  28.406  1.00  0.00           C  
ATOM    313  C   ARG A 248      56.106 -30.825  29.376  1.00  0.00           C  
ATOM    314  O   ARG A 248      57.211 -30.433  28.989  1.00  0.00           O  
ATOM    315  CB  ARG A 248      55.283 -30.431  26.965  1.00  0.00           C  
ATOM    316  CG  ARG A 248      54.176 -30.636  25.919  1.00  0.00           C  
ATOM    317  CD  ARG A 248      53.609 -32.063  25.876  1.00  0.00           C  
ATOM    318  NE  ARG A 248      54.653 -33.100  25.720  1.00  0.00           N  
ATOM    319  CZ  ARG A 248      54.568 -34.194  24.986  1.00  0.00           C  
ATOM    320  NH1 ARG A 248      53.542 -34.461  24.231  1.00  0.00           N  
ATOM    321  NH2 ARG A 248      55.517 -35.077  25.002  1.00  0.00           N1+
ATOM    322  H   ARG A 248      54.033 -28.983  29.032  1.00  0.00           H  
ATOM    323  HA  ARG A 248      54.568 -31.863  28.388  1.00  0.00           H  
ATOM    324  HB2 ARG A 248      55.585 -29.384  26.943  1.00  0.00           H  
ATOM    325  HB3 ARG A 248      56.132 -31.031  26.654  1.00  0.00           H  
ATOM    326  HG2 ARG A 248      54.585 -30.394  24.937  1.00  0.00           H  
ATOM    327  HG3 ARG A 248      53.359 -29.941  26.118  1.00  0.00           H  
ATOM    328  HD2 ARG A 248      52.898 -32.107  25.050  1.00  0.00           H  
ATOM    329  HD3 ARG A 248      53.055 -32.258  26.795  1.00  0.00           H  
ATOM    330  HE  ARG A 248      55.428 -33.097  26.385  1.00  0.00           H  
ATOM    331 HH11 ARG A 248      53.472 -35.413  23.846  1.00  0.00           H  
ATOM    332 HH12 ARG A 248      52.731 -33.885  24.235  1.00  0.00           H  
ATOM    333 HH21 ARG A 248      55.291 -35.988  24.591  1.00  0.00           H  
ATOM    334 HH22 ARG A 248      56.328 -34.934  25.606  1.00  0.00           H  
ATOM    335  N   PRO A 249      55.932 -31.257  30.645  1.00  0.00           N  
ATOM    336  CA  PRO A 249      57.006 -31.271  31.650  1.00  0.00           C  
ATOM    337  C   PRO A 249      58.165 -32.218  31.302  1.00  0.00           C  
ATOM    338  O   PRO A 249      59.281 -32.031  31.778  1.00  0.00           O  
ATOM    339  CB  PRO A 249      56.316 -31.682  32.951  1.00  0.00           C  
ATOM    340  CG  PRO A 249      55.144 -32.543  32.486  1.00  0.00           C  
ATOM    341  CD  PRO A 249      54.718 -31.838  31.204  1.00  0.00           C  
ATOM    342  HA  PRO A 249      57.421 -30.270  31.765  1.00  0.00           H  
ATOM    343  HB2 PRO A 249      56.978 -32.238  33.613  1.00  0.00           H  
ATOM    344  HB3 PRO A 249      55.939 -30.787  33.446  1.00  0.00           H  
ATOM    345  HG2 PRO A 249      54.339 -32.568  33.220  1.00  0.00           H  
ATOM    346  HG3 PRO A 249      55.492 -33.552  32.255  1.00  0.00           H  
ATOM    347  HD2 PRO A 249      54.014 -31.042  31.447  1.00  0.00           H  
ATOM    348  HD3 PRO A 249      54.261 -32.553  30.519  1.00  0.00           H  
ATOM    349  N   ASP A 250      57.940 -33.147  30.374  1.00  0.00           N  
ATOM    350  CA  ASP A 250      58.944 -33.996  29.731  1.00  0.00           C  
ATOM    351  C   ASP A 250      60.037 -33.226  28.979  1.00  0.00           C  
ATOM    352  O   ASP A 250      61.121 -33.753  28.737  1.00  0.00           O  
ATOM    353  CB  ASP A 250      58.193 -34.945  28.789  1.00  0.00           C  
ATOM    354  CG  ASP A 250      57.371 -34.216  27.719  1.00  0.00           C  
ATOM    355  OD1 ASP A 250      56.368 -33.561  28.079  1.00  0.00           O  
ATOM    356  OD2 ASP A 250      57.715 -34.285  26.523  1.00  0.00           O1-
ATOM    357  H   ASP A 250      57.012 -33.187  29.961  1.00  0.00           H  
ATOM    358  HA  ASP A 250      59.454 -34.585  30.484  1.00  0.00           H  
ATOM    359  HB2 ASP A 250      57.518 -35.544  29.388  1.00  0.00           H  
ATOM    360  HB3 ASP A 250      58.900 -35.629  28.328  1.00  0.00           H  
ATOM    361  N   THR A 251      59.796 -31.963  28.639  1.00  0.00           N  
ATOM    362  CA  THR A 251      60.702 -31.167  27.799  1.00  0.00           C  
ATOM    363  C   THR A 251      61.806 -30.432  28.574  1.00  0.00           C  
ATOM    364  O   THR A 251      62.693 -29.832  27.967  1.00  0.00           O  
ATOM    365  CB  THR A 251      59.907 -30.213  26.908  1.00  0.00           C  
ATOM    366  OG1 THR A 251      59.227 -29.277  27.702  1.00  0.00           O  
ATOM    367  CG2 THR A 251      58.893 -30.955  26.040  1.00  0.00           C  
ATOM    368  H   THR A 251      58.888 -31.571  28.871  1.00  0.00           H  
ATOM    369  HA  THR A 251      61.206 -31.858  27.130  1.00  0.00           H  
ATOM    370  HB  THR A 251      60.594 -29.687  26.250  1.00  0.00           H  
ATOM    371 HG21 THR A 251      59.419 -31.636  25.374  1.00  0.00           H  
ATOM    372 HG22 THR A 251      58.219 -31.546  26.654  1.00  0.00           H  
ATOM    373 HG23 THR A 251      58.313 -30.235  25.462  1.00  0.00           H  
ATOM    374  HG1 THR A 251      58.426 -29.694  28.073  1.00  0.00           H  
ATOM    375  N   ILE A 252      61.826 -30.563  29.908  1.00  0.00           N  
ATOM    376  CA  ILE A 252      62.762 -29.892  30.832  1.00  0.00           C  
ATOM    377  C   ILE A 252      64.252 -30.037  30.472  1.00  0.00           C  
ATOM    378  O   ILE A 252      65.025 -29.118  30.738  1.00  0.00           O  
ATOM    379  CB  ILE A 252      62.494 -30.362  32.286  1.00  0.00           C  
ATOM    380  CG1 ILE A 252      63.420 -29.609  33.271  1.00  0.00           C  
ATOM    381  CG2 ILE A 252      62.640 -31.890  32.438  1.00  0.00           C  
ATOM    382  CD1 ILE A 252      63.109 -29.829  34.750  1.00  0.00           C  
ATOM    383  H   ILE A 252      61.083 -31.111  30.325  1.00  0.00           H  
ATOM    384  HA  ILE A 252      62.543 -28.826  30.793  1.00  0.00           H  
ATOM    385  HB  ILE A 252      61.463 -30.100  32.530  1.00  0.00           H  
ATOM    386 HG12 ILE A 252      64.454 -29.915  33.115  1.00  0.00           H  
ATOM    387 HG13 ILE A 252      63.348 -28.538  33.071  1.00  0.00           H  
ATOM    388 HG21 ILE A 252      61.980 -32.414  31.748  1.00  0.00           H  
ATOM    389 HG22 ILE A 252      63.668 -32.191  32.247  1.00  0.00           H  
ATOM    390 HG23 ILE A 252      62.358 -32.197  33.445  1.00  0.00           H  
ATOM    391 HD11 ILE A 252      62.074 -29.561  34.946  1.00  0.00           H  
ATOM    392 HD12 ILE A 252      63.285 -30.866  35.030  1.00  0.00           H  
ATOM    393 HD13 ILE A 252      63.765 -29.194  35.342  1.00  0.00           H  
ATOM    394  N   TYR A 253      64.667 -31.131  29.824  1.00  0.00           N  
ATOM    395  CA  TYR A 253      66.082 -31.381  29.519  1.00  0.00           C  
ATOM    396  C   TYR A 253      66.743 -30.305  28.629  1.00  0.00           C  
ATOM    397  O   TYR A 253      67.960 -30.149  28.696  1.00  0.00           O  
ATOM    398  CB  TYR A 253      66.252 -32.790  28.922  1.00  0.00           C  
ATOM    399  CG  TYR A 253      66.674 -33.841  29.929  1.00  0.00           C  
ATOM    400  CD1 TYR A 253      68.021 -33.907  30.337  1.00  0.00           C  
ATOM    401  CD2 TYR A 253      65.744 -34.775  30.426  1.00  0.00           C  
ATOM    402  CE1 TYR A 253      68.444 -34.915  31.225  1.00  0.00           C  
ATOM    403  CE2 TYR A 253      66.166 -35.780  31.319  1.00  0.00           C  
ATOM    404  CZ  TYR A 253      67.517 -35.858  31.716  1.00  0.00           C  
ATOM    405  OH  TYR A 253      67.932 -36.845  32.553  1.00  0.00           O  
ATOM    406  H   TYR A 253      63.986 -31.836  29.585  1.00  0.00           H  
ATOM    407  HA  TYR A 253      66.625 -31.364  30.463  1.00  0.00           H  
ATOM    408  HB2 TYR A 253      65.329 -33.103  28.431  1.00  0.00           H  
ATOM    409  HB3 TYR A 253      67.025 -32.761  28.152  1.00  0.00           H  
ATOM    410  HD1 TYR A 253      68.734 -33.185  29.956  1.00  0.00           H  
ATOM    411  HD2 TYR A 253      64.711 -34.734  30.109  1.00  0.00           H  
ATOM    412  HE1 TYR A 253      69.473 -34.972  31.543  1.00  0.00           H  
ATOM    413  HE2 TYR A 253      65.465 -36.506  31.702  1.00  0.00           H  
ATOM    414  HH  TYR A 253      67.172 -37.392  32.863  1.00  0.00           H  
ATOM    415  N   GLY A 254      65.966 -29.527  27.859  1.00  0.00           N  
ATOM    416  CA  GLY A 254      66.460 -28.439  27.000  1.00  0.00           C  
ATOM    417  C   GLY A 254      65.936 -27.041  27.360  1.00  0.00           C  
ATOM    418  O   GLY A 254      65.822 -26.198  26.474  1.00  0.00           O  
ATOM    419  H   GLY A 254      64.964 -29.679  27.894  1.00  0.00           H  
ATOM    420  HA2 GLY A 254      67.549 -28.395  27.047  1.00  0.00           H  
ATOM    421  HA3 GLY A 254      66.178 -28.650  25.970  1.00  0.00           H  
ATOM    422  N   ALA A 255      65.498 -26.822  28.603  1.00  0.00           N  
ATOM    423  CA  ALA A 255      64.761 -25.631  29.044  1.00  0.00           C  
ATOM    424  C   ALA A 255      65.644 -24.380  29.271  1.00  0.00           C  
ATOM    425  O   ALA A 255      65.645 -23.795  30.353  1.00  0.00           O  
ATOM    426  CB  ALA A 255      63.921 -26.025  30.264  1.00  0.00           C  
ATOM    427  H   ALA A 255      65.642 -27.551  29.289  1.00  0.00           H  
ATOM    428  HA  ALA A 255      64.066 -25.364  28.251  1.00  0.00           H  
ATOM    429  HB1 ALA A 255      63.237 -26.828  29.996  1.00  0.00           H  
ATOM    430  HB2 ALA A 255      64.571 -26.350  31.077  1.00  0.00           H  
ATOM    431  HB3 ALA A 255      63.346 -25.166  30.598  1.00  0.00           H  
ATOM    432  N   SER A 256      66.412 -23.980  28.253  1.00  0.00           N  
ATOM    433  CA  SER A 256      67.585 -23.097  28.365  1.00  0.00           C  
ATOM    434  C   SER A 256      67.319 -21.637  28.779  1.00  0.00           C  
ATOM    435  O   SER A 256      68.252 -20.932  29.176  1.00  0.00           O  
ATOM    436  CB  SER A 256      68.360 -23.138  27.046  1.00  0.00           C  
ATOM    437  OG  SER A 256      67.609 -22.522  26.012  1.00  0.00           O  
ATOM    438  H   SER A 256      66.288 -24.472  27.376  1.00  0.00           H  
ATOM    439  HA  SER A 256      68.237 -23.522  29.129  1.00  0.00           H  
ATOM    440  HB2 SER A 256      68.566 -24.177  26.783  1.00  0.00           H  
ATOM    441  HB3 SER A 256      69.309 -22.614  27.170  1.00  0.00           H  
ATOM    442  HG  SER A 256      67.952 -22.805  25.145  1.00  0.00           H  
ATOM    443  N   PHE A 257      66.072 -21.157  28.742  1.00  0.00           N  
ATOM    444  CA  PHE A 257      65.682 -19.878  29.350  1.00  0.00           C  
ATOM    445  C   PHE A 257      64.241 -19.900  29.876  1.00  0.00           C  
ATOM    446  O   PHE A 257      63.428 -20.736  29.484  1.00  0.00           O  
ATOM    447  CB  PHE A 257      65.957 -18.701  28.394  1.00  0.00           C  
ATOM    448  CG  PHE A 257      65.024 -18.534  27.212  1.00  0.00           C  
ATOM    449  CD1 PHE A 257      65.266 -19.232  26.014  1.00  0.00           C  
ATOM    450  CD2 PHE A 257      63.965 -17.607  27.277  1.00  0.00           C  
ATOM    451  CE1 PHE A 257      64.448 -19.006  24.893  1.00  0.00           C  
ATOM    452  CE2 PHE A 257      63.146 -17.389  26.154  1.00  0.00           C  
ATOM    453  CZ  PHE A 257      63.379 -18.099  24.965  1.00  0.00           C  
ATOM    454  H   PHE A 257      65.335 -21.779  28.433  1.00  0.00           H  
ATOM    455  HA  PHE A 257      66.315 -19.723  30.222  1.00  0.00           H  
ATOM    456  HB2 PHE A 257      65.918 -17.779  28.972  1.00  0.00           H  
ATOM    457  HB3 PHE A 257      66.978 -18.780  28.021  1.00  0.00           H  
ATOM    458  HD1 PHE A 257      66.082 -19.940  25.957  1.00  0.00           H  
ATOM    459  HD2 PHE A 257      63.782 -17.055  28.188  1.00  0.00           H  
ATOM    460  HE1 PHE A 257      64.631 -19.535  23.974  1.00  0.00           H  
ATOM    461  HE2 PHE A 257      62.334 -16.676  26.201  1.00  0.00           H  
ATOM    462  HZ  PHE A 257      62.737 -17.948  24.109  1.00  0.00           H  
ATOM    463  N   LEU A 258      63.922 -18.988  30.794  1.00  0.00           N  
ATOM    464  CA  LEU A 258      62.598 -18.843  31.406  1.00  0.00           C  
ATOM    465  C   LEU A 258      61.937 -17.571  30.887  1.00  0.00           C  
ATOM    466  O   LEU A 258      62.618 -16.565  30.709  1.00  0.00           O  
ATOM    467  CB  LEU A 258      62.707 -18.838  32.943  1.00  0.00           C  
ATOM    468  CG  LEU A 258      63.552 -19.984  33.525  1.00  0.00           C  
ATOM    469  CD1 LEU A 258      63.513 -19.950  35.052  1.00  0.00           C  
ATOM    470  CD2 LEU A 258      63.061 -21.357  33.075  1.00  0.00           C  
ATOM    471  H   LEU A 258      64.622 -18.294  31.035  1.00  0.00           H  
ATOM    472  HA  LEU A 258      61.965 -19.680  31.114  1.00  0.00           H  
ATOM    473  HB2 LEU A 258      63.152 -17.894  33.259  1.00  0.00           H  
ATOM    474  HB3 LEU A 258      61.700 -18.892  33.358  1.00  0.00           H  
ATOM    475  HG  LEU A 258      64.588 -19.856  33.212  1.00  0.00           H  
ATOM    476 HD11 LEU A 258      63.779 -18.960  35.417  1.00  0.00           H  
ATOM    477 HD12 LEU A 258      62.518 -20.219  35.403  1.00  0.00           H  
ATOM    478 HD13 LEU A 258      64.229 -20.668  35.447  1.00  0.00           H  
ATOM    479 HD21 LEU A 258      62.024 -21.506  33.371  1.00  0.00           H  
ATOM    480 HD22 LEU A 258      63.155 -21.470  31.997  1.00  0.00           H  
ATOM    481 HD23 LEU A 258      63.684 -22.118  33.532  1.00  0.00           H  
ATOM    482  N   VAL A 259      60.623 -17.601  30.673  1.00  0.00           N  
ATOM    483  CA  VAL A 259      59.858 -16.479  30.116  1.00  0.00           C  
ATOM    484  C   VAL A 259      58.690 -16.169  31.043  1.00  0.00           C  
ATOM    485  O   VAL A 259      57.774 -16.977  31.205  1.00  0.00           O  
ATOM    486  CB  VAL A 259      59.387 -16.720  28.658  1.00  0.00           C  
ATOM    487  CG1 VAL A 259      59.620 -15.440  27.846  1.00  0.00           C  
ATOM    488  CG2 VAL A 259      60.093 -17.870  27.928  1.00  0.00           C  
ATOM    489  H   VAL A 259      60.116 -18.456  30.880  1.00  0.00           H  
ATOM    490  HA  VAL A 259      60.505 -15.604  30.105  1.00  0.00           H  
ATOM    491  HB  VAL A 259      58.321 -16.941  28.647  1.00  0.00           H  
ATOM    492 HG11 VAL A 259      59.110 -14.600  28.317  1.00  0.00           H  
ATOM    493 HG12 VAL A 259      60.687 -15.222  27.784  1.00  0.00           H  
ATOM    494 HG13 VAL A 259      59.231 -15.567  26.835  1.00  0.00           H  
ATOM    495 HG21 VAL A 259      61.169 -17.723  27.955  1.00  0.00           H  
ATOM    496 HG22 VAL A 259      59.859 -18.821  28.406  1.00  0.00           H  
ATOM    497 HG23 VAL A 259      59.758 -17.917  26.890  1.00  0.00           H  
ATOM    498  N   LEU A 260      58.752 -15.014  31.705  1.00  0.00           N  
ATOM    499  CA  LEU A 260      57.778 -14.577  32.709  1.00  0.00           C  
ATOM    500  C   LEU A 260      56.942 -13.399  32.180  1.00  0.00           C  
ATOM    501  O   LEU A 260      57.381 -12.656  31.299  1.00  0.00           O  
ATOM    502  CB  LEU A 260      58.484 -14.239  34.040  1.00  0.00           C  
ATOM    503  CG  LEU A 260      59.647 -15.155  34.475  1.00  0.00           C  
ATOM    504  CD1 LEU A 260      60.196 -14.708  35.833  1.00  0.00           C  
ATOM    505  CD2 LEU A 260      59.234 -16.615  34.617  1.00  0.00           C  
ATOM    506  H   LEU A 260      59.562 -14.420  31.552  1.00  0.00           H  
ATOM    507  HA  LEU A 260      57.087 -15.393  32.915  1.00  0.00           H  
ATOM    508  HB2 LEU A 260      58.891 -13.240  33.955  1.00  0.00           H  
ATOM    509  HB3 LEU A 260      57.731 -14.219  34.829  1.00  0.00           H  
ATOM    510  HG  LEU A 260      60.453 -15.093  33.745  1.00  0.00           H  
ATOM    511 HD11 LEU A 260      60.641 -13.719  35.737  1.00  0.00           H  
ATOM    512 HD12 LEU A 260      59.396 -14.678  36.573  1.00  0.00           H  
ATOM    513 HD13 LEU A 260      60.963 -15.405  36.169  1.00  0.00           H  
ATOM    514 HD21 LEU A 260      58.600 -16.736  35.493  1.00  0.00           H  
ATOM    515 HD22 LEU A 260      58.705 -16.957  33.731  1.00  0.00           H  
ATOM    516 HD23 LEU A 260      60.125 -17.227  34.723  1.00  0.00           H  
ATOM    517  N   SER A 261      55.740 -13.211  32.722  1.00  0.00           N  
ATOM    518  CA  SER A 261      54.925 -12.023  32.443  1.00  0.00           C  
ATOM    519  C   SER A 261      55.636 -10.770  32.984  1.00  0.00           C  
ATOM    520  O   SER A 261      56.028 -10.764  34.152  1.00  0.00           O  
ATOM    521  CB  SER A 261      53.501 -12.155  33.006  1.00  0.00           C  
ATOM    522  OG  SER A 261      53.475 -12.803  34.264  1.00  0.00           O  
ATOM    523  H   SER A 261      55.402 -13.869  33.412  1.00  0.00           H  
ATOM    524  HA  SER A 261      54.814 -11.938  31.366  1.00  0.00           H  
ATOM    525  HB2 SER A 261      52.903 -12.741  32.308  1.00  0.00           H  
ATOM    526  HB3 SER A 261      53.050 -11.165  33.092  1.00  0.00           H  
ATOM    527  HG  SER A 261      53.568 -13.756  34.103  1.00  0.00           H  
ATOM    528  N   PRO A 262      55.833  -9.706  32.179  1.00  0.00           N  
ATOM    529  CA  PRO A 262      56.468  -8.456  32.620  1.00  0.00           C  
ATOM    530  C   PRO A 262      55.895  -7.870  33.921  1.00  0.00           C  
ATOM    531  O   PRO A 262      56.614  -7.256  34.707  1.00  0.00           O  
ATOM    532  CB  PRO A 262      56.263  -7.499  31.440  1.00  0.00           C  
ATOM    533  CG  PRO A 262      56.336  -8.440  30.236  1.00  0.00           C  
ATOM    534  CD  PRO A 262      55.593  -9.667  30.743  1.00  0.00           C  
ATOM    535  HA  PRO A 262      57.533  -8.638  32.762  1.00  0.00           H  
ATOM    536  HB2 PRO A 262      55.267  -7.054  31.491  1.00  0.00           H  
ATOM    537  HB3 PRO A 262      57.024  -6.721  31.403  1.00  0.00           H  
ATOM    538  HG2 PRO A 262      57.368  -8.692  30.014  1.00  0.00           H  
ATOM    539  HG3 PRO A 262      55.870  -8.039  29.345  1.00  0.00           H  
ATOM    540  HD2 PRO A 262      55.977 -10.557  30.243  1.00  0.00           H  
ATOM    541  HD3 PRO A 262      54.526  -9.556  30.555  1.00  0.00           H  
ATOM    542  N   GLU A 263      54.603  -8.092  34.162  1.00  0.00           N  
ATOM    543  CA  GLU A 263      53.840  -7.680  35.340  1.00  0.00           C  
ATOM    544  C   GLU A 263      54.185  -8.436  36.640  1.00  0.00           C  
ATOM    545  O   GLU A 263      53.871  -7.943  37.724  1.00  0.00           O  
ATOM    546  CB  GLU A 263      52.343  -7.869  35.022  1.00  0.00           C  
ATOM    547  CG  GLU A 263      51.813  -6.976  33.883  1.00  0.00           C  
ATOM    548  CD  GLU A 263      52.029  -7.486  32.444  1.00  0.00           C  
ATOM    549  OE1 GLU A 263      52.679  -8.533  32.209  1.00  0.00           O  
ATOM    550  OE2 GLU A 263      51.536  -6.803  31.513  1.00  0.00           O1-
ATOM    551  H   GLU A 263      54.069  -8.544  33.420  1.00  0.00           H  
ATOM    552  HA  GLU A 263      54.018  -6.624  35.534  1.00  0.00           H  
ATOM    553  HB2 GLU A 263      52.138  -8.918  34.801  1.00  0.00           H  
ATOM    554  HB3 GLU A 263      51.782  -7.609  35.920  1.00  0.00           H  
ATOM    555  HG2 GLU A 263      52.261  -5.986  33.988  1.00  0.00           H  
ATOM    556  HG3 GLU A 263      50.738  -6.857  34.034  1.00  0.00           H  
ATOM    557  N   HIS A 264      54.800  -9.623  36.566  1.00  0.00           N  
ATOM    558  CA  HIS A 264      54.857 -10.597  37.668  1.00  0.00           C  
ATOM    559  C   HIS A 264      55.579 -10.075  38.919  1.00  0.00           C  
ATOM    560  O   HIS A 264      56.642  -9.455  38.830  1.00  0.00           O  
ATOM    561  CB  HIS A 264      55.512 -11.894  37.164  1.00  0.00           C  
ATOM    562  CG  HIS A 264      55.110 -13.150  37.898  1.00  0.00           C  
ATOM    563  ND1 HIS A 264      55.072 -13.338  39.284  1.00  0.00           N  
ATOM    564  CD2 HIS A 264      54.687 -14.294  37.290  1.00  0.00           C  
ATOM    565  CE1 HIS A 264      54.598 -14.585  39.466  1.00  0.00           C  
ATOM    566  NE2 HIS A 264      54.368 -15.183  38.285  1.00  0.00           N  
ATOM    567  H   HIS A 264      55.104  -9.938  35.648  1.00  0.00           H  
ATOM    568  HA  HIS A 264      53.827 -10.827  37.946  1.00  0.00           H  
ATOM    569  HB2 HIS A 264      56.594 -11.792  37.202  1.00  0.00           H  
ATOM    570  HB3 HIS A 264      55.234 -12.035  36.121  1.00  0.00           H  
ATOM    571  HD2 HIS A 264      54.585 -14.442  36.226  1.00  0.00           H  
ATOM    572  HE2 HIS A 264      53.949 -16.105  38.145  1.00  0.00           H  
ATOM    573  HE1 HIS A 264      54.418 -15.042  40.431  1.00  0.00           H  
ATOM    574  N   ALA A 265      55.100 -10.447  40.109  1.00  0.00           N  
ATOM    575  CA  ALA A 265      55.783 -10.163  41.374  1.00  0.00           C  
ATOM    576  C   ALA A 265      57.208 -10.750  41.406  1.00  0.00           C  
ATOM    577  O   ALA A 265      58.142 -10.072  41.839  1.00  0.00           O  
ATOM    578  CB  ALA A 265      54.923 -10.711  42.519  1.00  0.00           C  
ATOM    579  H   ALA A 265      54.279 -11.034  40.130  1.00  0.00           H  
ATOM    580  HA  ALA A 265      55.868  -9.081  41.492  1.00  0.00           H  
ATOM    581  HB1 ALA A 265      53.938 -10.244  42.499  1.00  0.00           H  
ATOM    582  HB2 ALA A 265      54.813 -11.792  42.422  1.00  0.00           H  
ATOM    583  HB3 ALA A 265      55.401 -10.485  43.474  1.00  0.00           H  
ATOM    584  N   LEU A 266      57.406 -11.930  40.800  1.00  0.00           N  
ATOM    585  CA  LEU A 266      58.727 -12.537  40.611  1.00  0.00           C  
ATOM    586  C   LEU A 266      59.653 -11.655  39.763  1.00  0.00           C  
ATOM    587  O   LEU A 266      60.803 -11.459  40.139  1.00  0.00           O  
ATOM    588  CB  LEU A 266      58.574 -13.928  39.963  1.00  0.00           C  
ATOM    589  CG  LEU A 266      57.873 -14.987  40.836  1.00  0.00           C  
ATOM    590  CD1 LEU A 266      57.726 -16.282  40.035  1.00  0.00           C  
ATOM    591  CD2 LEU A 266      58.652 -15.290  42.115  1.00  0.00           C  
ATOM    592  H   LEU A 266      56.597 -12.413  40.421  1.00  0.00           H  
ATOM    593  HA  LEU A 266      59.208 -12.646  41.584  1.00  0.00           H  
ATOM    594  HB2 LEU A 266      58.019 -13.819  39.029  1.00  0.00           H  
ATOM    595  HB3 LEU A 266      59.569 -14.301  39.713  1.00  0.00           H  
ATOM    596  HG  LEU A 266      56.880 -14.636  41.113  1.00  0.00           H  
ATOM    597 HD11 LEU A 266      57.155 -16.099  39.125  1.00  0.00           H  
ATOM    598 HD12 LEU A 266      58.712 -16.664  39.773  1.00  0.00           H  
ATOM    599 HD13 LEU A 266      57.208 -17.031  40.634  1.00  0.00           H  
ATOM    600 HD21 LEU A 266      59.680 -15.567  41.875  1.00  0.00           H  
ATOM    601 HD22 LEU A 266      58.651 -14.426  42.777  1.00  0.00           H  
ATOM    602 HD23 LEU A 266      58.189 -16.126  42.642  1.00  0.00           H  
ATOM    603  N   VAL A 267      59.144 -11.043  38.688  1.00  0.00           N  
ATOM    604  CA  VAL A 267      59.906 -10.162  37.782  1.00  0.00           C  
ATOM    605  C   VAL A 267      60.274  -8.844  38.451  1.00  0.00           C  
ATOM    606  O   VAL A 267      61.431  -8.427  38.384  1.00  0.00           O  
ATOM    607  CB  VAL A 267      59.099  -9.909  36.494  1.00  0.00           C  
ATOM    608  CG1 VAL A 267      59.666  -8.798  35.606  1.00  0.00           C  
ATOM    609  CG2 VAL A 267      59.070 -11.199  35.677  1.00  0.00           C  
ATOM    610  H   VAL A 267      58.157 -11.159  38.507  1.00  0.00           H  
ATOM    611  HA  VAL A 267      60.842 -10.652  37.510  1.00  0.00           H  
ATOM    612  HB  VAL A 267      58.077  -9.637  36.751  1.00  0.00           H  
ATOM    613 HG11 VAL A 267      59.659  -7.844  36.133  1.00  0.00           H  
ATOM    614 HG12 VAL A 267      60.681  -9.043  35.295  1.00  0.00           H  
ATOM    615 HG13 VAL A 267      59.028  -8.676  34.732  1.00  0.00           H  
ATOM    616 HG21 VAL A 267      60.070 -11.433  35.313  1.00  0.00           H  
ATOM    617 HG22 VAL A 267      58.702 -12.030  36.275  1.00  0.00           H  
ATOM    618 HG23 VAL A 267      58.399 -11.070  34.832  1.00  0.00           H  
ATOM    619  N   ASN A 268      59.327  -8.222  39.160  1.00  0.00           N  
ATOM    620  CA  ASN A 268      59.570  -6.991  39.917  1.00  0.00           C  
ATOM    621  C   ASN A 268      60.599  -7.220  41.049  1.00  0.00           C  
ATOM    622  O   ASN A 268      61.406  -6.331  41.329  1.00  0.00           O  
ATOM    623  CB  ASN A 268      58.229  -6.441  40.445  1.00  0.00           C  
ATOM    624  CG  ASN A 268      57.328  -5.855  39.363  1.00  0.00           C  
ATOM    625  OD1 ASN A 268      57.263  -4.650  39.148  1.00  0.00           O  
ATOM    626  ND2 ASN A 268      56.572  -6.662  38.661  1.00  0.00           N  
ATOM    627  H   ASN A 268      58.404  -8.640  39.182  1.00  0.00           H  
ATOM    628  HA  ASN A 268      60.007  -6.246  39.248  1.00  0.00           H  
ATOM    629  HB2 ASN A 268      58.436  -5.644  41.159  1.00  0.00           H  
ATOM    630  HB3 ASN A 268      57.690  -7.228  40.974  1.00  0.00           H  
ATOM    631 HD21 ASN A 268      56.591  -7.664  38.808  1.00  0.00           H  
ATOM    632 HD22 ASN A 268      55.958  -6.295  37.958  1.00  0.00           H  
ATOM    633  N   SER A 269      60.658  -8.437  41.608  1.00  0.00           N  
ATOM    634  CA  SER A 269      61.689  -8.856  42.564  1.00  0.00           C  
ATOM    635  C   SER A 269      63.046  -9.126  41.896  1.00  0.00           C  
ATOM    636  O   SER A 269      63.983  -8.352  42.087  1.00  0.00           O  
ATOM    637  CB  SER A 269      61.196 -10.066  43.370  1.00  0.00           C  
ATOM    638  OG  SER A 269      62.111 -10.402  44.396  1.00  0.00           O  
ATOM    639  H   SER A 269      59.935  -9.107  41.368  1.00  0.00           H  
ATOM    640  HA  SER A 269      61.842  -8.044  43.277  1.00  0.00           H  
ATOM    641  HB2 SER A 269      61.047 -10.925  42.714  1.00  0.00           H  
ATOM    642  HB3 SER A 269      60.238  -9.816  43.829  1.00  0.00           H  
ATOM    643  HG  SER A 269      62.874 -10.856  44.026  1.00  0.00           H  
ATOM    644  N   ILE A 270      63.166 -10.206  41.109  1.00  0.00           N  
ATOM    645  CA  ILE A 270      64.458 -10.827  40.748  1.00  0.00           C  
ATOM    646  C   ILE A 270      65.316 -10.022  39.768  1.00  0.00           C  
ATOM    647  O   ILE A 270      66.495 -10.310  39.597  1.00  0.00           O  
ATOM    648  CB  ILE A 270      64.232 -12.271  40.231  1.00  0.00           C  
ATOM    649  CG1 ILE A 270      65.501 -13.152  40.213  1.00  0.00           C  
ATOM    650  CG2 ILE A 270      63.639 -12.300  38.806  1.00  0.00           C  
ATOM    651  CD1 ILE A 270      66.348 -13.112  41.492  1.00  0.00           C  
ATOM    652  H   ILE A 270      62.324 -10.726  40.881  1.00  0.00           H  
ATOM    653  HA  ILE A 270      65.031 -10.878  41.672  1.00  0.00           H  
ATOM    654  HB  ILE A 270      63.519 -12.750  40.905  1.00  0.00           H  
ATOM    655 HG12 ILE A 270      65.194 -14.181  40.029  1.00  0.00           H  
ATOM    656 HG13 ILE A 270      66.138 -12.857  39.382  1.00  0.00           H  
ATOM    657 HG21 ILE A 270      62.809 -11.603  38.718  1.00  0.00           H  
ATOM    658 HG22 ILE A 270      64.395 -12.024  38.069  1.00  0.00           H  
ATOM    659 HG23 ILE A 270      63.281 -13.305  38.583  1.00  0.00           H  
ATOM    660 HD11 ILE A 270      66.800 -12.130  41.626  1.00  0.00           H  
ATOM    661 HD12 ILE A 270      65.729 -13.351  42.354  1.00  0.00           H  
ATOM    662 HD13 ILE A 270      67.158 -13.836  41.412  1.00  0.00           H  
ATOM    663  N   THR A 271      64.737  -9.018  39.112  1.00  0.00           N  
ATOM    664  CA  THR A 271      65.468  -8.134  38.199  1.00  0.00           C  
ATOM    665  C   THR A 271      66.651  -7.451  38.887  1.00  0.00           C  
ATOM    666  O   THR A 271      66.462  -6.744  39.881  1.00  0.00           O  
ATOM    667  CB  THR A 271      64.554  -7.055  37.599  1.00  0.00           C  
ATOM    668  OG1 THR A 271      63.486  -6.712  38.459  1.00  0.00           O  
ATOM    669  CG2 THR A 271      63.902  -7.492  36.304  1.00  0.00           C  
ATOM    670  H   THR A 271      63.775  -8.805  39.324  1.00  0.00           H  
ATOM    671  HA  THR A 271      65.868  -8.744  37.394  1.00  0.00           H  
ATOM    672  HB  THR A 271      65.147  -6.169  37.385  1.00  0.00           H  
ATOM    673 HG21 THR A 271      64.675  -7.587  35.548  1.00  0.00           H  
ATOM    674 HG22 THR A 271      63.382  -8.441  36.437  1.00  0.00           H  
ATOM    675 HG23 THR A 271      63.201  -6.723  35.992  1.00  0.00           H  
ATOM    676  HG1 THR A 271      62.760  -7.348  38.298  1.00  0.00           H  
ATOM    677  N   THR A 272      67.840  -7.576  38.297  1.00  0.00           N  
ATOM    678  CA  THR A 272      69.024  -6.767  38.639  1.00  0.00           C  
ATOM    679  C   THR A 272      68.754  -5.313  38.224  1.00  0.00           C  
ATOM    680  O   THR A 272      67.976  -5.092  37.299  1.00  0.00           O  
ATOM    681  CB  THR A 272      70.283  -7.349  37.973  1.00  0.00           C  
ATOM    682  OG1 THR A 272      70.300  -8.751  38.155  1.00  0.00           O  
ATOM    683  CG2 THR A 272      71.571  -6.847  38.620  1.00  0.00           C  
ATOM    684  H   THR A 272      67.912  -8.166  37.478  1.00  0.00           H  
ATOM    685  HA  THR A 272      69.164  -6.798  39.718  1.00  0.00           H  
ATOM    686  HB  THR A 272      70.273  -7.130  36.906  1.00  0.00           H  
ATOM    687 HG21 THR A 272      71.599  -5.761  38.597  1.00  0.00           H  
ATOM    688 HG22 THR A 272      71.630  -7.185  39.654  1.00  0.00           H  
ATOM    689 HG23 THR A 272      72.427  -7.224  38.060  1.00  0.00           H  
ATOM    690  HG1 THR A 272      70.810  -9.153  37.437  1.00  0.00           H  
ATOM    691  N   ASP A 273      69.163  -4.318  39.015  1.00  0.00           N  
ATOM    692  CA  ASP A 273      68.409  -3.052  39.102  1.00  0.00           C  
ATOM    693  C   ASP A 273      68.510  -2.145  37.856  1.00  0.00           C  
ATOM    694  O   ASP A 273      67.511  -1.588  37.396  1.00  0.00           O  
ATOM    695  CB  ASP A 273      68.786  -2.316  40.394  1.00  0.00           C  
ATOM    696  CG  ASP A 273      67.643  -1.411  40.863  1.00  0.00           C  
ATOM    697  OD1 ASP A 273      67.866  -0.187  40.960  1.00  0.00           O  
ATOM    698  OD2 ASP A 273      66.558  -1.973  41.146  1.00  0.00           O1-
ATOM    699  H   ASP A 273      69.857  -4.504  39.720  1.00  0.00           H  
ATOM    700  HA  ASP A 273      67.360  -3.325  39.195  1.00  0.00           H  
ATOM    701  HB2 ASP A 273      69.698  -1.737  40.236  1.00  0.00           H  
ATOM    702  HB3 ASP A 273      68.979  -3.046  41.183  1.00  0.00           H  
ATOM    703  N   GLU A 274      69.658  -2.146  37.179  1.00  0.00           N  
ATOM    704  CA  GLU A 274      69.827  -1.540  35.850  1.00  0.00           C  
ATOM    705  C   GLU A 274      68.965  -2.214  34.767  1.00  0.00           C  
ATOM    706  O   GLU A 274      68.507  -1.544  33.839  1.00  0.00           O  
ATOM    707  CB  GLU A 274      71.318  -1.525  35.453  1.00  0.00           C  
ATOM    708  CG  GLU A 274      71.937  -2.894  35.104  1.00  0.00           C  
ATOM    709  CD  GLU A 274      71.718  -3.934  36.209  1.00  0.00           C  
ATOM    710  OE1 GLU A 274      72.088  -3.639  37.366  1.00  0.00           O  
ATOM    711  OE2 GLU A 274      71.057  -4.956  35.927  1.00  0.00           O1-
ATOM    712  H   GLU A 274      70.437  -2.685  37.560  1.00  0.00           H  
ATOM    713  HA  GLU A 274      69.492  -0.503  35.915  1.00  0.00           H  
ATOM    714  HB2 GLU A 274      71.430  -0.878  34.583  1.00  0.00           H  
ATOM    715  HB3 GLU A 274      71.890  -1.074  36.265  1.00  0.00           H  
ATOM    716  HG2 GLU A 274      73.008  -2.761  34.937  1.00  0.00           H  
ATOM    717  HG3 GLU A 274      71.503  -3.248  34.165  1.00  0.00           H  
ATOM    718  N   TYR A 275      68.670  -3.511  34.899  1.00  0.00           N  
ATOM    719  CA  TYR A 275      67.664  -4.202  34.095  1.00  0.00           C  
ATOM    720  C   TYR A 275      66.236  -4.021  34.628  1.00  0.00           C  
ATOM    721  O   TYR A 275      65.324  -3.979  33.808  1.00  0.00           O  
ATOM    722  CB  TYR A 275      68.031  -5.683  33.929  1.00  0.00           C  
ATOM    723  CG  TYR A 275      68.918  -5.965  32.729  1.00  0.00           C  
ATOM    724  CD1 TYR A 275      70.278  -6.286  32.897  1.00  0.00           C  
ATOM    725  CD2 TYR A 275      68.361  -5.940  31.435  1.00  0.00           C  
ATOM    726  CE1 TYR A 275      71.070  -6.618  31.780  1.00  0.00           C  
ATOM    727  CE2 TYR A 275      69.145  -6.273  30.314  1.00  0.00           C  
ATOM    728  CZ  TYR A 275      70.502  -6.623  30.489  1.00  0.00           C  
ATOM    729  OH  TYR A 275      71.257  -6.983  29.418  1.00  0.00           O  
ATOM    730  H   TYR A 275      69.139  -4.042  35.633  1.00  0.00           H  
ATOM    731  HA  TYR A 275      67.663  -3.763  33.099  1.00  0.00           H  
ATOM    732  HB2 TYR A 275      68.504  -6.055  34.839  1.00  0.00           H  
ATOM    733  HB3 TYR A 275      67.112  -6.254  33.789  1.00  0.00           H  
ATOM    734  HD1 TYR A 275      70.710  -6.290  33.891  1.00  0.00           H  
ATOM    735  HD2 TYR A 275      67.311  -5.710  31.313  1.00  0.00           H  
ATOM    736  HE1 TYR A 275      72.110  -6.879  31.907  1.00  0.00           H  
ATOM    737  HE2 TYR A 275      68.702  -6.286  29.331  1.00  0.00           H  
ATOM    738  HH  TYR A 275      70.761  -6.973  28.598  1.00  0.00           H  
ATOM    739  N   LYS A 276      66.013  -3.798  35.932  1.00  0.00           N  
ATOM    740  CA  LYS A 276      64.700  -3.490  36.540  1.00  0.00           C  
ATOM    741  C   LYS A 276      64.114  -2.207  35.958  1.00  0.00           C  
ATOM    742  O   LYS A 276      62.939  -2.185  35.606  1.00  0.00           O  
ATOM    743  CB  LYS A 276      64.838  -3.389  38.074  1.00  0.00           C  
ATOM    744  CG  LYS A 276      63.487  -3.351  38.811  1.00  0.00           C  
ATOM    745  CD  LYS A 276      63.627  -3.190  40.337  1.00  0.00           C  
ATOM    746  CE  LYS A 276      64.582  -4.176  41.031  1.00  0.00           C  
ATOM    747  NZ  LYS A 276      64.121  -5.581  40.945  1.00  0.00           N1+
ATOM    748  H   LYS A 276      66.824  -3.853  36.544  1.00  0.00           H  
ATOM    749  HA  LYS A 276      64.008  -4.296  36.306  1.00  0.00           H  
ATOM    750  HB2 LYS A 276      65.411  -4.244  38.429  1.00  0.00           H  
ATOM    751  HB3 LYS A 276      65.384  -2.482  38.331  1.00  0.00           H  
ATOM    752  HG2 LYS A 276      62.902  -2.509  38.440  1.00  0.00           H  
ATOM    753  HG3 LYS A 276      62.925  -4.257  38.593  1.00  0.00           H  
ATOM    754  HD2 LYS A 276      62.639  -3.267  40.793  1.00  0.00           H  
ATOM    755  HD3 LYS A 276      64.000  -2.182  40.532  1.00  0.00           H  
ATOM    756  HE2 LYS A 276      64.690  -3.874  42.076  1.00  0.00           H  
ATOM    757  HE3 LYS A 276      65.573  -4.073  40.577  1.00  0.00           H  
ATOM    758  HZ1 LYS A 276      63.211  -5.731  41.369  1.00  0.00           H  
ATOM    759  HZ2 LYS A 276      64.046  -5.867  39.974  1.00  0.00           H  
ATOM    760  HZ3 LYS A 276      64.794  -6.223  41.353  1.00  0.00           H  
ATOM    761  N   GLU A 277      64.961  -1.207  35.725  1.00  0.00           N  
ATOM    762  CA  GLU A 277      64.648   0.035  35.007  1.00  0.00           C  
ATOM    763  C   GLU A 277      64.109  -0.235  33.581  1.00  0.00           C  
ATOM    764  O   GLU A 277      62.948   0.085  33.297  1.00  0.00           O  
ATOM    765  CB  GLU A 277      65.918   0.911  35.088  1.00  0.00           C  
ATOM    766  CG  GLU A 277      66.007   2.135  34.165  1.00  0.00           C  
ATOM    767  CD  GLU A 277      66.957   1.846  32.998  1.00  0.00           C  
ATOM    768  OE1 GLU A 277      66.480   1.388  31.938  1.00  0.00           O  
ATOM    769  OE2 GLU A 277      68.195   1.934  33.157  1.00  0.00           O1-
ATOM    770  H   GLU A 277      65.899  -1.314  36.105  1.00  0.00           H  
ATOM    771  HA  GLU A 277      63.853   0.559  35.538  1.00  0.00           H  
ATOM    772  HB2 GLU A 277      65.994   1.266  36.117  1.00  0.00           H  
ATOM    773  HB3 GLU A 277      66.792   0.282  34.915  1.00  0.00           H  
ATOM    774  HG2 GLU A 277      66.396   2.980  34.738  1.00  0.00           H  
ATOM    775  HG3 GLU A 277      65.013   2.408  33.804  1.00  0.00           H  
ATOM    776  N   LYS A 278      64.845  -0.998  32.758  1.00  0.00           N  
ATOM    777  CA  LYS A 278      64.416  -1.411  31.403  1.00  0.00           C  
ATOM    778  C   LYS A 278      63.160  -2.286  31.426  1.00  0.00           C  
ATOM    779  O   LYS A 278      62.258  -2.105  30.610  1.00  0.00           O  
ATOM    780  CB  LYS A 278      65.572  -2.147  30.692  1.00  0.00           C  
ATOM    781  CG  LYS A 278      66.363  -1.227  29.742  1.00  0.00           C  
ATOM    782  CD  LYS A 278      67.842  -1.619  29.573  1.00  0.00           C  
ATOM    783  CE  LYS A 278      68.644  -1.499  30.878  1.00  0.00           C  
ATOM    784  NZ  LYS A 278      68.676  -0.114  31.404  1.00  0.00           N1+
ATOM    785  H   LYS A 278      65.773  -1.244  33.072  1.00  0.00           H  
ATOM    786  HA  LYS A 278      64.148  -0.517  30.837  1.00  0.00           H  
ATOM    787  HB2 LYS A 278      66.224  -2.595  31.442  1.00  0.00           H  
ATOM    788  HB3 LYS A 278      65.173  -2.966  30.092  1.00  0.00           H  
ATOM    789  HG2 LYS A 278      65.881  -1.255  28.763  1.00  0.00           H  
ATOM    790  HG3 LYS A 278      66.310  -0.198  30.084  1.00  0.00           H  
ATOM    791  HD2 LYS A 278      68.293  -0.977  28.815  1.00  0.00           H  
ATOM    792  HD3 LYS A 278      67.895  -2.651  29.222  1.00  0.00           H  
ATOM    793  HE2 LYS A 278      69.663  -1.863  30.723  1.00  0.00           H  
ATOM    794  HE3 LYS A 278      68.180  -2.145  31.627  1.00  0.00           H  
ATOM    795  HZ1 LYS A 278      69.187   0.544  30.843  1.00  0.00           H  
ATOM    796  HZ2 LYS A 278      67.740   0.288  31.514  1.00  0.00           H  
ATOM    797  HZ3 LYS A 278      69.021  -0.074  32.361  1.00  0.00           H  
ATOM    798  N   VAL A 279      63.084  -3.216  32.374  1.00  0.00           N  
ATOM    799  CA  VAL A 279      61.969  -4.148  32.555  1.00  0.00           C  
ATOM    800  C   VAL A 279      60.694  -3.419  32.961  1.00  0.00           C  
ATOM    801  O   VAL A 279      59.643  -3.740  32.418  1.00  0.00           O  
ATOM    802  CB  VAL A 279      62.350  -5.249  33.566  1.00  0.00           C  
ATOM    803  CG1 VAL A 279      61.138  -5.928  34.213  1.00  0.00           C  
ATOM    804  CG2 VAL A 279      63.228  -6.300  32.869  1.00  0.00           C  
ATOM    805  H   VAL A 279      63.878  -3.302  32.999  1.00  0.00           H  
ATOM    806  HA  VAL A 279      61.753  -4.625  31.599  1.00  0.00           H  
ATOM    807  HB  VAL A 279      62.925  -4.806  34.376  1.00  0.00           H  
ATOM    808 HG11 VAL A 279      60.740  -5.291  35.004  1.00  0.00           H  
ATOM    809 HG12 VAL A 279      60.353  -6.096  33.481  1.00  0.00           H  
ATOM    810 HG13 VAL A 279      61.427  -6.879  34.650  1.00  0.00           H  
ATOM    811 HG21 VAL A 279      62.704  -6.750  32.031  1.00  0.00           H  
ATOM    812 HG22 VAL A 279      64.143  -5.840  32.498  1.00  0.00           H  
ATOM    813 HG23 VAL A 279      63.501  -7.085  33.568  1.00  0.00           H  
ATOM    814  N   LYS A 280      60.746  -2.410  33.837  1.00  0.00           N  
ATOM    815  CA  LYS A 280      59.545  -1.683  34.272  1.00  0.00           C  
ATOM    816  C   LYS A 280      59.033  -0.717  33.199  1.00  0.00           C  
ATOM    817  O   LYS A 280      57.821  -0.620  32.988  1.00  0.00           O  
ATOM    818  CB  LYS A 280      59.828  -0.995  35.620  1.00  0.00           C  
ATOM    819  CG  LYS A 280      58.562  -0.591  36.393  1.00  0.00           C  
ATOM    820  CD  LYS A 280      57.692  -1.807  36.750  1.00  0.00           C  
ATOM    821  CE  LYS A 280      56.595  -1.438  37.748  1.00  0.00           C  
ATOM    822  NZ  LYS A 280      55.729  -2.609  38.007  1.00  0.00           N1+
ATOM    823  H   LYS A 280      61.642  -2.179  34.264  1.00  0.00           H  
ATOM    824  HA  LYS A 280      58.763  -2.426  34.407  1.00  0.00           H  
ATOM    825  HB2 LYS A 280      60.398  -1.677  36.254  1.00  0.00           H  
ATOM    826  HB3 LYS A 280      60.445  -0.110  35.450  1.00  0.00           H  
ATOM    827  HG2 LYS A 280      58.872  -0.096  37.315  1.00  0.00           H  
ATOM    828  HG3 LYS A 280      57.977   0.116  35.803  1.00  0.00           H  
ATOM    829  HD2 LYS A 280      58.320  -2.588  37.185  1.00  0.00           H  
ATOM    830  HD3 LYS A 280      57.221  -2.192  35.846  1.00  0.00           H  
ATOM    831  HE2 LYS A 280      56.001  -0.619  37.331  1.00  0.00           H  
ATOM    832  HE3 LYS A 280      57.061  -1.098  38.677  1.00  0.00           H  
ATOM    833  HZ1 LYS A 280      55.292  -2.902  37.132  1.00  0.00           H  
ATOM    834  HZ2 LYS A 280      56.281  -3.387  38.370  1.00  0.00           H  
ATOM    835  HZ3 LYS A 280      55.001  -2.392  38.670  1.00  0.00           H  
ATOM    836  N   ALA A 281      59.945  -0.127  32.422  1.00  0.00           N  
ATOM    837  CA  ALA A 281      59.604   0.600  31.202  1.00  0.00           C  
ATOM    838  C   ALA A 281      58.929  -0.324  30.169  1.00  0.00           C  
ATOM    839  O   ALA A 281      57.828  -0.030  29.709  1.00  0.00           O  
ATOM    840  CB  ALA A 281      60.876   1.257  30.652  1.00  0.00           C  
ATOM    841  H   ALA A 281      60.925  -0.231  32.663  1.00  0.00           H  
ATOM    842  HA  ALA A 281      58.892   1.389  31.450  1.00  0.00           H  
ATOM    843  HB1 ALA A 281      61.303   1.924  31.403  1.00  0.00           H  
ATOM    844  HB2 ALA A 281      61.616   0.498  30.394  1.00  0.00           H  
ATOM    845  HB3 ALA A 281      60.634   1.836  29.761  1.00  0.00           H  
ATOM    846  N   TYR A 282      59.489  -1.512  29.914  1.00  0.00           N  
ATOM    847  CA  TYR A 282      58.876  -2.487  29.008  1.00  0.00           C  
ATOM    848  C   TYR A 282      57.585  -3.123  29.558  1.00  0.00           C  
ATOM    849  O   TYR A 282      56.655  -3.340  28.790  1.00  0.00           O  
ATOM    850  CB  TYR A 282      59.914  -3.539  28.610  1.00  0.00           C  
ATOM    851  CG  TYR A 282      59.325  -4.706  27.842  1.00  0.00           C  
ATOM    852  CD1 TYR A 282      59.424  -6.000  28.382  1.00  0.00           C  
ATOM    853  CD2 TYR A 282      58.608  -4.495  26.645  1.00  0.00           C  
ATOM    854  CE1 TYR A 282      58.805  -7.083  27.740  1.00  0.00           C  
ATOM    855  CE2 TYR A 282      57.964  -5.575  26.010  1.00  0.00           C  
ATOM    856  CZ  TYR A 282      58.065  -6.868  26.563  1.00  0.00           C  
ATOM    857  OH  TYR A 282      57.466  -7.924  25.974  1.00  0.00           O  
ATOM    858  H   TYR A 282      60.408  -1.716  30.298  1.00  0.00           H  
ATOM    859  HA  TYR A 282      58.586  -1.959  28.098  1.00  0.00           H  
ATOM    860  HB2 TYR A 282      60.680  -3.063  27.997  1.00  0.00           H  
ATOM    861  HB3 TYR A 282      60.394  -3.914  29.515  1.00  0.00           H  
ATOM    862  HD1 TYR A 282      59.969  -6.155  29.296  1.00  0.00           H  
ATOM    863  HD2 TYR A 282      58.510  -3.499  26.237  1.00  0.00           H  
ATOM    864  HE1 TYR A 282      58.872  -8.082  28.142  1.00  0.00           H  
ATOM    865  HE2 TYR A 282      57.375  -5.416  25.117  1.00  0.00           H  
ATOM    866  HH  TYR A 282      56.964  -7.678  25.168  1.00  0.00           H  
ATOM    867  N   GLN A 283      57.417  -3.280  30.874  1.00  0.00           N  
ATOM    868  CA  GLN A 283      56.140  -3.686  31.478  1.00  0.00           C  
ATOM    869  C   GLN A 283      55.036  -2.656  31.206  1.00  0.00           C  
ATOM    870  O   GLN A 283      53.901  -3.039  30.928  1.00  0.00           O  
ATOM    871  CB  GLN A 283      56.338  -3.939  32.981  1.00  0.00           C  
ATOM    872  CG  GLN A 283      55.075  -4.431  33.712  1.00  0.00           C  
ATOM    873  CD  GLN A 283      54.282  -3.320  34.392  1.00  0.00           C  
ATOM    874  OE1 GLN A 283      54.623  -2.881  35.484  1.00  0.00           O  
ATOM    875  NE2 GLN A 283      53.189  -2.861  33.832  1.00  0.00           N  
ATOM    876  H   GLN A 283      58.219  -3.147  31.480  1.00  0.00           H  
ATOM    877  HA  GLN A 283      55.828  -4.621  31.015  1.00  0.00           H  
ATOM    878  HB2 GLN A 283      57.105  -4.708  33.090  1.00  0.00           H  
ATOM    879  HB3 GLN A 283      56.704  -3.033  33.464  1.00  0.00           H  
ATOM    880  HG2 GLN A 283      55.392  -5.097  34.508  1.00  0.00           H  
ATOM    881  HG3 GLN A 283      54.437  -4.998  33.033  1.00  0.00           H  
ATOM    882 HE21 GLN A 283      52.665  -2.159  34.316  1.00  0.00           H  
ATOM    883 HE22 GLN A 283      52.824  -3.276  32.972  1.00  0.00           H  
ATOM    884  N   THR A 284      55.389  -1.370  31.143  1.00  0.00           N  
ATOM    885  CA  THR A 284      54.467  -0.286  30.763  1.00  0.00           C  
ATOM    886  C   THR A 284      54.049  -0.365  29.283  1.00  0.00           C  
ATOM    887  O   THR A 284      52.957   0.078  28.937  1.00  0.00           O  
ATOM    888  CB  THR A 284      55.078   1.085  31.106  1.00  0.00           C  
ATOM    889  OG1 THR A 284      55.557   1.092  32.438  1.00  0.00           O  
ATOM    890  CG2 THR A 284      54.068   2.228  31.025  1.00  0.00           C  
ATOM    891  H   THR A 284      56.355  -1.132  31.327  1.00  0.00           H  
ATOM    892  HA  THR A 284      53.557  -0.395  31.352  1.00  0.00           H  
ATOM    893  HB  THR A 284      55.903   1.304  30.432  1.00  0.00           H  
ATOM    894 HG21 THR A 284      53.745   2.370  29.994  1.00  0.00           H  
ATOM    895 HG22 THR A 284      53.202   2.005  31.649  1.00  0.00           H  
ATOM    896 HG23 THR A 284      54.534   3.150  31.373  1.00  0.00           H  
ATOM    897  HG1 THR A 284      56.323   0.504  32.504  1.00  0.00           H  
ATOM    898  N   GLU A 285      54.826  -1.040  28.425  1.00  0.00           N  
ATOM    899  CA  GLU A 285      54.383  -1.452  27.085  1.00  0.00           C  
ATOM    900  C   GLU A 285      53.605  -2.777  27.116  1.00  0.00           C  
ATOM    901  O   GLU A 285      52.549  -2.881  26.500  1.00  0.00           O  
ATOM    902  CB  GLU A 285      55.577  -1.501  26.111  1.00  0.00           C  
ATOM    903  CG  GLU A 285      55.244  -2.052  24.710  1.00  0.00           C  
ATOM    904  CD  GLU A 285      54.055  -1.342  24.046  1.00  0.00           C  
ATOM    905  OE1 GLU A 285      53.092  -2.023  23.612  1.00  0.00           O  
ATOM    906  OE2 GLU A 285      54.026  -0.094  24.021  1.00  0.00           O1-
ATOM    907  H   GLU A 285      55.708  -1.404  28.761  1.00  0.00           H  
ATOM    908  HA  GLU A 285      53.698  -0.698  26.704  1.00  0.00           H  
ATOM    909  HB2 GLU A 285      55.978  -0.492  26.006  1.00  0.00           H  
ATOM    910  HB3 GLU A 285      56.364  -2.124  26.534  1.00  0.00           H  
ATOM    911  HG2 GLU A 285      55.033  -3.121  24.793  1.00  0.00           H  
ATOM    912  HG3 GLU A 285      56.125  -1.945  24.075  1.00  0.00           H  
ATOM    913  N   ALA A 286      54.081  -3.810  27.809  1.00  0.00           N  
ATOM    914  CA  ALA A 286      53.477  -5.146  27.811  1.00  0.00           C  
ATOM    915  C   ALA A 286      52.024  -5.156  28.314  1.00  0.00           C  
ATOM    916  O   ALA A 286      51.160  -5.782  27.699  1.00  0.00           O  
ATOM    917  CB  ALA A 286      54.346  -6.055  28.668  1.00  0.00           C  
ATOM    918  H   ALA A 286      54.962  -3.688  28.296  1.00  0.00           H  
ATOM    919  HA  ALA A 286      53.482  -5.543  26.795  1.00  0.00           H  
ATOM    920  HB1 ALA A 286      55.372  -6.038  28.297  1.00  0.00           H  
ATOM    921  HB2 ALA A 286      54.321  -5.722  29.705  1.00  0.00           H  
ATOM    922  HB3 ALA A 286      53.952  -7.071  28.612  1.00  0.00           H  
ATOM    923  N   SER A 287      51.715  -4.329  29.317  1.00  0.00           N  
ATOM    924  CA  SER A 287      50.356  -4.173  29.849  1.00  0.00           C  
ATOM    925  C   SER A 287      49.401  -3.406  28.918  1.00  0.00           C  
ATOM    926  O   SER A 287      48.211  -3.322  29.205  1.00  0.00           O  
ATOM    927  CB  SER A 287      50.402  -3.536  31.239  1.00  0.00           C  
ATOM    928  OG  SER A 287      51.341  -4.210  32.058  1.00  0.00           O  
ATOM    929  H   SER A 287      52.471  -3.857  29.807  1.00  0.00           H  
ATOM    930  HA  SER A 287      49.929  -5.170  29.969  1.00  0.00           H  
ATOM    931  HB2 SER A 287      49.413  -3.595  31.696  1.00  0.00           H  
ATOM    932  HB3 SER A 287      50.692  -2.488  31.152  1.00  0.00           H  
ATOM    933  HG  SER A 287      51.343  -5.166  31.812  1.00  0.00           H  
ATOM    934  N   LYS A 288      49.874  -2.934  27.752  1.00  0.00           N  
ATOM    935  CA  LYS A 288      49.045  -2.420  26.642  1.00  0.00           C  
ATOM    936  C   LYS A 288      48.518  -3.531  25.711  1.00  0.00           C  
ATOM    937  O   LYS A 288      48.231  -3.253  24.550  1.00  0.00           O  
ATOM    938  CB  LYS A 288      49.794  -1.331  25.849  1.00  0.00           C  
ATOM    939  CG  LYS A 288      50.170  -0.092  26.675  1.00  0.00           C  
ATOM    940  CD  LYS A 288      51.082   0.905  25.935  1.00  0.00           C  
ATOM    941  CE  LYS A 288      50.705   1.168  24.467  1.00  0.00           C  
ATOM    942  NZ  LYS A 288      51.426   0.261  23.539  1.00  0.00           N1+
ATOM    943  H   LYS A 288      50.871  -3.022  27.583  1.00  0.00           H  
ATOM    944  HA  LYS A 288      48.152  -1.962  27.072  1.00  0.00           H  
ATOM    945  HB2 LYS A 288      50.686  -1.763  25.401  1.00  0.00           H  
ATOM    946  HB3 LYS A 288      49.146  -0.995  25.038  1.00  0.00           H  
ATOM    947  HG2 LYS A 288      49.249   0.420  26.957  1.00  0.00           H  
ATOM    948  HG3 LYS A 288      50.676  -0.397  27.591  1.00  0.00           H  
ATOM    949  HD2 LYS A 288      52.114   0.558  25.986  1.00  0.00           H  
ATOM    950  HD3 LYS A 288      51.042   1.850  26.479  1.00  0.00           H  
ATOM    951  HE2 LYS A 288      50.973   2.201  24.228  1.00  0.00           H  
ATOM    952  HE3 LYS A 288      49.623   1.062  24.354  1.00  0.00           H  
ATOM    953  HZ1 LYS A 288      52.441   0.375  23.638  1.00  0.00           H  
ATOM    954  HZ2 LYS A 288      51.318  -0.723  23.764  1.00  0.00           H  
ATOM    955  HZ3 LYS A 288      51.198   0.411  22.571  1.00  0.00           H  
ATOM    956  N   LYS A 289      48.486  -4.787  26.175  1.00  0.00           N  
ATOM    957  CA  LYS A 289      47.833  -5.934  25.520  1.00  0.00           C  
ATOM    958  C   LYS A 289      47.074  -6.760  26.559  1.00  0.00           C  
ATOM    959  O   LYS A 289      47.619  -7.070  27.621  1.00  0.00           O  
ATOM    960  CB  LYS A 289      48.851  -6.835  24.790  1.00  0.00           C  
ATOM    961  CG  LYS A 289      49.324  -6.304  23.422  1.00  0.00           C  
ATOM    962  CD  LYS A 289      50.830  -6.017  23.355  1.00  0.00           C  
ATOM    963  CE  LYS A 289      51.232  -4.994  24.416  1.00  0.00           C  
ATOM    964  NZ  LYS A 289      52.661  -4.638  24.337  1.00  0.00           N1+
ATOM    965  H   LYS A 289      48.815  -4.935  27.120  1.00  0.00           H  
ATOM    966  HA  LYS A 289      47.101  -5.570  24.792  1.00  0.00           H  
ATOM    967  HB2 LYS A 289      49.699  -7.043  25.445  1.00  0.00           H  
ATOM    968  HB3 LYS A 289      48.374  -7.794  24.602  1.00  0.00           H  
ATOM    969  HG2 LYS A 289      49.095  -7.056  22.666  1.00  0.00           H  
ATOM    970  HG3 LYS A 289      48.772  -5.403  23.154  1.00  0.00           H  
ATOM    971  HD2 LYS A 289      51.072  -5.632  22.363  1.00  0.00           H  
ATOM    972  HD3 LYS A 289      51.382  -6.945  23.518  1.00  0.00           H  
ATOM    973  HE2 LYS A 289      51.028  -5.423  25.401  1.00  0.00           H  
ATOM    974  HE3 LYS A 289      50.621  -4.095  24.301  1.00  0.00           H  
ATOM    975  HZ1 LYS A 289      53.255  -5.470  24.396  1.00  0.00           H  
ATOM    976  HZ2 LYS A 289      52.876  -4.093  23.511  1.00  0.00           H  
ATOM    977  HZ3 LYS A 289      52.881  -4.014  25.105  1.00  0.00           H  
ATOM    978  N   SER A 290      45.862  -7.184  26.208  1.00  0.00           N  
ATOM    979  CA  SER A 290      45.108  -8.215  26.938  1.00  0.00           C  
ATOM    980  C   SER A 290      45.793  -9.587  26.838  1.00  0.00           C  
ATOM    981  O   SER A 290      46.527  -9.837  25.889  1.00  0.00           O  
ATOM    982  CB  SER A 290      43.692  -8.280  26.355  1.00  0.00           C  
ATOM    983  OG  SER A 290      42.906  -9.256  27.015  1.00  0.00           O  
ATOM    984  H   SER A 290      45.507  -6.867  25.305  1.00  0.00           H  
ATOM    985  HA  SER A 290      45.044  -7.936  27.989  1.00  0.00           H  
ATOM    986  HB2 SER A 290      43.749  -8.523  25.294  1.00  0.00           H  
ATOM    987  HB3 SER A 290      43.219  -7.302  26.464  1.00  0.00           H  
ATOM    988  HG  SER A 290      41.983  -9.089  26.795  1.00  0.00           H  
ATOM    989  N   ASP A 291      45.466 -10.549  27.706  1.00  0.00           N  
ATOM    990  CA  ASP A 291      45.908 -11.945  27.526  1.00  0.00           C  
ATOM    991  C   ASP A 291      45.301 -12.601  26.264  1.00  0.00           C  
ATOM    992  O   ASP A 291      45.941 -13.444  25.628  1.00  0.00           O  
ATOM    993  CB  ASP A 291      45.639 -12.765  28.803  1.00  0.00           C  
ATOM    994  CG  ASP A 291      46.712 -12.583  29.889  1.00  0.00           C  
ATOM    995  OD1 ASP A 291      46.572 -13.203  30.965  1.00  0.00           O  
ATOM    996  OD2 ASP A 291      47.715 -11.875  29.657  1.00  0.00           O1-
ATOM    997  H   ASP A 291      44.843 -10.327  28.468  1.00  0.00           H  
ATOM    998  HA  ASP A 291      46.982 -11.940  27.367  1.00  0.00           H  
ATOM    999  HB2 ASP A 291      45.619 -13.823  28.537  1.00  0.00           H  
ATOM   1000  HB3 ASP A 291      44.658 -12.505  29.204  1.00  0.00           H  
ATOM   1001  N   LEU A 292      44.158 -12.086  25.787  1.00  0.00           N  
ATOM   1002  CA  LEU A 292      43.572 -12.398  24.472  1.00  0.00           C  
ATOM   1003  C   LEU A 292      44.367 -11.794  23.288  1.00  0.00           C  
ATOM   1004  O   LEU A 292      44.122 -12.128  22.137  1.00  0.00           O  
ATOM   1005  CB  LEU A 292      42.099 -11.936  24.500  1.00  0.00           C  
ATOM   1006  CG  LEU A 292      41.227 -12.354  23.297  1.00  0.00           C  
ATOM   1007  CD1 LEU A 292      41.181 -13.871  23.098  1.00  0.00           C  
ATOM   1008  CD2 LEU A 292      39.793 -11.866  23.524  1.00  0.00           C  
ATOM   1009  H   LEU A 292      43.722 -11.353  26.333  1.00  0.00           H  
ATOM   1010  HA  LEU A 292      43.597 -13.481  24.345  1.00  0.00           H  
ATOM   1011  HB2 LEU A 292      41.636 -12.337  25.403  1.00  0.00           H  
ATOM   1012  HB3 LEU A 292      42.085 -10.848  24.571  1.00  0.00           H  
ATOM   1013  HG  LEU A 292      41.596 -11.883  22.388  1.00  0.00           H  
ATOM   1014 HD11 LEU A 292      42.167 -14.233  22.804  1.00  0.00           H  
ATOM   1015 HD12 LEU A 292      40.867 -14.366  24.016  1.00  0.00           H  
ATOM   1016 HD13 LEU A 292      40.486 -14.117  22.296  1.00  0.00           H  
ATOM   1017 HD21 LEU A 292      39.371 -12.335  24.413  1.00  0.00           H  
ATOM   1018 HD22 LEU A 292      39.788 -10.783  23.645  1.00  0.00           H  
ATOM   1019 HD23 LEU A 292      39.180 -12.120  22.659  1.00  0.00           H  
ATOM   1020  N   GLU A 293      45.345 -10.933  23.574  1.00  0.00           N  
ATOM   1021  CA  GLU A 293      46.307 -10.342  22.632  1.00  0.00           C  
ATOM   1022  C   GLU A 293      47.758 -10.772  22.926  1.00  0.00           C  
ATOM   1023  O   GLU A 293      48.719 -10.140  22.482  1.00  0.00           O  
ATOM   1024  CB  GLU A 293      46.235  -8.824  22.719  1.00  0.00           C  
ATOM   1025  CG  GLU A 293      44.895  -8.197  22.365  1.00  0.00           C  
ATOM   1026  CD  GLU A 293      45.135  -6.702  22.494  1.00  0.00           C  
ATOM   1027  OE1 GLU A 293      45.657  -6.153  21.491  1.00  0.00           O  
ATOM   1028  OE2 GLU A 293      44.966  -6.196  23.628  1.00  0.00           O1-
ATOM   1029  H   GLU A 293      45.489 -10.693  24.546  1.00  0.00           H  
ATOM   1030  HA  GLU A 293      46.066 -10.644  21.612  1.00  0.00           H  
ATOM   1031  HB2 GLU A 293      46.489  -8.524  23.732  1.00  0.00           H  
ATOM   1032  HB3 GLU A 293      46.987  -8.404  22.052  1.00  0.00           H  
ATOM   1033  HG2 GLU A 293      44.115  -8.529  23.053  1.00  0.00           H  
ATOM   1034  HG3 GLU A 293      44.617  -8.461  21.342  1.00  0.00           H  
ATOM   1035  N   ARG A 294      47.923 -11.793  23.770  1.00  0.00           N  
ATOM   1036  CA  ARG A 294      49.218 -12.370  24.172  1.00  0.00           C  
ATOM   1037  C   ARG A 294      49.237 -13.884  23.913  1.00  0.00           C  
ATOM   1038  O   ARG A 294      50.272 -14.432  23.553  1.00  0.00           O  
ATOM   1039  CB  ARG A 294      49.516 -11.947  25.625  1.00  0.00           C  
ATOM   1040  CG  ARG A 294      49.675 -10.414  25.761  1.00  0.00           C  
ATOM   1041  CD  ARG A 294      49.506  -9.859  27.182  1.00  0.00           C  
ATOM   1042  NE  ARG A 294      50.653 -10.130  28.060  1.00  0.00           N  
ATOM   1043  CZ  ARG A 294      50.993  -9.435  29.132  1.00  0.00           C  
ATOM   1044  NH1 ARG A 294      50.408  -8.320  29.471  1.00  0.00           N  
ATOM   1045  NH2 ARG A 294      51.954  -9.858  29.892  1.00  0.00           N1+
ATOM   1046  H   ARG A 294      47.078 -12.171  24.177  1.00  0.00           H  
ATOM   1047  HA  ARG A 294      50.006 -11.959  23.537  1.00  0.00           H  
ATOM   1048  HB2 ARG A 294      48.697 -12.281  26.254  1.00  0.00           H  
ATOM   1049  HB3 ARG A 294      50.426 -12.436  25.969  1.00  0.00           H  
ATOM   1050  HG2 ARG A 294      48.915  -9.920  25.169  1.00  0.00           H  
ATOM   1051  HG3 ARG A 294      50.627 -10.094  25.342  1.00  0.00           H  
ATOM   1052  HD2 ARG A 294      48.600 -10.271  27.631  1.00  0.00           H  
ATOM   1053  HD3 ARG A 294      49.377  -8.782  27.092  1.00  0.00           H  
ATOM   1054  HE  ARG A 294      51.283 -10.872  27.780  1.00  0.00           H  
ATOM   1055 HH11 ARG A 294      49.692  -7.935  28.879  1.00  0.00           H  
ATOM   1056 HH12 ARG A 294      50.790  -7.775  30.248  1.00  0.00           H  
ATOM   1057 HH21 ARG A 294      52.318 -10.791  29.738  1.00  0.00           H  
ATOM   1058 HH22 ARG A 294      52.202  -9.328  30.732  1.00  0.00           H  
ATOM   1059  N   THR A 295      48.051 -14.486  23.799  1.00  0.00           N  
ATOM   1060  CA  THR A 295      47.742 -15.692  23.001  1.00  0.00           C  
ATOM   1061  C   THR A 295      47.700 -15.413  21.477  1.00  0.00           C  
ATOM   1062  O   THR A 295      46.893 -15.991  20.754  1.00  0.00           O  
ATOM   1063  CB  THR A 295      46.423 -16.330  23.493  1.00  0.00           C  
ATOM   1064  OG1 THR A 295      45.404 -15.368  23.673  1.00  0.00           O  
ATOM   1065  CG2 THR A 295      46.576 -17.023  24.845  1.00  0.00           C  
ATOM   1066  H   THR A 295      47.256 -13.962  24.132  1.00  0.00           H  
ATOM   1067  HA  THR A 295      48.543 -16.416  23.149  1.00  0.00           H  
ATOM   1068  HB  THR A 295      46.089 -17.082  22.778  1.00  0.00           H  
ATOM   1069 HG21 THR A 295      47.405 -17.729  24.808  1.00  0.00           H  
ATOM   1070 HG22 THR A 295      46.754 -16.286  25.627  1.00  0.00           H  
ATOM   1071 HG23 THR A 295      45.660 -17.566  25.075  1.00  0.00           H  
ATOM   1072  HG1 THR A 295      45.603 -14.852  24.468  1.00  0.00           H  
ATOM   1073  N   ASP A 296      48.541 -14.497  20.987  1.00  0.00           N  
ATOM   1074  CA  ASP A 296      48.383 -13.765  19.716  1.00  0.00           C  
ATOM   1075  C   ASP A 296      49.697 -13.725  18.905  1.00  0.00           C  
ATOM   1076  O   ASP A 296      50.782 -13.924  19.456  1.00  0.00           O  
ATOM   1077  CB  ASP A 296      47.888 -12.357  20.083  1.00  0.00           C  
ATOM   1078  CG  ASP A 296      47.393 -11.466  18.940  1.00  0.00           C  
ATOM   1079  OD1 ASP A 296      47.109 -10.277  19.232  1.00  0.00           O  
ATOM   1080  OD2 ASP A 296      47.315 -11.941  17.789  1.00  0.00           O1-
ATOM   1081  H   ASP A 296      49.313 -14.207  21.570  1.00  0.00           H  
ATOM   1082  HA  ASP A 296      47.620 -14.249  19.103  1.00  0.00           H  
ATOM   1083  HB2 ASP A 296      48.708 -11.844  20.583  1.00  0.00           H  
ATOM   1084  HB3 ASP A 296      47.063 -12.468  20.788  1.00  0.00           H  
ATOM   1085  N   LEU A 297      49.606 -13.489  17.591  1.00  0.00           N  
ATOM   1086  CA  LEU A 297      50.712 -13.546  16.625  1.00  0.00           C  
ATOM   1087  C   LEU A 297      50.624 -12.415  15.587  1.00  0.00           C  
ATOM   1088  O   LEU A 297      49.558 -11.867  15.325  1.00  0.00           O  
ATOM   1089  CB  LEU A 297      50.729 -14.922  15.925  1.00  0.00           C  
ATOM   1090  CG  LEU A 297      51.082 -16.121  16.827  1.00  0.00           C  
ATOM   1091  CD1 LEU A 297      50.995 -17.411  16.009  1.00  0.00           C  
ATOM   1092  CD2 LEU A 297      52.502 -16.024  17.385  1.00  0.00           C  
ATOM   1093  H   LEU A 297      48.704 -13.144  17.255  1.00  0.00           H  
ATOM   1094  HA  LEU A 297      51.650 -13.404  17.161  1.00  0.00           H  
ATOM   1095  HB2 LEU A 297      49.745 -15.091  15.485  1.00  0.00           H  
ATOM   1096  HB3 LEU A 297      51.453 -14.889  15.110  1.00  0.00           H  
ATOM   1097  HG  LEU A 297      50.373 -16.191  17.651  1.00  0.00           H  
ATOM   1098 HD11 LEU A 297      49.989 -17.529  15.610  1.00  0.00           H  
ATOM   1099 HD12 LEU A 297      51.717 -17.389  15.192  1.00  0.00           H  
ATOM   1100 HD13 LEU A 297      51.222 -18.264  16.649  1.00  0.00           H  
ATOM   1101 HD21 LEU A 297      53.214 -15.932  16.565  1.00  0.00           H  
ATOM   1102 HD22 LEU A 297      52.585 -15.174  18.059  1.00  0.00           H  
ATOM   1103 HD23 LEU A 297      52.732 -16.930  17.946  1.00  0.00           H  
ATOM   1104  N   ALA A 298      51.770 -12.032  15.010  1.00  0.00           N  
ATOM   1105  CA  ALA A 298      51.991 -10.795  14.235  1.00  0.00           C  
ATOM   1106  C   ALA A 298      51.769  -9.483  15.028  1.00  0.00           C  
ATOM   1107  O   ALA A 298      52.538  -8.537  14.852  1.00  0.00           O  
ATOM   1108  CB  ALA A 298      51.231 -10.844  12.901  1.00  0.00           C  
ATOM   1109  H   ALA A 298      52.595 -12.540  15.285  1.00  0.00           H  
ATOM   1110  HA  ALA A 298      53.050 -10.788  13.975  1.00  0.00           H  
ATOM   1111  HB1 ALA A 298      51.462 -11.772  12.376  1.00  0.00           H  
ATOM   1112  HB2 ALA A 298      50.155 -10.785  13.072  1.00  0.00           H  
ATOM   1113  HB3 ALA A 298      51.532 -10.000  12.280  1.00  0.00           H  
ATOM   1114  N   LYS A 299      50.922  -9.501  16.066  1.00  0.00           N  
ATOM   1115  CA  LYS A 299      51.164  -8.784  17.327  1.00  0.00           C  
ATOM   1116  C   LYS A 299      52.581  -9.151  17.810  1.00  0.00           C  
ATOM   1117  O   LYS A 299      52.918 -10.332  17.893  1.00  0.00           O  
ATOM   1118  CB  LYS A 299      50.074  -9.225  18.327  1.00  0.00           C  
ATOM   1119  CG  LYS A 299      49.893  -8.319  19.559  1.00  0.00           C  
ATOM   1120  CD  LYS A 299      49.243  -6.949  19.280  1.00  0.00           C  
ATOM   1121  CE  LYS A 299      47.852  -7.007  18.622  1.00  0.00           C  
ATOM   1122  NZ  LYS A 299      46.828  -7.627  19.493  1.00  0.00           N1+
ATOM   1123  H   LYS A 299      50.263 -10.276  16.094  1.00  0.00           H  
ATOM   1124  HA  LYS A 299      51.104  -7.714  17.141  1.00  0.00           H  
ATOM   1125  HB2 LYS A 299      49.120  -9.294  17.804  1.00  0.00           H  
ATOM   1126  HB3 LYS A 299      50.307 -10.233  18.677  1.00  0.00           H  
ATOM   1127  HG2 LYS A 299      49.267  -8.848  20.276  1.00  0.00           H  
ATOM   1128  HG3 LYS A 299      50.864  -8.161  20.030  1.00  0.00           H  
ATOM   1129  HD2 LYS A 299      49.905  -6.376  18.630  1.00  0.00           H  
ATOM   1130  HD3 LYS A 299      49.161  -6.406  20.223  1.00  0.00           H  
ATOM   1131  HE2 LYS A 299      47.926  -7.577  17.692  1.00  0.00           H  
ATOM   1132  HE3 LYS A 299      47.541  -5.988  18.378  1.00  0.00           H  
ATOM   1133  HZ1 LYS A 299      47.073  -8.603  19.696  1.00  0.00           H  
ATOM   1134  HZ2 LYS A 299      46.673  -7.104  20.360  1.00  0.00           H  
ATOM   1135  HZ3 LYS A 299      45.934  -7.683  19.033  1.00  0.00           H  
ATOM   1136  N   ASN A 300      53.468  -8.165  17.963  1.00  0.00           N  
ATOM   1137  CA  ASN A 300      54.906  -8.439  18.077  1.00  0.00           C  
ATOM   1138  C   ASN A 300      55.278  -9.209  19.357  1.00  0.00           C  
ATOM   1139  O   ASN A 300      55.028  -8.740  20.466  1.00  0.00           O  
ATOM   1140  CB  ASN A 300      55.710  -7.131  17.978  1.00  0.00           C  
ATOM   1141  CG  ASN A 300      57.208  -7.386  18.100  1.00  0.00           C  
ATOM   1142  OD1 ASN A 300      57.790  -8.204  17.399  1.00  0.00           O  
ATOM   1143  ND2 ASN A 300      57.872  -6.805  19.068  1.00  0.00           N  
ATOM   1144  H   ASN A 300      53.168  -7.220  17.801  1.00  0.00           H  
ATOM   1145  HA  ASN A 300      55.187  -9.062  17.224  1.00  0.00           H  
ATOM   1146  HB2 ASN A 300      55.396  -6.456  18.774  1.00  0.00           H  
ATOM   1147  HB3 ASN A 300      55.522  -6.651  17.018  1.00  0.00           H  
ATOM   1148 HD21 ASN A 300      57.384  -6.310  19.811  1.00  0.00           H  
ATOM   1149 HD22 ASN A 300      58.853  -6.982  19.136  1.00  0.00           H  
ATOM   1150  N   LYS A 301      56.066 -10.280  19.195  1.00  0.00           N  
ATOM   1151  CA  LYS A 301      56.782 -10.957  20.286  1.00  0.00           C  
ATOM   1152  C   LYS A 301      57.996 -10.122  20.728  1.00  0.00           C  
ATOM   1153  O   LYS A 301      59.120 -10.395  20.298  1.00  0.00           O  
ATOM   1154  CB  LYS A 301      57.199 -12.382  19.860  1.00  0.00           C  
ATOM   1155  CG  LYS A 301      56.074 -13.263  19.288  1.00  0.00           C  
ATOM   1156  CD  LYS A 301      56.624 -14.667  18.990  1.00  0.00           C  
ATOM   1157  CE  LYS A 301      55.676 -15.465  18.087  1.00  0.00           C  
ATOM   1158  NZ  LYS A 301      56.424 -16.268  17.098  1.00  0.00           N1+
ATOM   1159  H   LYS A 301      56.205 -10.622  18.255  1.00  0.00           H  
ATOM   1160  HA  LYS A 301      56.115 -11.039  21.147  1.00  0.00           H  
ATOM   1161  HB2 LYS A 301      57.974 -12.309  19.096  1.00  0.00           H  
ATOM   1162  HB3 LYS A 301      57.632 -12.883  20.727  1.00  0.00           H  
ATOM   1163  HG2 LYS A 301      55.243 -13.327  19.990  1.00  0.00           H  
ATOM   1164  HG3 LYS A 301      55.716 -12.820  18.357  1.00  0.00           H  
ATOM   1165  HD2 LYS A 301      56.789 -15.216  19.917  1.00  0.00           H  
ATOM   1166  HD3 LYS A 301      57.587 -14.559  18.494  1.00  0.00           H  
ATOM   1167  HE2 LYS A 301      55.027 -14.771  17.547  1.00  0.00           H  
ATOM   1168  HE3 LYS A 301      55.047 -16.116  18.700  1.00  0.00           H  
ATOM   1169  HZ1 LYS A 301      56.957 -15.674  16.462  1.00  0.00           H  
ATOM   1170  HZ2 LYS A 301      57.053 -16.940  17.527  1.00  0.00           H  
ATOM   1171  HZ3 LYS A 301      55.805 -16.859  16.534  1.00  0.00           H  
ATOM   1172  N   SER A 302      57.783  -9.043  21.477  1.00  0.00           N  
ATOM   1173  CA  SER A 302      58.870  -8.297  22.139  1.00  0.00           C  
ATOM   1174  C   SER A 302      59.264  -8.980  23.455  1.00  0.00           C  
ATOM   1175  O   SER A 302      58.579  -9.897  23.916  1.00  0.00           O  
ATOM   1176  CB  SER A 302      58.552  -6.799  22.345  1.00  0.00           C  
ATOM   1177  OG  SER A 302      57.271  -6.416  21.888  1.00  0.00           O  
ATOM   1178  H   SER A 302      56.828  -8.803  21.721  1.00  0.00           H  
ATOM   1179  HA  SER A 302      59.751  -8.336  21.499  1.00  0.00           H  
ATOM   1180  HB2 SER A 302      59.299  -6.210  21.812  1.00  0.00           H  
ATOM   1181  HB3 SER A 302      58.629  -6.549  23.404  1.00  0.00           H  
ATOM   1182  HG  SER A 302      56.643  -6.787  22.559  1.00  0.00           H  
ATOM   1183  N   GLY A 303      60.391  -8.563  24.038  1.00  0.00           N  
ATOM   1184  CA  GLY A 303      60.871  -9.071  25.319  1.00  0.00           C  
ATOM   1185  C   GLY A 303      62.156  -8.401  25.798  1.00  0.00           C  
ATOM   1186  O   GLY A 303      62.818  -7.691  25.040  1.00  0.00           O  
ATOM   1187  H   GLY A 303      60.942  -7.832  23.612  1.00  0.00           H  
ATOM   1188  HA2 GLY A 303      60.101  -8.909  26.071  1.00  0.00           H  
ATOM   1189  HA3 GLY A 303      61.054 -10.139  25.249  1.00  0.00           H  
ATOM   1190  N   VAL A 304      62.481  -8.607  27.076  1.00  0.00           N  
ATOM   1191  CA  VAL A 304      63.624  -7.997  27.781  1.00  0.00           C  
ATOM   1192  C   VAL A 304      64.226  -9.009  28.767  1.00  0.00           C  
ATOM   1193  O   VAL A 304      63.502  -9.780  29.399  1.00  0.00           O  
ATOM   1194  CB  VAL A 304      63.188  -6.690  28.493  1.00  0.00           C  
ATOM   1195  CG1 VAL A 304      64.295  -6.048  29.337  1.00  0.00           C  
ATOM   1196  CG2 VAL A 304      62.760  -5.611  27.488  1.00  0.00           C  
ATOM   1197  H   VAL A 304      61.897  -9.250  27.602  1.00  0.00           H  
ATOM   1198  HA  VAL A 304      64.393  -7.746  27.050  1.00  0.00           H  
ATOM   1199  HB  VAL A 304      62.346  -6.906  29.151  1.00  0.00           H  
ATOM   1200 HG11 VAL A 304      64.531  -6.692  30.177  1.00  0.00           H  
ATOM   1201 HG12 VAL A 304      65.188  -5.881  28.734  1.00  0.00           H  
ATOM   1202 HG13 VAL A 304      63.950  -5.099  29.748  1.00  0.00           H  
ATOM   1203 HG21 VAL A 304      63.559  -5.426  26.770  1.00  0.00           H  
ATOM   1204 HG22 VAL A 304      61.870  -5.930  26.948  1.00  0.00           H  
ATOM   1205 HG23 VAL A 304      62.523  -4.683  28.006  1.00  0.00           H  
ATOM   1206  N   PHE A 305      65.554  -9.018  28.904  1.00  0.00           N  
ATOM   1207  CA  PHE A 305      66.256  -9.831  29.900  1.00  0.00           C  
ATOM   1208  C   PHE A 305      66.113  -9.205  31.294  1.00  0.00           C  
ATOM   1209  O   PHE A 305      66.169  -7.987  31.427  1.00  0.00           O  
ATOM   1210  CB  PHE A 305      67.735  -9.967  29.501  1.00  0.00           C  
ATOM   1211  CG  PHE A 305      68.590 -10.818  30.426  1.00  0.00           C  
ATOM   1212  CD1 PHE A 305      68.113 -12.049  30.915  1.00  0.00           C  
ATOM   1213  CD2 PHE A 305      69.877 -10.383  30.797  1.00  0.00           C  
ATOM   1214  CE1 PHE A 305      68.884 -12.800  31.817  1.00  0.00           C  
ATOM   1215  CE2 PHE A 305      70.668 -11.160  31.662  1.00  0.00           C  
ATOM   1216  CZ  PHE A 305      70.162 -12.359  32.191  1.00  0.00           C  
ATOM   1217  H   PHE A 305      66.099  -8.382  28.347  1.00  0.00           H  
ATOM   1218  HA  PHE A 305      65.804 -10.822  29.915  1.00  0.00           H  
ATOM   1219  HB2 PHE A 305      67.792 -10.396  28.504  1.00  0.00           H  
ATOM   1220  HB3 PHE A 305      68.167  -8.967  29.448  1.00  0.00           H  
ATOM   1221  HD1 PHE A 305      67.150 -12.425  30.604  1.00  0.00           H  
ATOM   1222  HD2 PHE A 305      70.270  -9.453  30.411  1.00  0.00           H  
ATOM   1223  HE1 PHE A 305      68.499 -13.722  32.221  1.00  0.00           H  
ATOM   1224  HE2 PHE A 305      71.660 -10.828  31.935  1.00  0.00           H  
ATOM   1225  HZ  PHE A 305      70.753 -12.944  32.880  1.00  0.00           H  
ATOM   1226  N   THR A 306      65.993 -10.007  32.353  1.00  0.00           N  
ATOM   1227  CA  THR A 306      65.898  -9.469  33.725  1.00  0.00           C  
ATOM   1228  C   THR A 306      67.247  -9.131  34.368  1.00  0.00           C  
ATOM   1229  O   THR A 306      67.268  -8.593  35.472  1.00  0.00           O  
ATOM   1230  CB  THR A 306      65.125 -10.403  34.664  1.00  0.00           C  
ATOM   1231  OG1 THR A 306      65.807 -11.622  34.780  1.00  0.00           O  
ATOM   1232  CG2 THR A 306      63.689 -10.658  34.205  1.00  0.00           C  
ATOM   1233  H   THR A 306      65.957 -11.012  32.217  1.00  0.00           H  
ATOM   1234  HA  THR A 306      65.347  -8.532  33.680  1.00  0.00           H  
ATOM   1235  HB  THR A 306      65.082  -9.953  35.654  1.00  0.00           H  
ATOM   1236 HG21 THR A 306      63.163  -9.708  34.109  1.00  0.00           H  
ATOM   1237 HG22 THR A 306      63.671 -11.171  33.244  1.00  0.00           H  
ATOM   1238 HG23 THR A 306      63.177 -11.266  34.950  1.00  0.00           H  
ATOM   1239  HG1 THR A 306      65.683 -12.116  33.950  1.00  0.00           H  
ATOM   1240  N   GLY A 307      68.370  -9.475  33.731  1.00  0.00           N  
ATOM   1241  CA  GLY A 307      69.692  -9.389  34.355  1.00  0.00           C  
ATOM   1242  C   GLY A 307      69.998 -10.537  35.329  1.00  0.00           C  
ATOM   1243  O   GLY A 307      71.011 -10.465  36.022  1.00  0.00           O  
ATOM   1244  H   GLY A 307      68.303  -9.887  32.812  1.00  0.00           H  
ATOM   1245  HA2 GLY A 307      70.458  -9.377  33.582  1.00  0.00           H  
ATOM   1246  HA3 GLY A 307      69.768  -8.452  34.908  1.00  0.00           H  
ATOM   1247  N   ALA A 308      69.132 -11.558  35.421  1.00  0.00           N  
ATOM   1248  CA  ALA A 308      69.180 -12.596  36.454  1.00  0.00           C  
ATOM   1249  C   ALA A 308      68.980 -14.031  35.918  1.00  0.00           C  
ATOM   1250  O   ALA A 308      68.556 -14.249  34.778  1.00  0.00           O  
ATOM   1251  CB  ALA A 308      68.152 -12.235  37.529  1.00  0.00           C  
ATOM   1252  H   ALA A 308      68.318 -11.551  34.825  1.00  0.00           H  
ATOM   1253  HA  ALA A 308      70.163 -12.574  36.927  1.00  0.00           H  
ATOM   1254  HB1 ALA A 308      68.348 -11.227  37.900  1.00  0.00           H  
ATOM   1255  HB2 ALA A 308      67.144 -12.271  37.115  1.00  0.00           H  
ATOM   1256  HB3 ALA A 308      68.228 -12.930  38.364  1.00  0.00           H  
ATOM   1257  N   TYR A 309      69.316 -15.017  36.757  1.00  0.00           N  
ATOM   1258  CA  TYR A 309      69.490 -16.425  36.381  1.00  0.00           C  
ATOM   1259  C   TYR A 309      68.867 -17.393  37.399  1.00  0.00           C  
ATOM   1260  O   TYR A 309      68.651 -17.058  38.567  1.00  0.00           O  
ATOM   1261  CB  TYR A 309      70.991 -16.733  36.232  1.00  0.00           C  
ATOM   1262  CG  TYR A 309      71.691 -16.023  35.086  1.00  0.00           C  
ATOM   1263  CD1 TYR A 309      72.221 -14.729  35.268  1.00  0.00           C  
ATOM   1264  CD2 TYR A 309      71.844 -16.674  33.846  1.00  0.00           C  
ATOM   1265  CE1 TYR A 309      72.883 -14.079  34.209  1.00  0.00           C  
ATOM   1266  CE2 TYR A 309      72.534 -16.039  32.794  1.00  0.00           C  
ATOM   1267  CZ  TYR A 309      73.042 -14.733  32.969  1.00  0.00           C  
ATOM   1268  OH  TYR A 309      73.680 -14.100  31.950  1.00  0.00           O  
ATOM   1269  H   TYR A 309      69.553 -14.776  37.708  1.00  0.00           H  
ATOM   1270  HA  TYR A 309      69.011 -16.607  35.419  1.00  0.00           H  
ATOM   1271  HB2 TYR A 309      71.498 -16.485  37.167  1.00  0.00           H  
ATOM   1272  HB3 TYR A 309      71.115 -17.807  36.084  1.00  0.00           H  
ATOM   1273  HD1 TYR A 309      72.122 -14.232  36.222  1.00  0.00           H  
ATOM   1274  HD2 TYR A 309      71.446 -17.670  33.707  1.00  0.00           H  
ATOM   1275  HE1 TYR A 309      73.282 -13.084  34.339  1.00  0.00           H  
ATOM   1276  HE2 TYR A 309      72.675 -16.558  31.859  1.00  0.00           H  
ATOM   1277  HH  TYR A 309      73.736 -14.643  31.163  1.00  0.00           H  
ATOM   1278  N   ALA A 310      68.636 -18.624  36.947  1.00  0.00           N  
ATOM   1279  CA  ALA A 310      68.342 -19.774  37.793  1.00  0.00           C  
ATOM   1280  C   ALA A 310      69.108 -21.013  37.305  1.00  0.00           C  
ATOM   1281  O   ALA A 310      69.595 -21.046  36.177  1.00  0.00           O  
ATOM   1282  CB  ALA A 310      66.822 -20.000  37.798  1.00  0.00           C  
ATOM   1283  H   ALA A 310      68.829 -18.817  35.969  1.00  0.00           H  
ATOM   1284  HA  ALA A 310      68.678 -19.569  38.811  1.00  0.00           H  
ATOM   1285  HB1 ALA A 310      66.314 -19.101  38.144  1.00  0.00           H  
ATOM   1286  HB2 ALA A 310      66.474 -20.238  36.795  1.00  0.00           H  
ATOM   1287  HB3 ALA A 310      66.574 -20.825  38.464  1.00  0.00           H  
ATOM   1288  N   THR A 311      69.162 -22.067  38.117  1.00  0.00           N  
ATOM   1289  CA  THR A 311      69.541 -23.419  37.690  1.00  0.00           C  
ATOM   1290  C   THR A 311      68.311 -24.199  37.219  1.00  0.00           C  
ATOM   1291  O   THR A 311      67.266 -24.187  37.875  1.00  0.00           O  
ATOM   1292  CB  THR A 311      70.335 -24.136  38.800  1.00  0.00           C  
ATOM   1293  OG1 THR A 311      71.712 -23.964  38.534  1.00  0.00           O  
ATOM   1294  CG2 THR A 311      70.121 -25.641  38.944  1.00  0.00           C  
ATOM   1295  H   THR A 311      68.770 -21.955  39.048  1.00  0.00           H  
ATOM   1296  HA  THR A 311      70.205 -23.331  36.836  1.00  0.00           H  
ATOM   1297  HB  THR A 311      70.104 -23.672  39.760  1.00  0.00           H  
ATOM   1298 HG21 THR A 311      69.098 -25.845  39.262  1.00  0.00           H  
ATOM   1299 HG22 THR A 311      70.312 -26.139  37.998  1.00  0.00           H  
ATOM   1300 HG23 THR A 311      70.797 -26.036  39.703  1.00  0.00           H  
ATOM   1301  HG1 THR A 311      71.936 -24.572  37.804  1.00  0.00           H  
ATOM   1302  N   ASN A 312      68.454 -24.931  36.110  1.00  0.00           N  
ATOM   1303  CA  ASN A 312      67.507 -25.970  35.699  1.00  0.00           C  
ATOM   1304  C   ASN A 312      67.552 -27.145  36.701  1.00  0.00           C  
ATOM   1305  O   ASN A 312      68.615 -27.755  36.838  1.00  0.00           O  
ATOM   1306  CB  ASN A 312      67.837 -26.387  34.252  1.00  0.00           C  
ATOM   1307  CG  ASN A 312      66.917 -27.445  33.664  1.00  0.00           C  
ATOM   1308  OD1 ASN A 312      66.358 -28.275  34.365  1.00  0.00           O  
ATOM   1309  ND2 ASN A 312      66.800 -27.496  32.363  1.00  0.00           N  
ATOM   1310  H   ASN A 312      69.313 -24.828  35.578  1.00  0.00           H  
ATOM   1311  HA  ASN A 312      66.510 -25.546  35.700  1.00  0.00           H  
ATOM   1312  HB2 ASN A 312      68.855 -26.767  34.204  1.00  0.00           H  
ATOM   1313  HB3 ASN A 312      67.767 -25.507  33.617  1.00  0.00           H  
ATOM   1314 HD21 ASN A 312      67.424 -26.946  31.757  1.00  0.00           H  
ATOM   1315 HD22 ASN A 312      66.238 -28.227  31.944  1.00  0.00           H  
ATOM   1316  N   PRO A 313      66.436 -27.521  37.360  1.00  0.00           N  
ATOM   1317  CA  PRO A 313      66.431 -28.547  38.406  1.00  0.00           C  
ATOM   1318  C   PRO A 313      66.599 -29.991  37.890  1.00  0.00           C  
ATOM   1319  O   PRO A 313      66.518 -30.931  38.680  1.00  0.00           O  
ATOM   1320  CB  PRO A 313      65.124 -28.332  39.173  1.00  0.00           C  
ATOM   1321  CG  PRO A 313      64.183 -27.765  38.117  1.00  0.00           C  
ATOM   1322  CD  PRO A 313      65.113 -26.920  37.247  1.00  0.00           C  
ATOM   1323  HA  PRO A 313      67.260 -28.358  39.089  1.00  0.00           H  
ATOM   1324  HB2 PRO A 313      64.743 -29.250  39.615  1.00  0.00           H  
ATOM   1325  HB3 PRO A 313      65.278 -27.586  39.950  1.00  0.00           H  
ATOM   1326  HG2 PRO A 313      63.389 -27.165  38.563  1.00  0.00           H  
ATOM   1327  HG3 PRO A 313      63.764 -28.582  37.532  1.00  0.00           H  
ATOM   1328  HD2 PRO A 313      65.149 -25.902  37.635  1.00  0.00           H  
ATOM   1329  HD3 PRO A 313      64.760 -26.920  36.215  1.00  0.00           H  
ATOM   1330  N   LEU A 314      66.856 -30.182  36.588  1.00  0.00           N  
ATOM   1331  CA  LEU A 314      67.346 -31.447  36.033  1.00  0.00           C  
ATOM   1332  C   LEU A 314      68.636 -31.277  35.213  1.00  0.00           C  
ATOM   1333  O   LEU A 314      69.602 -31.986  35.474  1.00  0.00           O  
ATOM   1334  CB  LEU A 314      66.211 -32.122  35.246  1.00  0.00           C  
ATOM   1335  CG  LEU A 314      66.507 -33.576  34.829  1.00  0.00           C  
ATOM   1336  CD1 LEU A 314      66.762 -34.504  36.021  1.00  0.00           C  
ATOM   1337  CD2 LEU A 314      65.296 -34.115  34.072  1.00  0.00           C  
ATOM   1338  H   LEU A 314      66.822 -29.377  35.975  1.00  0.00           H  
ATOM   1339  HA  LEU A 314      67.610 -32.094  36.869  1.00  0.00           H  
ATOM   1340  HB2 LEU A 314      65.314 -32.120  35.868  1.00  0.00           H  
ATOM   1341  HB3 LEU A 314      66.003 -31.532  34.352  1.00  0.00           H  
ATOM   1342  HG  LEU A 314      67.372 -33.601  34.167  1.00  0.00           H  
ATOM   1343 HD11 LEU A 314      67.688 -34.224  36.521  1.00  0.00           H  
ATOM   1344 HD12 LEU A 314      65.930 -34.451  36.722  1.00  0.00           H  
ATOM   1345 HD13 LEU A 314      66.875 -35.528  35.665  1.00  0.00           H  
ATOM   1346 HD21 LEU A 314      64.391 -34.009  34.669  1.00  0.00           H  
ATOM   1347 HD22 LEU A 314      65.192 -33.573  33.135  1.00  0.00           H  
ATOM   1348 HD23 LEU A 314      65.450 -35.167  33.839  1.00  0.00           H  
ATOM   1349  N   SER A 315      68.710 -30.304  34.296  1.00  0.00           N  
ATOM   1350  CA  SER A 315      69.911 -30.109  33.454  1.00  0.00           C  
ATOM   1351  C   SER A 315      71.050 -29.338  34.138  1.00  0.00           C  
ATOM   1352  O   SER A 315      72.115 -29.172  33.546  1.00  0.00           O  
ATOM   1353  CB  SER A 315      69.566 -29.427  32.124  1.00  0.00           C  
ATOM   1354  OG  SER A 315      68.504 -30.100  31.484  1.00  0.00           O  
ATOM   1355  H   SER A 315      67.875 -29.777  34.070  1.00  0.00           H  
ATOM   1356  HA  SER A 315      70.309 -31.094  33.206  1.00  0.00           H  
ATOM   1357  HB2 SER A 315      70.441 -29.443  31.472  1.00  0.00           H  
ATOM   1358  HB3 SER A 315      69.292 -28.389  32.306  1.00  0.00           H  
ATOM   1359  HG  SER A 315      68.478 -29.810  30.555  1.00  0.00           H  
ATOM   1360  N   GLY A 316      70.828 -28.767  35.327  1.00  0.00           N  
ATOM   1361  CA  GLY A 316      71.795 -27.956  36.085  1.00  0.00           C  
ATOM   1362  C   GLY A 316      72.070 -26.550  35.521  1.00  0.00           C  
ATOM   1363  O   GLY A 316      72.368 -25.631  36.288  1.00  0.00           O  
ATOM   1364  H   GLY A 316      69.915 -28.891  35.749  1.00  0.00           H  
ATOM   1365  HA2 GLY A 316      71.440 -27.856  37.110  1.00  0.00           H  
ATOM   1366  HA3 GLY A 316      72.745 -28.491  36.110  1.00  0.00           H  
ATOM   1367  N   GLU A 317      71.940 -26.388  34.200  1.00  0.00           N  
ATOM   1368  CA  GLU A 317      72.299 -25.209  33.399  1.00  0.00           C  
ATOM   1369  C   GLU A 317      71.795 -23.872  33.972  1.00  0.00           C  
ATOM   1370  O   GLU A 317      70.729 -23.802  34.591  1.00  0.00           O  
ATOM   1371  CB  GLU A 317      71.817 -25.414  31.944  1.00  0.00           C  
ATOM   1372  CG  GLU A 317      70.340 -25.038  31.753  1.00  0.00           C  
ATOM   1373  CD  GLU A 317      69.691 -25.655  30.513  1.00  0.00           C  
ATOM   1374  OE1 GLU A 317      68.755 -26.466  30.709  1.00  0.00           O  
ATOM   1375  OE2 GLU A 317      70.106 -25.291  29.392  1.00  0.00           O1-
ATOM   1376  H   GLU A 317      71.754 -27.236  33.678  1.00  0.00           H  
ATOM   1377  HA  GLU A 317      73.388 -25.165  33.376  1.00  0.00           H  
ATOM   1378  HB2 GLU A 317      72.420 -24.791  31.282  1.00  0.00           H  
ATOM   1379  HB3 GLU A 317      71.970 -26.457  31.661  1.00  0.00           H  
ATOM   1380  HG2 GLU A 317      70.263 -23.950  31.697  1.00  0.00           H  
ATOM   1381  HG3 GLU A 317      69.790 -25.369  32.630  1.00  0.00           H  
ATOM   1382  N   LYS A 318      72.535 -22.787  33.702  1.00  0.00           N  
ATOM   1383  CA  LYS A 318      72.159 -21.431  34.120  1.00  0.00           C  
ATOM   1384  C   LYS A 318      71.194 -20.780  33.136  1.00  0.00           C  
ATOM   1385  O   LYS A 318      71.586 -19.995  32.273  1.00  0.00           O  
ATOM   1386  CB  LYS A 318      73.394 -20.575  34.459  1.00  0.00           C  
ATOM   1387  CG  LYS A 318      74.115 -21.022  35.747  1.00  0.00           C  
ATOM   1388  CD  LYS A 318      73.140 -21.176  36.923  1.00  0.00           C  
ATOM   1389  CE  LYS A 318      73.825 -21.262  38.281  1.00  0.00           C  
ATOM   1390  NZ  LYS A 318      72.795 -21.445  39.321  1.00  0.00           N1+
ATOM   1391  H   LYS A 318      73.359 -22.896  33.130  1.00  0.00           H  
ATOM   1392  HA  LYS A 318      71.566 -21.517  35.022  1.00  0.00           H  
ATOM   1393  HB2 LYS A 318      74.096 -20.590  33.624  1.00  0.00           H  
ATOM   1394  HB3 LYS A 318      73.068 -19.543  34.603  1.00  0.00           H  
ATOM   1395  HG2 LYS A 318      74.620 -21.974  35.575  1.00  0.00           H  
ATOM   1396  HG3 LYS A 318      74.867 -20.271  35.997  1.00  0.00           H  
ATOM   1397  HD2 LYS A 318      72.557 -22.087  36.782  1.00  0.00           H  
ATOM   1398  HD3 LYS A 318      72.460 -20.320  36.937  1.00  0.00           H  
ATOM   1399  HE2 LYS A 318      74.355 -20.323  38.464  1.00  0.00           H  
ATOM   1400  HE3 LYS A 318      74.538 -22.090  38.293  1.00  0.00           H  
ATOM   1401  HZ1 LYS A 318      72.137 -20.663  39.259  1.00  0.00           H  
ATOM   1402  HZ2 LYS A 318      72.294 -22.322  39.224  1.00  0.00           H  
ATOM   1403  HZ3 LYS A 318      73.172 -21.312  40.253  1.00  0.00           H  
ATOM   1404  N   VAL A 319      69.919 -21.126  33.297  1.00  0.00           N  
ATOM   1405  CA  VAL A 319      68.807 -20.603  32.506  1.00  0.00           C  
ATOM   1406  C   VAL A 319      68.650 -19.099  32.730  1.00  0.00           C  
ATOM   1407  O   VAL A 319      68.626 -18.612  33.864  1.00  0.00           O  
ATOM   1408  CB  VAL A 319      67.492 -21.374  32.752  1.00  0.00           C  
ATOM   1409  CG1 VAL A 319      67.676 -22.864  32.465  1.00  0.00           C  
ATOM   1410  CG2 VAL A 319      66.931 -21.278  34.174  1.00  0.00           C  
ATOM   1411  H   VAL A 319      69.708 -21.747  34.070  1.00  0.00           H  
ATOM   1412  HA  VAL A 319      69.070 -20.753  31.460  1.00  0.00           H  
ATOM   1413  HB  VAL A 319      66.738 -20.985  32.069  1.00  0.00           H  
ATOM   1414 HG11 VAL A 319      68.024 -23.003  31.442  1.00  0.00           H  
ATOM   1415 HG12 VAL A 319      68.397 -23.300  33.154  1.00  0.00           H  
ATOM   1416 HG13 VAL A 319      66.725 -23.382  32.581  1.00  0.00           H  
ATOM   1417 HG21 VAL A 319      67.609 -21.748  34.881  1.00  0.00           H  
ATOM   1418 HG22 VAL A 319      66.765 -20.239  34.448  1.00  0.00           H  
ATOM   1419 HG23 VAL A 319      65.978 -21.802  34.215  1.00  0.00           H  
ATOM   1420  N   GLN A 320      68.563 -18.346  31.635  1.00  0.00           N  
ATOM   1421  CA  GLN A 320      68.352 -16.899  31.687  1.00  0.00           C  
ATOM   1422  C   GLN A 320      66.897 -16.593  32.049  1.00  0.00           C  
ATOM   1423  O   GLN A 320      65.989 -17.150  31.435  1.00  0.00           O  
ATOM   1424  CB  GLN A 320      68.692 -16.266  30.333  1.00  0.00           C  
ATOM   1425  CG  GLN A 320      70.183 -16.343  29.982  1.00  0.00           C  
ATOM   1426  CD  GLN A 320      70.475 -15.676  28.644  1.00  0.00           C  
ATOM   1427  OE1 GLN A 320      69.850 -14.705  28.256  1.00  0.00           O  
ATOM   1428  NE2 GLN A 320      71.412 -16.176  27.869  1.00  0.00           N  
ATOM   1429  H   GLN A 320      68.596 -18.807  30.735  1.00  0.00           H  
ATOM   1430  HA  GLN A 320      68.999 -16.463  32.452  1.00  0.00           H  
ATOM   1431  HB2 GLN A 320      68.116 -16.757  29.548  1.00  0.00           H  
ATOM   1432  HB3 GLN A 320      68.400 -15.217  30.367  1.00  0.00           H  
ATOM   1433  HG2 GLN A 320      70.500 -17.386  29.945  1.00  0.00           H  
ATOM   1434  HG3 GLN A 320      70.754 -15.825  30.748  1.00  0.00           H  
ATOM   1435 HE21 GLN A 320      71.925 -16.996  28.129  1.00  0.00           H  
ATOM   1436 HE22 GLN A 320      71.546 -15.704  26.987  1.00  0.00           H  
ATOM   1437  N   ILE A 321      66.654 -15.655  32.965  1.00  0.00           N  
ATOM   1438  CA  ILE A 321      65.295 -15.200  33.278  1.00  0.00           C  
ATOM   1439  C   ILE A 321      64.945 -14.020  32.354  1.00  0.00           C  
ATOM   1440  O   ILE A 321      65.485 -12.920  32.492  1.00  0.00           O  
ATOM   1441  CB  ILE A 321      65.149 -14.895  34.788  1.00  0.00           C  
ATOM   1442  CG1 ILE A 321      65.531 -16.112  35.666  1.00  0.00           C  
ATOM   1443  CG2 ILE A 321      63.700 -14.463  35.082  1.00  0.00           C  
ATOM   1444  CD1 ILE A 321      65.563 -15.812  37.171  1.00  0.00           C  
ATOM   1445  H   ILE A 321      67.428 -15.225  33.466  1.00  0.00           H  
ATOM   1446  HA  ILE A 321      64.593 -16.005  33.056  1.00  0.00           H  
ATOM   1447  HB  ILE A 321      65.826 -14.084  35.046  1.00  0.00           H  
ATOM   1448 HG12 ILE A 321      64.829 -16.924  35.482  1.00  0.00           H  
ATOM   1449 HG13 ILE A 321      66.526 -16.464  35.394  1.00  0.00           H  
ATOM   1450 HG21 ILE A 321      63.408 -13.628  34.447  1.00  0.00           H  
ATOM   1451 HG22 ILE A 321      63.020 -15.295  34.902  1.00  0.00           H  
ATOM   1452 HG23 ILE A 321      63.605 -14.130  36.115  1.00  0.00           H  
ATOM   1453 HD11 ILE A 321      66.233 -14.974  37.370  1.00  0.00           H  
ATOM   1454 HD12 ILE A 321      64.566 -15.577  37.542  1.00  0.00           H  
ATOM   1455 HD13 ILE A 321      65.928 -16.688  37.705  1.00  0.00           H  
ATOM   1456  N   TRP A 322      64.039 -14.246  31.406  1.00  0.00           N  
ATOM   1457  CA  TRP A 322      63.504 -13.258  30.463  1.00  0.00           C  
ATOM   1458  C   TRP A 322      62.034 -12.940  30.746  1.00  0.00           C  
ATOM   1459  O   TRP A 322      61.329 -13.667  31.450  1.00  0.00           O  
ATOM   1460  CB  TRP A 322      63.672 -13.762  29.018  1.00  0.00           C  
ATOM   1461  CG  TRP A 322      65.027 -13.553  28.423  1.00  0.00           C  
ATOM   1462  CD1 TRP A 322      66.116 -14.318  28.649  1.00  0.00           C  
ATOM   1463  CD2 TRP A 322      65.452 -12.519  27.480  1.00  0.00           C  
ATOM   1464  NE1 TRP A 322      67.191 -13.802  27.951  1.00  0.00           N  
ATOM   1465  CE2 TRP A 322      66.835 -12.707  27.197  1.00  0.00           C  
ATOM   1466  CE3 TRP A 322      64.806 -11.449  26.824  1.00  0.00           C  
ATOM   1467  CZ2 TRP A 322      67.544 -11.876  26.317  1.00  0.00           C  
ATOM   1468  CZ3 TRP A 322      65.504 -10.605  25.938  1.00  0.00           C  
ATOM   1469  CH2 TRP A 322      66.873 -10.811  25.693  1.00  0.00           C  
ATOM   1470  H   TRP A 322      63.638 -15.178  31.339  1.00  0.00           H  
ATOM   1471  HA  TRP A 322      64.052 -12.320  30.554  1.00  0.00           H  
ATOM   1472  HB2 TRP A 322      63.411 -14.819  28.962  1.00  0.00           H  
ATOM   1473  HB3 TRP A 322      62.967 -13.240  28.370  1.00  0.00           H  
ATOM   1474  HD1 TRP A 322      66.131 -15.190  29.292  1.00  0.00           H  
ATOM   1475  HE1 TRP A 322      68.134 -14.193  27.981  1.00  0.00           H  
ATOM   1476  HE3 TRP A 322      63.757 -11.280  27.009  1.00  0.00           H  
ATOM   1477  HZ2 TRP A 322      68.590 -12.060  26.117  1.00  0.00           H  
ATOM   1478  HZ3 TRP A 322      64.982  -9.807  25.425  1.00  0.00           H  
ATOM   1479  HH2 TRP A 322      67.404 -10.171  25.001  1.00  0.00           H  
ATOM   1480  N   ILE A 323      61.558 -11.867  30.118  1.00  0.00           N  
ATOM   1481  CA  ILE A 323      60.140 -11.518  30.019  1.00  0.00           C  
ATOM   1482  C   ILE A 323      59.744 -11.223  28.571  1.00  0.00           C  
ATOM   1483  O   ILE A 323      60.579 -10.760  27.793  1.00  0.00           O  
ATOM   1484  CB  ILE A 323      59.795 -10.355  30.965  1.00  0.00           C  
ATOM   1485  CG1 ILE A 323      60.608  -9.073  30.685  1.00  0.00           C  
ATOM   1486  CG2 ILE A 323      59.998 -10.801  32.416  1.00  0.00           C  
ATOM   1487  CD1 ILE A 323      60.064  -7.855  31.427  1.00  0.00           C  
ATOM   1488  H   ILE A 323      62.211 -11.281  29.607  1.00  0.00           H  
ATOM   1489  HA  ILE A 323      59.554 -12.382  30.322  1.00  0.00           H  
ATOM   1490  HB  ILE A 323      58.736 -10.144  30.838  1.00  0.00           H  
ATOM   1491 HG12 ILE A 323      61.640  -9.223  30.998  1.00  0.00           H  
ATOM   1492 HG13 ILE A 323      60.599  -8.848  29.620  1.00  0.00           H  
ATOM   1493 HG21 ILE A 323      59.541 -11.774  32.555  1.00  0.00           H  
ATOM   1494 HG22 ILE A 323      61.058 -10.869  32.660  1.00  0.00           H  
ATOM   1495 HG23 ILE A 323      59.512 -10.099  33.081  1.00  0.00           H  
ATOM   1496 HD11 ILE A 323      59.056  -7.639  31.094  1.00  0.00           H  
ATOM   1497 HD12 ILE A 323      60.066  -8.037  32.498  1.00  0.00           H  
ATOM   1498 HD13 ILE A 323      60.687  -6.990  31.213  1.00  0.00           H  
ATOM   1499  N   ALA A 324      58.487 -11.496  28.208  1.00  0.00           N  
ATOM   1500  CA  ALA A 324      57.983 -11.347  26.838  1.00  0.00           C  
ATOM   1501  C   ALA A 324      56.476 -11.047  26.785  1.00  0.00           C  
ATOM   1502  O   ALA A 324      55.731 -11.470  27.671  1.00  0.00           O  
ATOM   1503  CB  ALA A 324      58.289 -12.631  26.055  1.00  0.00           C  
ATOM   1504  H   ALA A 324      57.842 -11.846  28.906  1.00  0.00           H  
ATOM   1505  HA  ALA A 324      58.501 -10.516  26.360  1.00  0.00           H  
ATOM   1506  HB1 ALA A 324      59.342 -12.886  26.159  1.00  0.00           H  
ATOM   1507  HB2 ALA A 324      57.692 -13.457  26.433  1.00  0.00           H  
ATOM   1508  HB3 ALA A 324      58.057 -12.487  25.000  1.00  0.00           H  
ATOM   1509  N   ASP A 325      56.016 -10.421  25.694  1.00  0.00           N  
ATOM   1510  CA  ASP A 325      54.609 -10.029  25.503  1.00  0.00           C  
ATOM   1511  C   ASP A 325      53.665 -11.235  25.570  1.00  0.00           C  
ATOM   1512  O   ASP A 325      52.649 -11.181  26.259  1.00  0.00           O  
ATOM   1513  CB  ASP A 325      54.418  -9.315  24.151  1.00  0.00           C  
ATOM   1514  CG  ASP A 325      54.862  -7.852  24.172  1.00  0.00           C  
ATOM   1515  OD1 ASP A 325      54.049  -6.976  24.538  1.00  0.00           O  
ATOM   1516  OD2 ASP A 325      56.035  -7.583  23.822  1.00  0.00           O1-
ATOM   1517  H   ASP A 325      56.704 -10.073  25.032  1.00  0.00           H  
ATOM   1518  HA  ASP A 325      54.315  -9.344  26.302  1.00  0.00           H  
ATOM   1519  HB2 ASP A 325      53.358  -9.336  23.889  1.00  0.00           H  
ATOM   1520  HB3 ASP A 325      54.959  -9.856  23.371  1.00  0.00           H  
ATOM   1521  N   TYR A 326      54.037 -12.361  24.947  1.00  0.00           N  
ATOM   1522  CA  TYR A 326      53.204 -13.568  24.895  1.00  0.00           C  
ATOM   1523  C   TYR A 326      53.025 -14.285  26.244  1.00  0.00           C  
ATOM   1524  O   TYR A 326      52.304 -15.283  26.319  1.00  0.00           O  
ATOM   1525  CB  TYR A 326      53.724 -14.527  23.809  1.00  0.00           C  
ATOM   1526  CG  TYR A 326      55.161 -15.026  23.942  1.00  0.00           C  
ATOM   1527  CD1 TYR A 326      55.577 -15.788  25.056  1.00  0.00           C  
ATOM   1528  CD2 TYR A 326      56.069 -14.794  22.890  1.00  0.00           C  
ATOM   1529  CE1 TYR A 326      56.893 -16.282  25.128  1.00  0.00           C  
ATOM   1530  CE2 TYR A 326      57.370 -15.331  22.935  1.00  0.00           C  
ATOM   1531  CZ  TYR A 326      57.785 -16.077  24.058  1.00  0.00           C  
ATOM   1532  OH  TYR A 326      59.015 -16.649  24.086  1.00  0.00           O  
ATOM   1533  H   TYR A 326      54.915 -12.364  24.451  1.00  0.00           H  
ATOM   1534  HA  TYR A 326      52.206 -13.255  24.593  1.00  0.00           H  
ATOM   1535  HB2 TYR A 326      53.068 -15.398  23.772  1.00  0.00           H  
ATOM   1536  HB3 TYR A 326      53.613 -14.023  22.848  1.00  0.00           H  
ATOM   1537  HD1 TYR A 326      54.888 -16.023  25.852  1.00  0.00           H  
ATOM   1538  HD2 TYR A 326      55.750 -14.231  22.027  1.00  0.00           H  
ATOM   1539  HE1 TYR A 326      57.220 -16.868  25.973  1.00  0.00           H  
ATOM   1540  HE2 TYR A 326      58.051 -15.189  22.111  1.00  0.00           H  
ATOM   1541  HH  TYR A 326      59.360 -16.764  23.191  1.00  0.00           H  
ATOM   1542  N   VAL A 327      53.722 -13.862  27.305  1.00  0.00           N  
ATOM   1543  CA  VAL A 327      53.572 -14.487  28.622  1.00  0.00           C  
ATOM   1544  C   VAL A 327      52.400 -13.833  29.341  1.00  0.00           C  
ATOM   1545  O   VAL A 327      52.394 -12.628  29.603  1.00  0.00           O  
ATOM   1546  CB  VAL A 327      54.853 -14.495  29.463  1.00  0.00           C  
ATOM   1547  CG1 VAL A 327      54.650 -15.449  30.647  1.00  0.00           C  
ATOM   1548  CG2 VAL A 327      56.058 -15.006  28.670  1.00  0.00           C  
ATOM   1549  H   VAL A 327      54.257 -13.003  27.229  1.00  0.00           H  
ATOM   1550  HA  VAL A 327      53.323 -15.533  28.464  1.00  0.00           H  
ATOM   1551  HB  VAL A 327      55.068 -13.490  29.818  1.00  0.00           H  
ATOM   1552 HG11 VAL A 327      53.855 -15.085  31.297  1.00  0.00           H  
ATOM   1553 HG12 VAL A 327      54.397 -16.448  30.294  1.00  0.00           H  
ATOM   1554 HG13 VAL A 327      55.564 -15.531  31.224  1.00  0.00           H  
ATOM   1555 HG21 VAL A 327      55.892 -16.032  28.341  1.00  0.00           H  
ATOM   1556 HG22 VAL A 327      56.230 -14.370  27.806  1.00  0.00           H  
ATOM   1557 HG23 VAL A 327      56.939 -14.963  29.303  1.00  0.00           H  
ATOM   1558  N   LEU A 328      51.376 -14.643  29.586  1.00  0.00           N  
ATOM   1559  CA  LEU A 328      50.054 -14.220  30.022  1.00  0.00           C  
ATOM   1560  C   LEU A 328      50.103 -13.738  31.476  1.00  0.00           C  
ATOM   1561  O   LEU A 328      50.741 -14.369  32.323  1.00  0.00           O  
ATOM   1562  CB  LEU A 328      49.063 -15.382  29.810  1.00  0.00           C  
ATOM   1563  CG  LEU A 328      49.050 -15.999  28.396  1.00  0.00           C  
ATOM   1564  CD1 LEU A 328      48.029 -17.131  28.312  1.00  0.00           C  
ATOM   1565  CD2 LEU A 328      48.744 -14.976  27.308  1.00  0.00           C  
ATOM   1566  H   LEU A 328      51.503 -15.629  29.395  1.00  0.00           H  
ATOM   1567  HA  LEU A 328      49.738 -13.377  29.405  1.00  0.00           H  
ATOM   1568  HB2 LEU A 328      49.312 -16.168  30.517  1.00  0.00           H  
ATOM   1569  HB3 LEU A 328      48.059 -15.038  30.049  1.00  0.00           H  
ATOM   1570  HG  LEU A 328      50.026 -16.425  28.177  1.00  0.00           H  
ATOM   1571 HD11 LEU A 328      48.286 -17.910  29.029  1.00  0.00           H  
ATOM   1572 HD12 LEU A 328      47.028 -16.753  28.525  1.00  0.00           H  
ATOM   1573 HD13 LEU A 328      48.048 -17.572  27.317  1.00  0.00           H  
ATOM   1574 HD21 LEU A 328      47.762 -14.533  27.468  1.00  0.00           H  
ATOM   1575 HD22 LEU A 328      49.507 -14.202  27.324  1.00  0.00           H  
ATOM   1576 HD23 LEU A 328      48.784 -15.464  26.338  1.00  0.00           H  
ATOM   1577  N   SER A 329      49.452 -12.609  31.749  1.00  0.00           N  
ATOM   1578  CA  SER A 329      49.481 -11.909  33.036  1.00  0.00           C  
ATOM   1579  C   SER A 329      48.494 -12.472  34.067  1.00  0.00           C  
ATOM   1580  O   SER A 329      48.633 -12.160  35.249  1.00  0.00           O  
ATOM   1581  CB  SER A 329      49.204 -10.420  32.808  1.00  0.00           C  
ATOM   1582  OG  SER A 329      49.370  -9.702  34.017  1.00  0.00           O  
ATOM   1583  H   SER A 329      48.872 -12.218  31.004  1.00  0.00           H  
ATOM   1584  HA  SER A 329      50.482 -12.001  33.459  1.00  0.00           H  
ATOM   1585  HB2 SER A 329      48.183 -10.292  32.443  1.00  0.00           H  
ATOM   1586  HB3 SER A 329      49.897 -10.027  32.063  1.00  0.00           H  
ATOM   1587  HG  SER A 329      49.091 -10.273  34.749  1.00  0.00           H  
ATOM   1588  N   THR A 330      47.498 -13.264  33.657  1.00  0.00           N  
ATOM   1589  CA  THR A 330      46.503 -13.879  34.556  1.00  0.00           C  
ATOM   1590  C   THR A 330      46.160 -15.332  34.174  1.00  0.00           C  
ATOM   1591  O   THR A 330      45.045 -15.800  34.415  1.00  0.00           O  
ATOM   1592  CB  THR A 330      45.271 -12.965  34.727  1.00  0.00           C  
ATOM   1593  OG1 THR A 330      44.392 -13.502  35.685  1.00  0.00           O  
ATOM   1594  CG2 THR A 330      44.468 -12.714  33.450  1.00  0.00           C  
ATOM   1595  H   THR A 330      47.345 -13.355  32.650  1.00  0.00           H  
ATOM   1596  HA  THR A 330      46.956 -13.951  35.544  1.00  0.00           H  
ATOM   1597  HB  THR A 330      45.613 -11.999  35.100  1.00  0.00           H  
ATOM   1598 HG21 THR A 330      45.063 -12.118  32.760  1.00  0.00           H  
ATOM   1599 HG22 THR A 330      44.202 -13.656  32.971  1.00  0.00           H  
ATOM   1600 HG23 THR A 330      43.562 -12.161  33.692  1.00  0.00           H  
ATOM   1601  HG1 THR A 330      44.217 -14.409  35.392  1.00  0.00           H  
ATOM   1602  N   TYR A 331      47.123 -16.076  33.614  1.00  0.00           N  
ATOM   1603  CA  TYR A 331      46.963 -17.495  33.265  1.00  0.00           C  
ATOM   1604  C   TYR A 331      48.153 -18.367  33.715  1.00  0.00           C  
ATOM   1605  O   TYR A 331      49.288 -17.888  33.809  1.00  0.00           O  
ATOM   1606  CB  TYR A 331      46.699 -17.623  31.759  1.00  0.00           C  
ATOM   1607  CG  TYR A 331      46.178 -18.991  31.382  1.00  0.00           C  
ATOM   1608  CD1 TYR A 331      44.801 -19.265  31.488  1.00  0.00           C  
ATOM   1609  CD2 TYR A 331      47.080 -20.019  31.049  1.00  0.00           C  
ATOM   1610  CE1 TYR A 331      44.330 -20.577  31.292  1.00  0.00           C  
ATOM   1611  CE2 TYR A 331      46.612 -21.333  30.882  1.00  0.00           C  
ATOM   1612  CZ  TYR A 331      45.238 -21.622  31.016  1.00  0.00           C  
ATOM   1613  OH  TYR A 331      44.778 -22.895  30.928  1.00  0.00           O  
ATOM   1614  H   TYR A 331      48.025 -15.652  33.450  1.00  0.00           H  
ATOM   1615  HA  TYR A 331      46.084 -17.882  33.781  1.00  0.00           H  
ATOM   1616  HB2 TYR A 331      45.966 -16.874  31.453  1.00  0.00           H  
ATOM   1617  HB3 TYR A 331      47.623 -17.430  31.223  1.00  0.00           H  
ATOM   1618  HD1 TYR A 331      44.112 -18.476  31.755  1.00  0.00           H  
ATOM   1619  HD2 TYR A 331      48.142 -19.825  30.989  1.00  0.00           H  
ATOM   1620  HE1 TYR A 331      43.282 -20.812  31.395  1.00  0.00           H  
ATOM   1621  HE2 TYR A 331      47.310 -22.137  30.689  1.00  0.00           H  
ATOM   1622  HH  TYR A 331      45.546 -23.545  30.931  1.00  0.00           H  
ATOM   1623  N   GLY A 332      47.898 -19.651  33.994  1.00  0.00           N  
ATOM   1624  CA  GLY A 332      48.889 -20.597  34.520  1.00  0.00           C  
ATOM   1625  C   GLY A 332      49.490 -20.104  35.840  1.00  0.00           C  
ATOM   1626  O   GLY A 332      48.770 -19.664  36.735  1.00  0.00           O  
ATOM   1627  H   GLY A 332      46.975 -20.012  33.800  1.00  0.00           H  
ATOM   1628  HA2 GLY A 332      48.424 -21.570  34.682  1.00  0.00           H  
ATOM   1629  HA3 GLY A 332      49.683 -20.732  33.787  1.00  0.00           H  
ATOM   1630  N   THR A 333      50.822 -20.085  35.935  1.00  0.00           N  
ATOM   1631  CA  THR A 333      51.565 -19.398  37.015  1.00  0.00           C  
ATOM   1632  C   THR A 333      52.067 -18.002  36.614  1.00  0.00           C  
ATOM   1633  O   THR A 333      52.885 -17.407  37.317  1.00  0.00           O  
ATOM   1634  CB  THR A 333      52.742 -20.250  37.510  1.00  0.00           C  
ATOM   1635  OG1 THR A 333      53.588 -20.572  36.436  1.00  0.00           O  
ATOM   1636  CG2 THR A 333      52.296 -21.554  38.172  1.00  0.00           C  
ATOM   1637  H   THR A 333      51.369 -20.504  35.194  1.00  0.00           H  
ATOM   1638  HA  THR A 333      50.898 -19.247  37.863  1.00  0.00           H  
ATOM   1639  HB  THR A 333      53.312 -19.683  38.247  1.00  0.00           H  
ATOM   1640 HG21 THR A 333      51.728 -21.325  39.073  1.00  0.00           H  
ATOM   1641 HG22 THR A 333      51.671 -22.132  37.495  1.00  0.00           H  
ATOM   1642 HG23 THR A 333      53.174 -22.140  38.443  1.00  0.00           H  
ATOM   1643  HG1 THR A 333      54.486 -20.550  36.818  1.00  0.00           H  
ATOM   1644  N   GLY A 334      51.635 -17.478  35.460  1.00  0.00           N  
ATOM   1645  CA  GLY A 334      52.175 -16.260  34.846  1.00  0.00           C  
ATOM   1646  C   GLY A 334      53.563 -16.434  34.208  1.00  0.00           C  
ATOM   1647  O   GLY A 334      54.249 -15.434  33.976  1.00  0.00           O  
ATOM   1648  H   GLY A 334      50.882 -17.950  34.970  1.00  0.00           H  
ATOM   1649  HA2 GLY A 334      51.484 -15.933  34.072  1.00  0.00           H  
ATOM   1650  HA3 GLY A 334      52.236 -15.473  35.598  1.00  0.00           H  
ATOM   1651  N   ALA A 335      54.022 -17.679  34.026  1.00  0.00           N  
ATOM   1652  CA  ALA A 335      55.402 -18.032  33.698  1.00  0.00           C  
ATOM   1653  C   ALA A 335      55.520 -19.371  32.941  1.00  0.00           C  
ATOM   1654  O   ALA A 335      54.890 -20.361  33.319  1.00  0.00           O  
ATOM   1655  CB  ALA A 335      56.169 -18.107  35.024  1.00  0.00           C  
ATOM   1656  H   ALA A 335      53.404 -18.448  34.241  1.00  0.00           H  
ATOM   1657  HA  ALA A 335      55.841 -17.251  33.076  1.00  0.00           H  
ATOM   1658  HB1 ALA A 335      56.215 -17.118  35.482  1.00  0.00           H  
ATOM   1659  HB2 ALA A 335      55.666 -18.789  35.709  1.00  0.00           H  
ATOM   1660  HB3 ALA A 335      57.177 -18.477  34.846  1.00  0.00           H  
ATOM   1661  N   ILE A 336      56.431 -19.433  31.963  1.00  0.00           N  
ATOM   1662  CA  ILE A 336      56.811 -20.651  31.222  1.00  0.00           C  
ATOM   1663  C   ILE A 336      58.338 -20.837  31.182  1.00  0.00           C  
ATOM   1664  O   ILE A 336      59.100 -19.888  31.370  1.00  0.00           O  
ATOM   1665  CB  ILE A 336      56.194 -20.695  29.806  1.00  0.00           C  
ATOM   1666  CG1 ILE A 336      56.620 -19.510  28.915  1.00  0.00           C  
ATOM   1667  CG2 ILE A 336      54.666 -20.802  29.915  1.00  0.00           C  
ATOM   1668  CD1 ILE A 336      56.172 -19.660  27.455  1.00  0.00           C  
ATOM   1669  H   ILE A 336      56.955 -18.589  31.744  1.00  0.00           H  
ATOM   1670  HA  ILE A 336      56.404 -21.517  31.740  1.00  0.00           H  
ATOM   1671  HB  ILE A 336      56.542 -21.613  29.328  1.00  0.00           H  
ATOM   1672 HG12 ILE A 336      56.217 -18.579  29.316  1.00  0.00           H  
ATOM   1673 HG13 ILE A 336      57.706 -19.442  28.922  1.00  0.00           H  
ATOM   1674 HG21 ILE A 336      54.394 -21.582  30.629  1.00  0.00           H  
ATOM   1675 HG22 ILE A 336      54.244 -19.855  30.252  1.00  0.00           H  
ATOM   1676 HG23 ILE A 336      54.244 -21.071  28.948  1.00  0.00           H  
ATOM   1677 HD11 ILE A 336      56.509 -20.619  27.058  1.00  0.00           H  
ATOM   1678 HD12 ILE A 336      55.087 -19.591  27.379  1.00  0.00           H  
ATOM   1679 HD13 ILE A 336      56.615 -18.864  26.860  1.00  0.00           H  
ATOM   1680  N   MET A 337      58.790 -22.061  30.909  1.00  0.00           N  
ATOM   1681  CA  MET A 337      60.163 -22.336  30.461  1.00  0.00           C  
ATOM   1682  C   MET A 337      60.169 -22.489  28.941  1.00  0.00           C  
ATOM   1683  O   MET A 337      59.216 -23.042  28.402  1.00  0.00           O  
ATOM   1684  CB  MET A 337      60.740 -23.577  31.158  1.00  0.00           C  
ATOM   1685  CG  MET A 337      60.086 -24.892  30.704  1.00  0.00           C  
ATOM   1686  SD  MET A 337      60.557 -26.366  31.646  1.00  0.00           S  
ATOM   1687  CE  MET A 337      59.865 -27.626  30.538  1.00  0.00           C  
ATOM   1688  H   MET A 337      58.106 -22.776  30.708  1.00  0.00           H  
ATOM   1689  HA  MET A 337      60.806 -21.494  30.714  1.00  0.00           H  
ATOM   1690  HB2 MET A 337      60.627 -23.460  32.232  1.00  0.00           H  
ATOM   1691  HB3 MET A 337      61.806 -23.623  30.942  1.00  0.00           H  
ATOM   1692  HG2 MET A 337      60.350 -25.067  29.661  1.00  0.00           H  
ATOM   1693  HG3 MET A 337      59.002 -24.791  30.763  1.00  0.00           H  
ATOM   1694  HE1 MET A 337      58.824 -27.395  30.316  1.00  0.00           H  
ATOM   1695  HE2 MET A 337      60.428 -27.641  29.603  1.00  0.00           H  
ATOM   1696  HE3 MET A 337      59.924 -28.605  31.011  1.00  0.00           H  
ATOM   1697  N   ALA A 338      61.235 -22.059  28.271  1.00  0.00           N  
ATOM   1698  CA  ALA A 338      61.386 -22.173  26.824  1.00  0.00           C  
ATOM   1699  C   ALA A 338      62.377 -23.287  26.455  1.00  0.00           C  
ATOM   1700  O   ALA A 338      63.463 -23.375  27.031  1.00  0.00           O  
ATOM   1701  CB  ALA A 338      61.808 -20.811  26.269  1.00  0.00           C  
ATOM   1702  H   ALA A 338      62.014 -21.653  28.778  1.00  0.00           H  
ATOM   1703  HA  ALA A 338      60.419 -22.421  26.384  1.00  0.00           H  
ATOM   1704  HB1 ALA A 338      61.014 -20.085  26.440  1.00  0.00           H  
ATOM   1705  HB2 ALA A 338      62.722 -20.478  26.760  1.00  0.00           H  
ATOM   1706  HB3 ALA A 338      61.984 -20.887  25.199  1.00  0.00           H  
ATOM   1707  N   VAL A 339      62.012 -24.115  25.472  1.00  0.00           N  
ATOM   1708  CA  VAL A 339      62.763 -25.300  25.014  1.00  0.00           C  
ATOM   1709  C   VAL A 339      63.088 -25.130  23.520  1.00  0.00           C  
ATOM   1710  O   VAL A 339      62.331 -25.607  22.675  1.00  0.00           O  
ATOM   1711  CB  VAL A 339      61.987 -26.600  25.313  1.00  0.00           C  
ATOM   1712  CG1 VAL A 339      62.859 -27.826  25.007  1.00  0.00           C  
ATOM   1713  CG2 VAL A 339      61.581 -26.683  26.792  1.00  0.00           C  
ATOM   1714  H   VAL A 339      61.107 -23.931  25.028  1.00  0.00           H  
ATOM   1715  HA  VAL A 339      63.692 -25.372  25.569  1.00  0.00           H  
ATOM   1716  HB  VAL A 339      61.080 -26.643  24.709  1.00  0.00           H  
ATOM   1717 HG11 VAL A 339      63.152 -27.828  23.957  1.00  0.00           H  
ATOM   1718 HG12 VAL A 339      63.751 -27.820  25.629  1.00  0.00           H  
ATOM   1719 HG13 VAL A 339      62.291 -28.731  25.205  1.00  0.00           H  
ATOM   1720 HG21 VAL A 339      62.460 -26.620  27.429  1.00  0.00           H  
ATOM   1721 HG22 VAL A 339      60.886 -25.882  27.043  1.00  0.00           H  
ATOM   1722 HG23 VAL A 339      61.080 -27.626  26.983  1.00  0.00           H  
ATOM   1723  N   PRO A 340      64.058 -24.269  23.144  1.00  0.00           N  
ATOM   1724  CA  PRO A 340      63.785 -23.283  22.091  1.00  0.00           C  
ATOM   1725  C   PRO A 340      63.889 -23.721  20.625  1.00  0.00           C  
ATOM   1726  O   PRO A 340      64.035 -22.873  19.749  1.00  0.00           O  
ATOM   1727  CB  PRO A 340      64.605 -22.034  22.425  1.00  0.00           C  
ATOM   1728  CG  PRO A 340      64.987 -22.229  23.888  1.00  0.00           C  
ATOM   1729  CD  PRO A 340      65.125 -23.740  23.984  1.00  0.00           C  
ATOM   1730  HA  PRO A 340      62.740 -23.015  22.213  1.00  0.00           H  
ATOM   1731  HB2 PRO A 340      65.508 -21.990  21.818  1.00  0.00           H  
ATOM   1732  HB3 PRO A 340      64.006 -21.135  22.286  1.00  0.00           H  
ATOM   1733  HG2 PRO A 340      64.176 -21.896  24.536  1.00  0.00           H  
ATOM   1734  HG3 PRO A 340      65.916 -21.715  24.130  1.00  0.00           H  
ATOM   1735  HD2 PRO A 340      65.074 -24.049  25.025  1.00  0.00           H  
ATOM   1736  HD3 PRO A 340      66.082 -24.050  23.568  1.00  0.00           H  
ATOM   1737  N   ALA A 341      63.762 -25.014  20.336  1.00  0.00           N  
ATOM   1738  CA  ALA A 341      63.424 -25.531  19.009  1.00  0.00           C  
ATOM   1739  C   ALA A 341      61.959 -26.014  18.900  1.00  0.00           C  
ATOM   1740  O   ALA A 341      61.433 -26.072  17.792  1.00  0.00           O  
ATOM   1741  CB  ALA A 341      64.427 -26.632  18.670  1.00  0.00           C  
ATOM   1742  H   ALA A 341      63.697 -25.660  21.117  1.00  0.00           H  
ATOM   1743  HA  ALA A 341      63.540 -24.743  18.265  1.00  0.00           H  
ATOM   1744  HB1 ALA A 341      65.433 -26.219  18.602  1.00  0.00           H  
ATOM   1745  HB2 ALA A 341      64.403 -27.378  19.457  1.00  0.00           H  
ATOM   1746  HB3 ALA A 341      64.160 -27.101  17.721  1.00  0.00           H  
ATOM   1747  N   HIS A 342      61.267 -26.258  20.023  1.00  0.00           N  
ATOM   1748  CA  HIS A 342      59.890 -26.772  20.064  1.00  0.00           C  
ATOM   1749  C   HIS A 342      58.868 -25.875  19.359  1.00  0.00           C  
ATOM   1750  O   HIS A 342      58.140 -26.326  18.474  1.00  0.00           O  
ATOM   1751  CB  HIS A 342      59.450 -26.948  21.532  1.00  0.00           C  
ATOM   1752  CG  HIS A 342      59.858 -28.257  22.152  1.00  0.00           C  
ATOM   1753  ND1 HIS A 342      61.155 -28.768  22.233  1.00  0.00           N  
ATOM   1754  CD2 HIS A 342      58.992 -29.164  22.685  1.00  0.00           C  
ATOM   1755  CE1 HIS A 342      61.031 -29.975  22.796  1.00  0.00           C  
ATOM   1756  NE2 HIS A 342      59.746 -30.241  23.072  1.00  0.00           N  
ATOM   1757  H   HIS A 342      61.746 -26.175  20.915  1.00  0.00           H  
ATOM   1758  HA  HIS A 342      59.855 -27.743  19.565  1.00  0.00           H  
ATOM   1759  HB2 HIS A 342      58.361 -26.888  21.580  1.00  0.00           H  
ATOM   1760  HB3 HIS A 342      59.832 -26.129  22.142  1.00  0.00           H  
ATOM   1761  HD2 HIS A 342      57.918 -29.049  22.759  1.00  0.00           H  
ATOM   1762  HE2 HIS A 342      59.392 -31.097  23.474  1.00  0.00           H  
ATOM   1763  HE1 HIS A 342      61.854 -30.645  22.985  1.00  0.00           H  
ATOM   1764  N   ASP A 343      58.739 -24.634  19.825  1.00  0.00           N  
ATOM   1765  CA  ASP A 343      57.521 -23.834  19.671  1.00  0.00           C  
ATOM   1766  C   ASP A 343      57.800 -22.467  19.034  1.00  0.00           C  
ATOM   1767  O   ASP A 343      58.859 -21.888  19.251  1.00  0.00           O  
ATOM   1768  CB  ASP A 343      56.872 -23.700  21.056  1.00  0.00           C  
ATOM   1769  CG  ASP A 343      55.427 -23.216  20.983  1.00  0.00           C  
ATOM   1770  OD1 ASP A 343      55.201 -22.015  20.727  1.00  0.00           O  
ATOM   1771  OD2 ASP A 343      54.514 -24.017  21.265  1.00  0.00           O1-
ATOM   1772  H   ASP A 343      59.407 -24.321  20.513  1.00  0.00           H  
ATOM   1773  HA  ASP A 343      56.822 -24.366  19.029  1.00  0.00           H  
ATOM   1774  HB2 ASP A 343      57.456 -23.009  21.665  1.00  0.00           H  
ATOM   1775  HB3 ASP A 343      56.884 -24.674  21.551  1.00  0.00           H  
ATOM   1776  N   ASP A 344      56.832 -21.903  18.313  1.00  0.00           N  
ATOM   1777  CA  ASP A 344      56.922 -20.568  17.708  1.00  0.00           C  
ATOM   1778  C   ASP A 344      57.035 -19.426  18.751  1.00  0.00           C  
ATOM   1779  O   ASP A 344      57.671 -18.397  18.491  1.00  0.00           O  
ATOM   1780  CB  ASP A 344      55.700 -20.408  16.791  1.00  0.00           C  
ATOM   1781  CG  ASP A 344      55.628 -19.008  16.196  1.00  0.00           C  
ATOM   1782  OD1 ASP A 344      54.663 -18.282  16.515  1.00  0.00           O  
ATOM   1783  OD2 ASP A 344      56.603 -18.569  15.556  1.00  0.00           O1-
ATOM   1784  H   ASP A 344      55.936 -22.364  18.277  1.00  0.00           H  
ATOM   1785  HA  ASP A 344      57.817 -20.521  17.083  1.00  0.00           H  
ATOM   1786  HB2 ASP A 344      54.793 -20.602  17.368  1.00  0.00           H  
ATOM   1787  HB3 ASP A 344      55.757 -21.140  15.983  1.00  0.00           H  
ATOM   1788  N   ARG A 345      56.537 -19.641  19.979  1.00  0.00           N  
ATOM   1789  CA  ARG A 345      56.830 -18.806  21.159  1.00  0.00           C  
ATOM   1790  C   ARG A 345      58.336 -18.744  21.419  1.00  0.00           C  
ATOM   1791  O   ARG A 345      58.916 -17.659  21.488  1.00  0.00           O  
ATOM   1792  CB  ARG A 345      56.131 -19.394  22.404  1.00  0.00           C  
ATOM   1793  CG  ARG A 345      54.597 -19.295  22.370  1.00  0.00           C  
ATOM   1794  CD  ARG A 345      53.958 -20.086  23.524  1.00  0.00           C  
ATOM   1795  NE  ARG A 345      53.978 -21.547  23.292  1.00  0.00           N  
ATOM   1796  CZ  ARG A 345      53.746 -22.501  24.181  1.00  0.00           C  
ATOM   1797  NH1 ARG A 345      53.516 -22.222  25.430  1.00  0.00           N  
ATOM   1798  NH2 ARG A 345      53.734 -23.757  23.853  1.00  0.00           N1+
ATOM   1799  H   ARG A 345      56.031 -20.516  20.131  1.00  0.00           H  
ATOM   1800  HA  ARG A 345      56.491 -17.786  20.991  1.00  0.00           H  
ATOM   1801  HB2 ARG A 345      56.422 -20.440  22.513  1.00  0.00           H  
ATOM   1802  HB3 ARG A 345      56.486 -18.864  23.290  1.00  0.00           H  
ATOM   1803  HG2 ARG A 345      54.208 -19.666  21.422  1.00  0.00           H  
ATOM   1804  HG3 ARG A 345      54.319 -18.245  22.465  1.00  0.00           H  
ATOM   1805  HD2 ARG A 345      52.919 -19.766  23.624  1.00  0.00           H  
ATOM   1806  HD3 ARG A 345      54.487 -19.843  24.448  1.00  0.00           H  
ATOM   1807  HE  ARG A 345      54.221 -21.857  22.349  1.00  0.00           H  
ATOM   1808 HH11 ARG A 345      53.404 -22.984  26.104  1.00  0.00           H  
ATOM   1809 HH12 ARG A 345      53.620 -21.280  25.738  1.00  0.00           H  
ATOM   1810 HH21 ARG A 345      53.624 -24.476  24.556  1.00  0.00           H  
ATOM   1811 HH22 ARG A 345      53.946 -24.014  22.883  1.00  0.00           H  
ATOM   1812  N   ASP A 346      58.967 -19.907  21.525  1.00  0.00           N  
ATOM   1813  CA  ASP A 346      60.334 -20.053  22.019  1.00  0.00           C  
ATOM   1814  C   ASP A 346      61.374 -19.805  20.917  1.00  0.00           C  
ATOM   1815  O   ASP A 346      62.375 -19.129  21.146  1.00  0.00           O  
ATOM   1816  CB  ASP A 346      60.534 -21.466  22.592  1.00  0.00           C  
ATOM   1817  CG  ASP A 346      59.580 -21.908  23.706  1.00  0.00           C  
ATOM   1818  OD1 ASP A 346      58.721 -21.106  24.134  1.00  0.00           O  
ATOM   1819  OD2 ASP A 346      59.755 -23.070  24.134  1.00  0.00           O1-
ATOM   1820  H   ASP A 346      58.406 -20.742  21.447  1.00  0.00           H  
ATOM   1821  HA  ASP A 346      60.506 -19.335  22.823  1.00  0.00           H  
ATOM   1822  HB2 ASP A 346      61.543 -21.500  22.999  1.00  0.00           H  
ATOM   1823  HB3 ASP A 346      60.470 -22.192  21.778  1.00  0.00           H  
ATOM   1824  N   TYR A 347      61.128 -20.338  19.717  1.00  0.00           N  
ATOM   1825  CA  TYR A 347      62.075 -20.387  18.604  1.00  0.00           C  
ATOM   1826  C   TYR A 347      62.259 -19.033  17.910  1.00  0.00           C  
ATOM   1827  O   TYR A 347      63.403 -18.622  17.704  1.00  0.00           O  
ATOM   1828  CB  TYR A 347      61.632 -21.470  17.610  1.00  0.00           C  
ATOM   1829  CG  TYR A 347      62.497 -21.523  16.367  1.00  0.00           C  
ATOM   1830  CD1 TYR A 347      62.074 -20.871  15.194  1.00  0.00           C  
ATOM   1831  CD2 TYR A 347      63.753 -22.159  16.404  1.00  0.00           C  
ATOM   1832  CE1 TYR A 347      62.921 -20.825  14.074  1.00  0.00           C  
ATOM   1833  CE2 TYR A 347      64.593 -22.139  15.275  1.00  0.00           C  
ATOM   1834  CZ  TYR A 347      64.182 -21.455  14.112  1.00  0.00           C  
ATOM   1835  OH  TYR A 347      65.017 -21.374  13.043  1.00  0.00           O  
ATOM   1836  H   TYR A 347      60.270 -20.872  19.617  1.00  0.00           H  
ATOM   1837  HA  TYR A 347      63.052 -20.673  18.995  1.00  0.00           H  
ATOM   1838  HB2 TYR A 347      61.659 -22.443  18.105  1.00  0.00           H  
ATOM   1839  HB3 TYR A 347      60.601 -21.280  17.309  1.00  0.00           H  
ATOM   1840  HD1 TYR A 347      61.103 -20.393  15.153  1.00  0.00           H  
ATOM   1841  HD2 TYR A 347      64.079 -22.647  17.310  1.00  0.00           H  
ATOM   1842  HE1 TYR A 347      62.587 -20.331  13.177  1.00  0.00           H  
ATOM   1843  HE2 TYR A 347      65.555 -22.627  15.312  1.00  0.00           H  
ATOM   1844  HH  TYR A 347      65.756 -21.980  13.123  1.00  0.00           H  
ATOM   1845  N   GLU A 348      61.176 -18.284  17.635  1.00  0.00           N  
ATOM   1846  CA  GLU A 348      61.326 -16.905  17.141  1.00  0.00           C  
ATOM   1847  C   GLU A 348      62.093 -16.080  18.176  1.00  0.00           C  
ATOM   1848  O   GLU A 348      63.096 -15.460  17.845  1.00  0.00           O  
ATOM   1849  CB  GLU A 348      59.975 -16.226  16.835  1.00  0.00           C  
ATOM   1850  CG  GLU A 348      60.178 -14.889  16.082  1.00  0.00           C  
ATOM   1851  CD  GLU A 348      59.003 -13.913  16.247  1.00  0.00           C  
ATOM   1852  OE1 GLU A 348      57.857 -14.299  15.940  1.00  0.00           O  
ATOM   1853  OE2 GLU A 348      59.226 -12.783  16.745  1.00  0.00           O1-
ATOM   1854  H   GLU A 348      60.252 -18.646  17.836  1.00  0.00           H  
ATOM   1855  HA  GLU A 348      61.917 -16.925  16.224  1.00  0.00           H  
ATOM   1856  HB2 GLU A 348      59.361 -16.887  16.223  1.00  0.00           H  
ATOM   1857  HB3 GLU A 348      59.451 -16.042  17.775  1.00  0.00           H  
ATOM   1858  HG2 GLU A 348      60.334 -15.103  15.023  1.00  0.00           H  
ATOM   1859  HG3 GLU A 348      61.080 -14.394  16.444  1.00  0.00           H  
ATOM   1860  N   PHE A 349      61.708 -16.178  19.450  1.00  0.00           N  
ATOM   1861  CA  PHE A 349      62.321 -15.423  20.539  1.00  0.00           C  
ATOM   1862  C   PHE A 349      63.812 -15.753  20.711  1.00  0.00           C  
ATOM   1863  O   PHE A 349      64.640 -14.846  20.738  1.00  0.00           O  
ATOM   1864  CB  PHE A 349      61.505 -15.686  21.806  1.00  0.00           C  
ATOM   1865  CG  PHE A 349      61.705 -14.666  22.900  1.00  0.00           C  
ATOM   1866  CD1 PHE A 349      62.764 -14.797  23.815  1.00  0.00           C  
ATOM   1867  CD2 PHE A 349      60.814 -13.583  23.006  1.00  0.00           C  
ATOM   1868  CE1 PHE A 349      62.916 -13.864  24.856  1.00  0.00           C  
ATOM   1869  CE2 PHE A 349      60.973 -12.646  24.036  1.00  0.00           C  
ATOM   1870  CZ  PHE A 349      62.012 -12.794  24.971  1.00  0.00           C  
ATOM   1871  H   PHE A 349      60.935 -16.791  19.671  1.00  0.00           H  
ATOM   1872  HA  PHE A 349      62.248 -14.362  20.300  1.00  0.00           H  
ATOM   1873  HB2 PHE A 349      60.450 -15.664  21.539  1.00  0.00           H  
ATOM   1874  HB3 PHE A 349      61.725 -16.683  22.190  1.00  0.00           H  
ATOM   1875  HD1 PHE A 349      63.459 -15.616  23.723  1.00  0.00           H  
ATOM   1876  HD2 PHE A 349      60.001 -13.469  22.304  1.00  0.00           H  
ATOM   1877  HE1 PHE A 349      63.724 -13.970  25.566  1.00  0.00           H  
ATOM   1878  HE2 PHE A 349      60.280 -11.824  24.119  1.00  0.00           H  
ATOM   1879  HZ  PHE A 349      62.114 -12.086  25.777  1.00  0.00           H  
ATOM   1880  N   ALA A 350      64.194 -17.030  20.659  1.00  0.00           N  
ATOM   1881  CA  ALA A 350      65.593 -17.446  20.700  1.00  0.00           C  
ATOM   1882  C   ALA A 350      66.395 -16.995  19.470  1.00  0.00           C  
ATOM   1883  O   ALA A 350      67.517 -16.519  19.630  1.00  0.00           O  
ATOM   1884  CB  ALA A 350      65.632 -18.962  20.878  1.00  0.00           C  
ATOM   1885  H   ALA A 350      63.481 -17.753  20.629  1.00  0.00           H  
ATOM   1886  HA  ALA A 350      66.060 -16.982  21.568  1.00  0.00           H  
ATOM   1887  HB1 ALA A 350      65.122 -19.225  21.800  1.00  0.00           H  
ATOM   1888  HB2 ALA A 350      65.139 -19.455  20.039  1.00  0.00           H  
ATOM   1889  HB3 ALA A 350      66.666 -19.297  20.941  1.00  0.00           H  
ATOM   1890  N   LYS A 351      65.794 -17.004  18.271  1.00  0.00           N  
ATOM   1891  CA  LYS A 351      66.405 -16.490  17.029  1.00  0.00           C  
ATOM   1892  C   LYS A 351      66.393 -14.949  16.928  1.00  0.00           C  
ATOM   1893  O   LYS A 351      67.042 -14.391  16.048  1.00  0.00           O  
ATOM   1894  CB  LYS A 351      65.739 -17.205  15.833  1.00  0.00           C  
ATOM   1895  CG  LYS A 351      66.496 -16.995  14.509  1.00  0.00           C  
ATOM   1896  CD  LYS A 351      66.136 -18.007  13.410  1.00  0.00           C  
ATOM   1897  CE  LYS A 351      64.669 -17.928  12.968  1.00  0.00           C  
ATOM   1898  NZ  LYS A 351      64.426 -18.759  11.765  1.00  0.00           N1+
ATOM   1899  H   LYS A 351      64.856 -17.397  18.210  1.00  0.00           H  
ATOM   1900  HA  LYS A 351      67.461 -16.769  17.042  1.00  0.00           H  
ATOM   1901  HB2 LYS A 351      65.717 -18.275  16.045  1.00  0.00           H  
ATOM   1902  HB3 LYS A 351      64.709 -16.858  15.727  1.00  0.00           H  
ATOM   1903  HG2 LYS A 351      66.299 -15.989  14.135  1.00  0.00           H  
ATOM   1904  HG3 LYS A 351      67.566 -17.084  14.700  1.00  0.00           H  
ATOM   1905  HD2 LYS A 351      66.354 -19.014  13.768  1.00  0.00           H  
ATOM   1906  HD3 LYS A 351      66.776 -17.805  12.550  1.00  0.00           H  
ATOM   1907  HE2 LYS A 351      64.415 -16.887  12.754  1.00  0.00           H  
ATOM   1908  HE3 LYS A 351      64.032 -18.273  13.789  1.00  0.00           H  
ATOM   1909  HZ1 LYS A 351      64.962 -18.498  10.955  1.00  0.00           H  
ATOM   1910  HZ2 LYS A 351      64.584 -19.757  11.915  1.00  0.00           H  
ATOM   1911  HZ3 LYS A 351      63.443 -18.763  11.466  1.00  0.00           H  
ATOM   1912  N   LYS A 352      65.700 -14.260  17.843  1.00  0.00           N  
ATOM   1913  CA  LYS A 352      65.517 -12.794  17.909  1.00  0.00           C  
ATOM   1914  C   LYS A 352      66.286 -12.133  19.062  1.00  0.00           C  
ATOM   1915  O   LYS A 352      66.554 -10.938  18.998  1.00  0.00           O  
ATOM   1916  CB  LYS A 352      64.002 -12.564  18.009  1.00  0.00           C  
ATOM   1917  CG  LYS A 352      63.466 -11.134  17.872  1.00  0.00           C  
ATOM   1918  CD  LYS A 352      61.937 -11.223  18.020  1.00  0.00           C  
ATOM   1919  CE  LYS A 352      61.187 -10.006  17.476  1.00  0.00           C  
ATOM   1920  NZ  LYS A 352      59.729 -10.252  17.555  1.00  0.00           N1+
ATOM   1921  H   LYS A 352      65.124 -14.820  18.460  1.00  0.00           H  
ATOM   1922  HA  LYS A 352      65.883 -12.339  16.987  1.00  0.00           H  
ATOM   1923  HB2 LYS A 352      63.547 -13.133  17.198  1.00  0.00           H  
ATOM   1924  HB3 LYS A 352      63.654 -12.976  18.958  1.00  0.00           H  
ATOM   1925  HG2 LYS A 352      63.877 -10.487  18.649  1.00  0.00           H  
ATOM   1926  HG3 LYS A 352      63.727 -10.745  16.887  1.00  0.00           H  
ATOM   1927  HD2 LYS A 352      61.690 -11.364  19.075  1.00  0.00           H  
ATOM   1928  HD3 LYS A 352      61.582 -12.096  17.472  1.00  0.00           H  
ATOM   1929  HE2 LYS A 352      61.480  -9.853  16.434  1.00  0.00           H  
ATOM   1930  HE3 LYS A 352      61.463  -9.122  18.055  1.00  0.00           H  
ATOM   1931  HZ1 LYS A 352      59.487 -11.117  17.058  1.00  0.00           H  
ATOM   1932  HZ2 LYS A 352      59.458 -10.411  18.520  1.00  0.00           H  
ATOM   1933  HZ3 LYS A 352      59.170  -9.486  17.189  1.00  0.00           H  
ATOM   1934  N   PHE A 353      66.663 -12.912  20.078  1.00  0.00           N  
ATOM   1935  CA  PHE A 353      67.393 -12.473  21.276  1.00  0.00           C  
ATOM   1936  C   PHE A 353      68.655 -13.312  21.586  1.00  0.00           C  
ATOM   1937  O   PHE A 353      69.231 -13.165  22.659  1.00  0.00           O  
ATOM   1938  CB  PHE A 353      66.411 -12.417  22.460  1.00  0.00           C  
ATOM   1939  CG  PHE A 353      65.314 -11.374  22.312  1.00  0.00           C  
ATOM   1940  CD1 PHE A 353      65.632 -10.007  22.414  1.00  0.00           C  
ATOM   1941  CD2 PHE A 353      63.980 -11.758  22.078  1.00  0.00           C  
ATOM   1942  CE1 PHE A 353      64.624  -9.033  22.299  1.00  0.00           C  
ATOM   1943  CE2 PHE A 353      62.971 -10.785  21.955  1.00  0.00           C  
ATOM   1944  CZ  PHE A 353      63.294  -9.422  22.069  1.00  0.00           C  
ATOM   1945  H   PHE A 353      66.283 -13.849  20.097  1.00  0.00           H  
ATOM   1946  HA  PHE A 353      67.760 -11.461  21.107  1.00  0.00           H  
ATOM   1947  HB2 PHE A 353      65.966 -13.402  22.607  1.00  0.00           H  
ATOM   1948  HB3 PHE A 353      66.968 -12.184  23.365  1.00  0.00           H  
ATOM   1949  HD1 PHE A 353      66.654  -9.704  22.587  1.00  0.00           H  
ATOM   1950  HD2 PHE A 353      63.727 -12.804  22.008  1.00  0.00           H  
ATOM   1951  HE1 PHE A 353      64.871  -7.986  22.396  1.00  0.00           H  
ATOM   1952  HE2 PHE A 353      61.947 -11.088  21.792  1.00  0.00           H  
ATOM   1953  HZ  PHE A 353      62.523  -8.671  21.993  1.00  0.00           H  
ATOM   1954  N   ASP A 354      69.092 -14.153  20.640  1.00  0.00           N  
ATOM   1955  CA  ASP A 354      70.303 -14.995  20.688  1.00  0.00           C  
ATOM   1956  C   ASP A 354      70.380 -15.927  21.916  1.00  0.00           C  
ATOM   1957  O   ASP A 354      71.302 -15.875  22.732  1.00  0.00           O  
ATOM   1958  CB  ASP A 354      71.565 -14.146  20.430  1.00  0.00           C  
ATOM   1959  CG  ASP A 354      72.773 -14.981  19.976  1.00  0.00           C  
ATOM   1960  OD1 ASP A 354      73.913 -14.511  20.192  1.00  0.00           O  
ATOM   1961  OD2 ASP A 354      72.548 -16.036  19.337  1.00  0.00           O1-
ATOM   1962  H   ASP A 354      68.537 -14.233  19.805  1.00  0.00           H  
ATOM   1963  HA  ASP A 354      70.215 -15.669  19.835  1.00  0.00           H  
ATOM   1964  HB2 ASP A 354      71.817 -13.586  21.333  1.00  0.00           H  
ATOM   1965  HB3 ASP A 354      71.347 -13.426  19.640  1.00  0.00           H  
ATOM   1966  N   LEU A 355      69.345 -16.760  22.085  1.00  0.00           N  
ATOM   1967  CA  LEU A 355      69.204 -17.685  23.221  1.00  0.00           C  
ATOM   1968  C   LEU A 355      69.379 -19.152  22.777  1.00  0.00           C  
ATOM   1969  O   LEU A 355      69.139 -19.456  21.609  1.00  0.00           O  
ATOM   1970  CB  LEU A 355      67.876 -17.429  23.963  1.00  0.00           C  
ATOM   1971  CG  LEU A 355      67.636 -15.951  24.339  1.00  0.00           C  
ATOM   1972  CD1 LEU A 355      66.306 -15.802  25.071  1.00  0.00           C  
ATOM   1973  CD2 LEU A 355      68.730 -15.405  25.254  1.00  0.00           C  
ATOM   1974  H   LEU A 355      68.660 -16.791  21.341  1.00  0.00           H  
ATOM   1975  HA  LEU A 355      70.012 -17.470  23.916  1.00  0.00           H  
ATOM   1976  HB2 LEU A 355      67.054 -17.772  23.339  1.00  0.00           H  
ATOM   1977  HB3 LEU A 355      67.864 -18.026  24.875  1.00  0.00           H  
ATOM   1978  HG  LEU A 355      67.582 -15.347  23.435  1.00  0.00           H  
ATOM   1979 HD11 LEU A 355      65.511 -16.234  24.469  1.00  0.00           H  
ATOM   1980 HD12 LEU A 355      66.346 -16.309  26.034  1.00  0.00           H  
ATOM   1981 HD13 LEU A 355      66.095 -14.745  25.230  1.00  0.00           H  
ATOM   1982 HD21 LEU A 355      68.806 -16.010  26.155  1.00  0.00           H  
ATOM   1983 HD22 LEU A 355      69.685 -15.390  24.732  1.00  0.00           H  
ATOM   1984 HD23 LEU A 355      68.498 -14.376  25.515  1.00  0.00           H  
ATOM   1985  N   PRO A 356      69.781 -20.090  23.663  1.00  0.00           N  
ATOM   1986  CA  PRO A 356      70.250 -21.407  23.225  1.00  0.00           C  
ATOM   1987  C   PRO A 356      69.127 -22.281  22.642  1.00  0.00           C  
ATOM   1988  O   PRO A 356      68.337 -22.871  23.380  1.00  0.00           O  
ATOM   1989  CB  PRO A 356      70.949 -22.042  24.440  1.00  0.00           C  
ATOM   1990  CG  PRO A 356      71.249 -20.855  25.354  1.00  0.00           C  
ATOM   1991  CD  PRO A 356      70.082 -19.912  25.078  1.00  0.00           C  
ATOM   1992  HA  PRO A 356      71.004 -21.251  22.452  1.00  0.00           H  
ATOM   1993  HB2 PRO A 356      70.285 -22.732  24.959  1.00  0.00           H  
ATOM   1994  HB3 PRO A 356      71.862 -22.560  24.148  1.00  0.00           H  
ATOM   1995  HG2 PRO A 356      72.183 -20.381  25.047  1.00  0.00           H  
ATOM   1996  HG3 PRO A 356      71.291 -21.150  26.403  1.00  0.00           H  
ATOM   1997  HD2 PRO A 356      70.370 -18.893  25.331  1.00  0.00           H  
ATOM   1998  HD3 PRO A 356      69.216 -20.212  25.671  1.00  0.00           H  
ATOM   1999  N   ILE A 357      69.081 -22.387  21.312  1.00  0.00           N  
ATOM   2000  CA  ILE A 357      68.153 -23.250  20.569  1.00  0.00           C  
ATOM   2001  C   ILE A 357      68.575 -24.713  20.748  1.00  0.00           C  
ATOM   2002  O   ILE A 357      69.659 -25.112  20.327  1.00  0.00           O  
ATOM   2003  CB  ILE A 357      68.081 -22.822  19.081  1.00  0.00           C  
ATOM   2004  CG1 ILE A 357      67.487 -21.397  18.972  1.00  0.00           C  
ATOM   2005  CG2 ILE A 357      67.243 -23.813  18.249  1.00  0.00           C  
ATOM   2006  CD1 ILE A 357      67.500 -20.785  17.566  1.00  0.00           C  
ATOM   2007  H   ILE A 357      69.719 -21.812  20.780  1.00  0.00           H  
ATOM   2008  HA  ILE A 357      67.157 -23.138  20.994  1.00  0.00           H  
ATOM   2009  HB  ILE A 357      69.094 -22.811  18.675  1.00  0.00           H  
ATOM   2010 HG12 ILE A 357      66.460 -21.408  19.339  1.00  0.00           H  
ATOM   2011 HG13 ILE A 357      68.062 -20.724  19.605  1.00  0.00           H  
ATOM   2012 HG21 ILE A 357      67.671 -24.814  18.298  1.00  0.00           H  
ATOM   2013 HG22 ILE A 357      66.218 -23.840  18.618  1.00  0.00           H  
ATOM   2014 HG23 ILE A 357      67.239 -23.518  17.202  1.00  0.00           H  
ATOM   2015 HD11 ILE A 357      68.507 -20.827  17.151  1.00  0.00           H  
ATOM   2016 HD12 ILE A 357      66.809 -21.313  16.914  1.00  0.00           H  
ATOM   2017 HD13 ILE A 357      67.185 -19.743  17.629  1.00  0.00           H  
ATOM   2018  N   ILE A 358      67.702 -25.511  21.362  1.00  0.00           N  
ATOM   2019  CA  ILE A 358      67.884 -26.945  21.605  1.00  0.00           C  
ATOM   2020  C   ILE A 358      66.513 -27.634  21.618  1.00  0.00           C  
ATOM   2021  O   ILE A 358      65.503 -27.009  21.944  1.00  0.00           O  
ATOM   2022  CB  ILE A 358      68.688 -27.168  22.915  1.00  0.00           C  
ATOM   2023  CG1 ILE A 358      69.039 -28.642  23.219  1.00  0.00           C  
ATOM   2024  CG2 ILE A 358      67.969 -26.584  24.142  1.00  0.00           C  
ATOM   2025  CD1 ILE A 358      69.854 -29.333  22.118  1.00  0.00           C  
ATOM   2026  H   ILE A 358      66.838 -25.111  21.701  1.00  0.00           H  
ATOM   2027  HA  ILE A 358      68.456 -27.355  20.774  1.00  0.00           H  
ATOM   2028  HB  ILE A 358      69.633 -26.633  22.812  1.00  0.00           H  
ATOM   2029 HG12 ILE A 358      69.633 -28.673  24.134  1.00  0.00           H  
ATOM   2030 HG13 ILE A 358      68.130 -29.215  23.404  1.00  0.00           H  
ATOM   2031 HG21 ILE A 358      67.832 -25.509  24.030  1.00  0.00           H  
ATOM   2032 HG22 ILE A 358      66.994 -27.053  24.273  1.00  0.00           H  
ATOM   2033 HG23 ILE A 358      68.565 -26.748  25.041  1.00  0.00           H  
ATOM   2034 HD11 ILE A 358      69.267 -29.432  21.206  1.00  0.00           H  
ATOM   2035 HD12 ILE A 358      70.756 -28.757  21.909  1.00  0.00           H  
ATOM   2036 HD13 ILE A 358      70.141 -30.329  22.456  1.00  0.00           H  
ATOM   2037  N   GLU A 359      66.480 -28.923  21.281  1.00  0.00           N  
ATOM   2038  CA  GLU A 359      65.287 -29.771  21.343  1.00  0.00           C  
ATOM   2039  C   GLU A 359      65.552 -31.066  22.123  1.00  0.00           C  
ATOM   2040  O   GLU A 359      66.702 -31.452  22.347  1.00  0.00           O  
ATOM   2041  CB  GLU A 359      64.772 -30.108  19.932  1.00  0.00           C  
ATOM   2042  CG  GLU A 359      63.241 -30.045  19.931  1.00  0.00           C  
ATOM   2043  CD  GLU A 359      62.648 -30.610  18.649  1.00  0.00           C  
ATOM   2044  OE1 GLU A 359      62.834 -29.984  17.586  1.00  0.00           O  
ATOM   2045  OE2 GLU A 359      62.000 -31.676  18.754  1.00  0.00           O1-
ATOM   2046  H   GLU A 359      67.350 -29.391  21.085  1.00  0.00           H  
ATOM   2047  HA  GLU A 359      64.504 -29.224  21.875  1.00  0.00           H  
ATOM   2048  HB2 GLU A 359      65.169 -29.412  19.195  1.00  0.00           H  
ATOM   2049  HB3 GLU A 359      65.101 -31.110  19.651  1.00  0.00           H  
ATOM   2050  HG2 GLU A 359      62.920 -29.010  20.060  1.00  0.00           H  
ATOM   2051  HG3 GLU A 359      62.861 -30.621  20.775  1.00  0.00           H  
ATOM   2052  N   VAL A 360      64.470 -31.746  22.508  1.00  0.00           N  
ATOM   2053  CA  VAL A 360      64.493 -33.000  23.282  1.00  0.00           C  
ATOM   2054  C   VAL A 360      63.448 -34.032  22.828  1.00  0.00           C  
ATOM   2055  O   VAL A 360      63.185 -34.996  23.542  1.00  0.00           O  
ATOM   2056  CB  VAL A 360      64.399 -32.731  24.799  1.00  0.00           C  
ATOM   2057  CG1 VAL A 360      65.630 -31.990  25.331  1.00  0.00           C  
ATOM   2058  CG2 VAL A 360      63.161 -31.927  25.198  1.00  0.00           C  
ATOM   2059  H   VAL A 360      63.571 -31.379  22.231  1.00  0.00           H  
ATOM   2060  HA  VAL A 360      65.454 -33.476  23.102  1.00  0.00           H  
ATOM   2061  HB  VAL A 360      64.349 -33.681  25.320  1.00  0.00           H  
ATOM   2062 HG11 VAL A 360      66.527 -32.563  25.102  1.00  0.00           H  
ATOM   2063 HG12 VAL A 360      65.710 -30.997  24.893  1.00  0.00           H  
ATOM   2064 HG13 VAL A 360      65.549 -31.890  26.408  1.00  0.00           H  
ATOM   2065 HG21 VAL A 360      63.201 -30.924  24.776  1.00  0.00           H  
ATOM   2066 HG22 VAL A 360      62.258 -32.444  24.872  1.00  0.00           H  
ATOM   2067 HG23 VAL A 360      63.152 -31.848  26.282  1.00  0.00           H  
ATOM   2068  N   ILE A 361      62.852 -33.855  21.643  1.00  0.00           N  
ATOM   2069  CA  ILE A 361      61.875 -34.779  21.042  1.00  0.00           C  
ATOM   2070  C   ILE A 361      62.423 -35.295  19.700  1.00  0.00           C  
ATOM   2071  O   ILE A 361      63.234 -34.642  19.049  1.00  0.00           O  
ATOM   2072  CB  ILE A 361      60.489 -34.096  20.903  1.00  0.00           C  
ATOM   2073  CG1 ILE A 361      59.986 -33.446  22.214  1.00  0.00           C  
ATOM   2074  CG2 ILE A 361      59.413 -35.058  20.364  1.00  0.00           C  
ATOM   2075  CD1 ILE A 361      59.649 -34.409  23.356  1.00  0.00           C  
ATOM   2076  H   ILE A 361      63.183 -33.119  21.032  1.00  0.00           H  
ATOM   2077  HA  ILE A 361      61.752 -35.648  21.688  1.00  0.00           H  
ATOM   2078  HB  ILE A 361      60.592 -33.285  20.185  1.00  0.00           H  
ATOM   2079 HG12 ILE A 361      60.737 -32.749  22.575  1.00  0.00           H  
ATOM   2080 HG13 ILE A 361      59.091 -32.864  21.989  1.00  0.00           H  
ATOM   2081 HG21 ILE A 361      59.624 -35.310  19.324  1.00  0.00           H  
ATOM   2082 HG22 ILE A 361      59.386 -35.975  20.954  1.00  0.00           H  
ATOM   2083 HG23 ILE A 361      58.435 -34.579  20.395  1.00  0.00           H  
ATOM   2084 HD11 ILE A 361      58.756 -34.975  23.104  1.00  0.00           H  
ATOM   2085 HD12 ILE A 361      60.479 -35.090  23.539  1.00  0.00           H  
ATOM   2086 HD13 ILE A 361      59.452 -33.841  24.265  1.00  0.00           H  
ATOM   2087  N   GLU A 362      62.039 -36.511  19.323  1.00  0.00           N  
ATOM   2088  CA  GLU A 362      62.489 -37.214  18.121  1.00  0.00           C  
ATOM   2089  C   GLU A 362      61.254 -37.807  17.423  1.00  0.00           C  
ATOM   2090  O   GLU A 362      60.816 -38.908  17.763  1.00  0.00           O  
ATOM   2091  CB  GLU A 362      63.514 -38.268  18.571  1.00  0.00           C  
ATOM   2092  CG  GLU A 362      64.281 -38.966  17.444  1.00  0.00           C  
ATOM   2093  CD  GLU A 362      65.135 -40.107  18.019  1.00  0.00           C  
ATOM   2094  OE1 GLU A 362      64.825 -41.283  17.733  1.00  0.00           O  
ATOM   2095  OE2 GLU A 362      66.061 -39.835  18.823  1.00  0.00           O1-
ATOM   2096  H   GLU A 362      61.474 -37.051  19.972  1.00  0.00           H  
ATOM   2097  HA  GLU A 362      62.980 -36.518  17.439  1.00  0.00           H  
ATOM   2098  HB2 GLU A 362      64.243 -37.772  19.208  1.00  0.00           H  
ATOM   2099  HB3 GLU A 362      63.008 -39.018  19.175  1.00  0.00           H  
ATOM   2100  HG2 GLU A 362      64.919 -38.238  16.937  1.00  0.00           H  
ATOM   2101  HG3 GLU A 362      63.570 -39.363  16.716  1.00  0.00           H  
ATOM   2102  N   GLY A 363      60.605 -37.008  16.564  1.00  0.00           N  
ATOM   2103  CA  GLY A 363      59.276 -37.300  16.005  1.00  0.00           C  
ATOM   2104  C   GLY A 363      59.008 -36.677  14.628  1.00  0.00           C  
ATOM   2105  O   GLY A 363      59.935 -36.451  13.853  1.00  0.00           O  
ATOM   2106  H   GLY A 363      61.006 -36.106  16.351  1.00  0.00           H  
ATOM   2107  HA2 GLY A 363      59.150 -38.379  15.906  1.00  0.00           H  
ATOM   2108  HA3 GLY A 363      58.519 -36.941  16.702  1.00  0.00           H  
ATOM   2109  N   GLY A 364      57.735 -36.428  14.301  1.00  0.00           N  
ATOM   2110  CA  GLY A 364      57.265 -35.966  12.988  1.00  0.00           C  
ATOM   2111  C   GLY A 364      57.564 -34.493  12.695  1.00  0.00           C  
ATOM   2112  O   GLY A 364      56.658 -33.659  12.693  1.00  0.00           O  
ATOM   2113  H   GLY A 364      57.010 -36.559  15.007  1.00  0.00           H  
ATOM   2114  HA2 GLY A 364      57.726 -36.572  12.208  1.00  0.00           H  
ATOM   2115  HA3 GLY A 364      56.184 -36.105  12.937  1.00  0.00           H  
ATOM   2116  N   ASN A 365      58.835 -34.177  12.445  1.00  0.00           N  
ATOM   2117  CA  ASN A 365      59.323 -32.821  12.207  1.00  0.00           C  
ATOM   2118  C   ASN A 365      58.632 -32.112  11.025  1.00  0.00           C  
ATOM   2119  O   ASN A 365      58.416 -32.689   9.959  1.00  0.00           O  
ATOM   2120  CB  ASN A 365      60.854 -32.854  12.029  1.00  0.00           C  
ATOM   2121  CG  ASN A 365      61.302 -33.611  10.785  1.00  0.00           C  
ATOM   2122  OD1 ASN A 365      61.266 -34.830  10.726  1.00  0.00           O  
ATOM   2123  ND2 ASN A 365      61.749 -32.934   9.755  1.00  0.00           N  
ATOM   2124  H   ASN A 365      59.520 -34.927  12.464  1.00  0.00           H  
ATOM   2125  HA  ASN A 365      59.110 -32.242  13.106  1.00  0.00           H  
ATOM   2126  HB2 ASN A 365      61.312 -33.326  12.898  1.00  0.00           H  
ATOM   2127  HB3 ASN A 365      61.228 -31.831  11.970  1.00  0.00           H  
ATOM   2128 HD21 ASN A 365      61.774 -31.905   9.756  1.00  0.00           H  
ATOM   2129 HD22 ASN A 365      61.988 -33.453   8.938  1.00  0.00           H  
ATOM   2130  N   VAL A 366      58.404 -30.809  11.201  1.00  0.00           N  
ATOM   2131  CA  VAL A 366      58.260 -29.825  10.121  1.00  0.00           C  
ATOM   2132  C   VAL A 366      59.072 -28.585  10.488  1.00  0.00           C  
ATOM   2133  O   VAL A 366      59.230 -28.262  11.667  1.00  0.00           O  
ATOM   2134  CB  VAL A 366      56.799 -29.451   9.792  1.00  0.00           C  
ATOM   2135  CG1 VAL A 366      56.027 -30.644   9.216  1.00  0.00           C  
ATOM   2136  CG2 VAL A 366      56.002 -28.892  10.977  1.00  0.00           C  
ATOM   2137  H   VAL A 366      58.633 -30.416  12.102  1.00  0.00           H  
ATOM   2138  HA  VAL A 366      58.710 -30.242   9.219  1.00  0.00           H  
ATOM   2139  HB  VAL A 366      56.823 -28.682   9.019  1.00  0.00           H  
ATOM   2140 HG11 VAL A 366      56.569 -31.054   8.364  1.00  0.00           H  
ATOM   2141 HG12 VAL A 366      55.922 -31.424   9.971  1.00  0.00           H  
ATOM   2142 HG13 VAL A 366      55.038 -30.325   8.891  1.00  0.00           H  
ATOM   2143 HG21 VAL A 366      55.851 -29.668  11.722  1.00  0.00           H  
ATOM   2144 HG22 VAL A 366      56.530 -28.051  11.428  1.00  0.00           H  
ATOM   2145 HG23 VAL A 366      55.030 -28.541  10.632  1.00  0.00           H  
ATOM   2146  N   GLU A 367      59.624 -27.912   9.481  1.00  0.00           N  
ATOM   2147  CA  GLU A 367      60.640 -26.876   9.693  1.00  0.00           C  
ATOM   2148  C   GLU A 367      60.012 -25.505   9.987  1.00  0.00           C  
ATOM   2149  O   GLU A 367      59.003 -25.136   9.388  1.00  0.00           O  
ATOM   2150  CB  GLU A 367      61.625 -26.833   8.512  1.00  0.00           C  
ATOM   2151  CG  GLU A 367      62.127 -28.221   8.067  1.00  0.00           C  
ATOM   2152  CD  GLU A 367      62.509 -29.123   9.251  1.00  0.00           C  
ATOM   2153  OE1 GLU A 367      63.405 -28.717  10.020  1.00  0.00           O  
ATOM   2154  OE2 GLU A 367      61.871 -30.192   9.399  1.00  0.00           O1-
ATOM   2155  H   GLU A 367      59.475 -28.237   8.541  1.00  0.00           H  
ATOM   2156  HA  GLU A 367      61.221 -27.157  10.574  1.00  0.00           H  
ATOM   2157  HB2 GLU A 367      61.144 -26.354   7.658  1.00  0.00           H  
ATOM   2158  HB3 GLU A 367      62.481 -26.223   8.802  1.00  0.00           H  
ATOM   2159  HG2 GLU A 367      62.989 -28.088   7.409  1.00  0.00           H  
ATOM   2160  HG3 GLU A 367      61.342 -28.702   7.477  1.00  0.00           H  
ATOM   2161  N   GLU A 368      60.610 -24.750  10.915  1.00  0.00           N  
ATOM   2162  CA  GLU A 368      60.001 -23.537  11.492  1.00  0.00           C  
ATOM   2163  C   GLU A 368      59.356 -23.775  12.874  1.00  0.00           C  
ATOM   2164  O   GLU A 368      58.569 -22.942  13.317  1.00  0.00           O  
ATOM   2165  CB  GLU A 368      61.050 -22.417  11.588  1.00  0.00           C  
ATOM   2166  CG  GLU A 368      61.473 -21.846  10.227  1.00  0.00           C  
ATOM   2167  CD  GLU A 368      62.465 -20.692  10.422  1.00  0.00           C  
ATOM   2168  OE1 GLU A 368      62.054 -19.577  10.823  1.00  0.00           O  
ATOM   2169  OE2 GLU A 368      63.690 -20.898  10.274  1.00  0.00           O1-
ATOM   2170  H   GLU A 368      61.483 -25.070  11.301  1.00  0.00           H  
ATOM   2171  HA  GLU A 368      59.196 -23.184  10.845  1.00  0.00           H  
ATOM   2172  HB2 GLU A 368      60.631 -21.600  12.177  1.00  0.00           H  
ATOM   2173  HB3 GLU A 368      61.930 -22.795  12.112  1.00  0.00           H  
ATOM   2174  HG2 GLU A 368      60.589 -21.482   9.698  1.00  0.00           H  
ATOM   2175  HG3 GLU A 368      61.933 -22.634   9.627  1.00  0.00           H  
ATOM   2176  N   ALA A 369      59.711 -24.869  13.568  1.00  0.00           N  
ATOM   2177  CA  ALA A 369      59.130 -25.291  14.852  1.00  0.00           C  
ATOM   2178  C   ALA A 369      57.619 -25.622  14.754  1.00  0.00           C  
ATOM   2179  O   ALA A 369      57.079 -25.808  13.665  1.00  0.00           O  
ATOM   2180  CB  ALA A 369      59.498 -24.250  15.930  1.00  0.00           C  
ATOM   2181  H   ALA A 369      60.295 -25.538  13.095  1.00  0.00           H  
ATOM   2182  HA  ALA A 369      59.624 -26.219  15.143  1.00  0.00           H  
ATOM   2183  HB1 ALA A 369      60.567 -24.040  15.893  1.00  0.00           H  
ATOM   2184  HB2 ALA A 369      58.945 -23.322  15.779  1.00  0.00           H  
ATOM   2185  HB3 ALA A 369      59.264 -24.633  16.918  1.00  0.00           H  
ATOM   2186  N   ALA A 370      56.932 -25.811  15.888  1.00  0.00           N  
ATOM   2187  CA  ALA A 370      55.472 -25.968  15.910  1.00  0.00           C  
ATOM   2188  C   ALA A 370      54.955 -27.350  15.453  1.00  0.00           C  
ATOM   2189  O   ALA A 370      53.784 -27.457  15.090  1.00  0.00           O  
ATOM   2190  CB  ALA A 370      54.955 -25.600  17.305  1.00  0.00           C  
ATOM   2191  H   ALA A 370      57.424 -25.773  16.775  1.00  0.00           H  
ATOM   2192  HA  ALA A 370      55.049 -25.246  15.208  1.00  0.00           H  
ATOM   2193  HB1 ALA A 370      53.870 -25.711  17.335  1.00  0.00           H  
ATOM   2194  HB2 ALA A 370      55.396 -26.255  18.056  1.00  0.00           H  
ATOM   2195  HB3 ALA A 370      55.201 -24.562  17.527  1.00  0.00           H  
ATOM   2196  N   TYR A 371      55.799 -28.389  15.426  1.00  0.00           N  
ATOM   2197  CA  TYR A 371      55.399 -29.724  14.966  1.00  0.00           C  
ATOM   2198  C   TYR A 371      54.680 -30.553  16.049  1.00  0.00           C  
ATOM   2199  O   TYR A 371      54.715 -30.216  17.231  1.00  0.00           O  
ATOM   2200  CB  TYR A 371      56.586 -30.454  14.316  1.00  0.00           C  
ATOM   2201  CG  TYR A 371      57.547 -31.171  15.244  1.00  0.00           C  
ATOM   2202  CD1 TYR A 371      57.336 -32.529  15.561  1.00  0.00           C  
ATOM   2203  CD2 TYR A 371      58.698 -30.512  15.717  1.00  0.00           C  
ATOM   2204  CE1 TYR A 371      58.273 -33.228  16.343  1.00  0.00           C  
ATOM   2205  CE2 TYR A 371      59.634 -31.211  16.504  1.00  0.00           C  
ATOM   2206  CZ  TYR A 371      59.428 -32.572  16.815  1.00  0.00           C  
ATOM   2207  OH  TYR A 371      60.328 -33.264  17.559  1.00  0.00           O  
ATOM   2208  H   TYR A 371      56.737 -28.253  15.767  1.00  0.00           H  
ATOM   2209  HA  TYR A 371      54.670 -29.576  14.168  1.00  0.00           H  
ATOM   2210  HB2 TYR A 371      56.182 -31.192  13.623  1.00  0.00           H  
ATOM   2211  HB3 TYR A 371      57.151 -29.740  13.713  1.00  0.00           H  
ATOM   2212  HD1 TYR A 371      56.469 -33.053  15.181  1.00  0.00           H  
ATOM   2213  HD2 TYR A 371      58.887 -29.478  15.460  1.00  0.00           H  
ATOM   2214  HE1 TYR A 371      58.120 -34.269  16.579  1.00  0.00           H  
ATOM   2215  HE2 TYR A 371      60.528 -30.714  16.853  1.00  0.00           H  
ATOM   2216  HH  TYR A 371      61.028 -32.671  17.931  1.00  0.00           H  
ATOM   2217  N   THR A 372      54.034 -31.644  15.615  1.00  0.00           N  
ATOM   2218  CA  THR A 372      53.228 -32.584  16.421  1.00  0.00           C  
ATOM   2219  C   THR A 372      53.867 -32.973  17.765  1.00  0.00           C  
ATOM   2220  O   THR A 372      53.500 -32.441  18.817  1.00  0.00           O  
ATOM   2221  CB  THR A 372      51.769 -32.109  16.549  1.00  0.00           C  
ATOM   2222  OG1 THR A 372      51.659 -30.979  17.376  1.00  0.00           O  
ATOM   2223  CG2 THR A 372      50.844 -33.192  17.105  1.00  0.00           C  
ATOM   2224  H   THR A 372      54.102 -31.850  14.631  1.00  0.00           H  
ATOM   2225  HA  THR A 372      53.182 -33.496  15.835  1.00  0.00           H  
ATOM   2226  HB  THR A 372      51.407 -31.843  15.555  1.00  0.00           H  
ATOM   2227 HG21 THR A 372      50.914 -34.087  16.485  1.00  0.00           H  
ATOM   2228 HG22 THR A 372      51.122 -33.446  18.128  1.00  0.00           H  
ATOM   2229 HG23 THR A 372      49.817 -32.828  17.095  1.00  0.00           H  
ATOM   2230  HG1 THR A 372      52.290 -31.133  18.096  1.00  0.00           H  
ATOM   2231  N   GLY A 373      54.875 -33.848  17.720  1.00  0.00           N  
ATOM   2232  CA  GLY A 373      55.619 -34.312  18.894  1.00  0.00           C  
ATOM   2233  C   GLY A 373      55.270 -35.751  19.263  1.00  0.00           C  
ATOM   2234  O   GLY A 373      54.661 -36.004  20.298  1.00  0.00           O  
ATOM   2235  H   GLY A 373      55.038 -34.333  16.839  1.00  0.00           H  
ATOM   2236  HA2 GLY A 373      56.685 -34.257  18.680  1.00  0.00           H  
ATOM   2237  HA3 GLY A 373      55.410 -33.678  19.755  1.00  0.00           H  
ATOM   2238  N   GLU A 374      55.649 -36.693  18.403  1.00  0.00           N  
ATOM   2239  CA  GLU A 374      55.276 -38.104  18.474  1.00  0.00           C  
ATOM   2240  C   GLU A 374      56.454 -39.013  18.080  1.00  0.00           C  
ATOM   2241  O   GLU A 374      56.887 -39.029  16.930  1.00  0.00           O  
ATOM   2242  CB  GLU A 374      54.020 -38.354  17.606  1.00  0.00           C  
ATOM   2243  CG  GLU A 374      54.072 -37.980  16.105  1.00  0.00           C  
ATOM   2244  CD  GLU A 374      54.220 -36.472  15.850  1.00  0.00           C  
ATOM   2245  OE1 GLU A 374      55.371 -35.972  15.770  1.00  0.00           O  
ATOM   2246  OE2 GLU A 374      53.183 -35.781  15.792  1.00  0.00           O1-
ATOM   2247  H   GLU A 374      56.008 -36.376  17.505  1.00  0.00           H  
ATOM   2248  HA  GLU A 374      55.009 -38.346  19.505  1.00  0.00           H  
ATOM   2249  HB2 GLU A 374      53.777 -39.415  17.676  1.00  0.00           H  
ATOM   2250  HB3 GLU A 374      53.188 -37.810  18.056  1.00  0.00           H  
ATOM   2251  HG2 GLU A 374      53.139 -38.320  15.649  1.00  0.00           H  
ATOM   2252  HG3 GLU A 374      54.870 -38.523  15.601  1.00  0.00           H  
ATOM   2253  N   GLY A 375      56.997 -39.768  19.037  1.00  0.00           N  
ATOM   2254  CA  GLY A 375      58.147 -40.645  18.814  1.00  0.00           C  
ATOM   2255  C   GLY A 375      58.927 -40.909  20.099  1.00  0.00           C  
ATOM   2256  O   GLY A 375      58.345 -41.357  21.087  1.00  0.00           O  
ATOM   2257  H   GLY A 375      56.679 -39.642  19.996  1.00  0.00           H  
ATOM   2258  HA2 GLY A 375      57.800 -41.600  18.423  1.00  0.00           H  
ATOM   2259  HA3 GLY A 375      58.807 -40.202  18.071  1.00  0.00           H  
ATOM   2260  N   LYS A 376      60.242 -40.665  20.084  1.00  0.00           N  
ATOM   2261  CA  LYS A 376      61.149 -40.846  21.235  1.00  0.00           C  
ATOM   2262  C   LYS A 376      61.487 -39.489  21.873  1.00  0.00           C  
ATOM   2263  O   LYS A 376      61.320 -38.440  21.248  1.00  0.00           O  
ATOM   2264  CB  LYS A 376      62.396 -41.640  20.774  1.00  0.00           C  
ATOM   2265  CG  LYS A 376      63.166 -42.326  21.921  1.00  0.00           C  
ATOM   2266  CD  LYS A 376      64.375 -43.168  21.477  1.00  0.00           C  
ATOM   2267  CE  LYS A 376      65.377 -42.478  20.544  1.00  0.00           C  
ATOM   2268  NZ  LYS A 376      66.007 -41.266  21.117  1.00  0.00           N1+
ATOM   2269  H   LYS A 376      60.616 -40.203  19.256  1.00  0.00           H  
ATOM   2270  HA  LYS A 376      60.643 -41.438  21.998  1.00  0.00           H  
ATOM   2271  HB2 LYS A 376      62.076 -42.422  20.083  1.00  0.00           H  
ATOM   2272  HB3 LYS A 376      63.065 -40.972  20.234  1.00  0.00           H  
ATOM   2273  HG2 LYS A 376      63.510 -41.587  22.640  1.00  0.00           H  
ATOM   2274  HG3 LYS A 376      62.478 -42.994  22.439  1.00  0.00           H  
ATOM   2275  HD2 LYS A 376      63.997 -44.055  20.965  1.00  0.00           H  
ATOM   2276  HD3 LYS A 376      64.906 -43.501  22.362  1.00  0.00           H  
ATOM   2277  HE2 LYS A 376      64.834 -42.195  19.642  1.00  0.00           H  
ATOM   2278  HE3 LYS A 376      66.149 -43.189  20.243  1.00  0.00           H  
ATOM   2279  HZ1 LYS A 376      65.297 -40.602  21.404  1.00  0.00           H  
ATOM   2280  HZ2 LYS A 376      66.589 -41.404  21.940  1.00  0.00           H  
ATOM   2281  HZ3 LYS A 376      66.492 -40.761  20.371  1.00  0.00           H  
ATOM   2282  N   HIS A 377      61.993 -39.488  23.103  1.00  0.00           N  
ATOM   2283  CA  HIS A 377      62.825 -38.379  23.596  1.00  0.00           C  
ATOM   2284  C   HIS A 377      64.186 -38.346  22.895  1.00  0.00           C  
ATOM   2285  O   HIS A 377      64.578 -39.338  22.297  1.00  0.00           O  
ATOM   2286  CB  HIS A 377      62.971 -38.478  25.121  1.00  0.00           C  
ATOM   2287  CG  HIS A 377      62.002 -37.548  25.787  1.00  0.00           C  
ATOM   2288  ND1 HIS A 377      60.659 -37.435  25.437  1.00  0.00           N  
ATOM   2289  CD2 HIS A 377      62.319 -36.551  26.658  1.00  0.00           C  
ATOM   2290  CE1 HIS A 377      60.194 -36.377  26.110  1.00  0.00           C  
ATOM   2291  NE2 HIS A 377      61.167 -35.834  26.858  1.00  0.00           N  
ATOM   2292  H   HIS A 377      61.984 -40.358  23.625  1.00  0.00           H  
ATOM   2293  HA  HIS A 377      62.335 -37.432  23.360  1.00  0.00           H  
ATOM   2294  HB2 HIS A 377      63.984 -38.206  25.418  1.00  0.00           H  
ATOM   2295  HB3 HIS A 377      62.784 -39.499  25.459  1.00  0.00           H  
ATOM   2296  HD2 HIS A 377      63.298 -36.325  27.049  1.00  0.00           H  
ATOM   2297  HE2 HIS A 377      61.077 -35.017  27.457  1.00  0.00           H  
ATOM   2298  HE1 HIS A 377      59.177 -36.021  26.048  1.00  0.00           H  
ATOM   2299  N   ILE A 378      64.929 -37.243  22.979  1.00  0.00           N  
ATOM   2300  CA  ILE A 378      66.353 -37.181  22.598  1.00  0.00           C  
ATOM   2301  C   ILE A 378      67.112 -36.210  23.513  1.00  0.00           C  
ATOM   2302  O   ILE A 378      66.499 -35.369  24.173  1.00  0.00           O  
ATOM   2303  CB  ILE A 378      66.526 -36.880  21.088  1.00  0.00           C  
ATOM   2304  CG1 ILE A 378      67.960 -37.028  20.532  1.00  0.00           C  
ATOM   2305  CG2 ILE A 378      66.001 -35.486  20.717  1.00  0.00           C  
ATOM   2306  CD1 ILE A 378      68.628 -38.379  20.821  1.00  0.00           C  
ATOM   2307  H   ILE A 378      64.529 -36.432  23.442  1.00  0.00           H  
ATOM   2308  HA  ILE A 378      66.766 -38.172  22.764  1.00  0.00           H  
ATOM   2309  HB  ILE A 378      65.924 -37.613  20.556  1.00  0.00           H  
ATOM   2310 HG12 ILE A 378      67.916 -36.910  19.448  1.00  0.00           H  
ATOM   2311 HG13 ILE A 378      68.594 -36.231  20.917  1.00  0.00           H  
ATOM   2312 HG21 ILE A 378      64.956 -35.413  20.996  1.00  0.00           H  
ATOM   2313 HG22 ILE A 378      66.573 -34.707  21.220  1.00  0.00           H  
ATOM   2314 HG23 ILE A 378      66.065 -35.340  19.638  1.00  0.00           H  
ATOM   2315 HD11 ILE A 378      68.806 -38.507  21.888  1.00  0.00           H  
ATOM   2316 HD12 ILE A 378      67.998 -39.191  20.462  1.00  0.00           H  
ATOM   2317 HD13 ILE A 378      69.587 -38.422  20.304  1.00  0.00           H  
ATOM   2318  N   ASN A 379      68.442 -36.313  23.568  1.00  0.00           N  
ATOM   2319  CA  ASN A 379      69.339 -35.508  24.408  1.00  0.00           C  
ATOM   2320  C   ASN A 379      69.057 -35.620  25.925  1.00  0.00           C  
ATOM   2321  O   ASN A 379      69.519 -34.780  26.694  1.00  0.00           O  
ATOM   2322  CB  ASN A 379      69.355 -34.045  23.904  1.00  0.00           C  
ATOM   2323  CG  ASN A 379      69.670 -33.914  22.426  1.00  0.00           C  
ATOM   2324  OD1 ASN A 379      70.563 -34.552  21.896  1.00  0.00           O  
ATOM   2325  ND2 ASN A 379      68.948 -33.093  21.698  1.00  0.00           N  
ATOM   2326  H   ASN A 379      68.848 -37.098  23.080  1.00  0.00           H  
ATOM   2327  HA  ASN A 379      70.344 -35.907  24.267  1.00  0.00           H  
ATOM   2328  HB2 ASN A 379      70.108 -33.481  24.453  1.00  0.00           H  
ATOM   2329  HB3 ASN A 379      68.390 -33.585  24.105  1.00  0.00           H  
ATOM   2330 HD21 ASN A 379      68.177 -32.565  22.101  1.00  0.00           H  
ATOM   2331 HD22 ASN A 379      69.181 -33.039  20.726  1.00  0.00           H  
ATOM   2332  N   SER A 380      68.285 -36.619  26.367  1.00  0.00           N  
ATOM   2333  CA  SER A 380      67.520 -36.542  27.626  1.00  0.00           C  
ATOM   2334  C   SER A 380      67.913 -37.567  28.692  1.00  0.00           C  
ATOM   2335  O   SER A 380      67.055 -38.060  29.415  1.00  0.00           O  
ATOM   2336  CB  SER A 380      66.017 -36.567  27.336  1.00  0.00           C  
ATOM   2337  OG  SER A 380      65.632 -35.369  26.699  1.00  0.00           O  
ATOM   2338  H   SER A 380      68.036 -37.352  25.703  1.00  0.00           H  
ATOM   2339  HA  SER A 380      67.719 -35.577  28.089  1.00  0.00           H  
ATOM   2340  HB2 SER A 380      65.461 -36.630  28.270  1.00  0.00           H  
ATOM   2341  HB3 SER A 380      65.770 -37.429  26.715  1.00  0.00           H  
ATOM   2342  HG  SER A 380      65.978 -35.371  25.785  1.00  0.00           H  
ATOM   2343  N   GLY A 381      69.201 -37.904  28.807  1.00  0.00           N  
ATOM   2344  CA  GLY A 381      69.744 -38.653  29.951  1.00  0.00           C  
ATOM   2345  C   GLY A 381      68.975 -39.937  30.300  1.00  0.00           C  
ATOM   2346  O   GLY A 381      68.950 -40.883  29.519  1.00  0.00           O  
ATOM   2347  H   GLY A 381      69.846 -37.487  28.155  1.00  0.00           H  
ATOM   2348  HA2 GLY A 381      70.775 -38.934  29.736  1.00  0.00           H  
ATOM   2349  HA3 GLY A 381      69.750 -38.000  30.824  1.00  0.00           H  
ATOM   2350  N   GLU A 382      68.344 -39.967  31.478  1.00  0.00           N  
ATOM   2351  CA  GLU A 382      67.547 -41.104  31.979  1.00  0.00           C  
ATOM   2352  C   GLU A 382      66.050 -41.075  31.582  1.00  0.00           C  
ATOM   2353  O   GLU A 382      65.277 -41.945  31.996  1.00  0.00           O  
ATOM   2354  CB  GLU A 382      67.783 -41.291  33.495  1.00  0.00           C  
ATOM   2355  CG  GLU A 382      67.632 -40.035  34.371  1.00  0.00           C  
ATOM   2356  CD  GLU A 382      66.249 -39.397  34.238  1.00  0.00           C  
ATOM   2357  OE1 GLU A 382      65.310 -39.888  34.906  1.00  0.00           O  
ATOM   2358  OE2 GLU A 382      66.116 -38.471  33.409  1.00  0.00           O1-
ATOM   2359  H   GLU A 382      68.331 -39.114  32.025  1.00  0.00           H  
ATOM   2360  HA  GLU A 382      67.930 -42.007  31.501  1.00  0.00           H  
ATOM   2361  HB2 GLU A 382      67.115 -42.067  33.870  1.00  0.00           H  
ATOM   2362  HB3 GLU A 382      68.802 -41.659  33.628  1.00  0.00           H  
ATOM   2363  HG2 GLU A 382      68.403 -39.311  34.103  1.00  0.00           H  
ATOM   2364  HG3 GLU A 382      67.802 -40.318  35.412  1.00  0.00           H  
ATOM   2365  N   LEU A 383      65.645 -40.094  30.773  1.00  0.00           N  
ATOM   2366  CA  LEU A 383      64.336 -39.955  30.122  1.00  0.00           C  
ATOM   2367  C   LEU A 383      64.411 -40.258  28.606  1.00  0.00           C  
ATOM   2368  O   LEU A 383      63.381 -40.371  27.948  1.00  0.00           O  
ATOM   2369  CB  LEU A 383      63.842 -38.525  30.428  1.00  0.00           C  
ATOM   2370  CG  LEU A 383      62.380 -38.195  30.083  1.00  0.00           C  
ATOM   2371  CD1 LEU A 383      61.406 -38.985  30.957  1.00  0.00           C  
ATOM   2372  CD2 LEU A 383      62.124 -36.707  30.323  1.00  0.00           C  
ATOM   2373  H   LEU A 383      66.325 -39.373  30.552  1.00  0.00           H  
ATOM   2374  HA  LEU A 383      63.645 -40.675  30.558  1.00  0.00           H  
ATOM   2375  HB2 LEU A 383      63.983 -38.336  31.494  1.00  0.00           H  
ATOM   2376  HB3 LEU A 383      64.480 -37.830  29.886  1.00  0.00           H  
ATOM   2377  HG  LEU A 383      62.181 -38.408  29.036  1.00  0.00           H  
ATOM   2378 HD11 LEU A 383      61.445 -40.034  30.670  1.00  0.00           H  
ATOM   2379 HD12 LEU A 383      61.672 -38.861  32.006  1.00  0.00           H  
ATOM   2380 HD13 LEU A 383      60.394 -38.617  30.806  1.00  0.00           H  
ATOM   2381 HD21 LEU A 383      62.290 -36.454  31.370  1.00  0.00           H  
ATOM   2382 HD22 LEU A 383      62.793 -36.117  29.697  1.00  0.00           H  
ATOM   2383 HD23 LEU A 383      61.100 -36.463  30.041  1.00  0.00           H  
ATOM   2384  N   ASP A 384      65.620 -40.407  28.051  1.00  0.00           N  
ATOM   2385  CA  ASP A 384      65.863 -40.879  26.681  1.00  0.00           C  
ATOM   2386  C   ASP A 384      65.575 -42.387  26.531  1.00  0.00           C  
ATOM   2387  O   ASP A 384      65.261 -43.082  27.499  1.00  0.00           O  
ATOM   2388  CB  ASP A 384      67.307 -40.542  26.271  1.00  0.00           C  
ATOM   2389  CG  ASP A 384      67.419 -40.112  24.804  1.00  0.00           C  
ATOM   2390  OD1 ASP A 384      67.951 -38.998  24.602  1.00  0.00           O  
ATOM   2391  OD2 ASP A 384      66.962 -40.865  23.903  1.00  0.00           O1-
ATOM   2392  H   ASP A 384      66.421 -40.310  28.658  1.00  0.00           H  
ATOM   2393  HA  ASP A 384      65.185 -40.346  26.014  1.00  0.00           H  
ATOM   2394  HB2 ASP A 384      67.956 -41.400  26.452  1.00  0.00           H  
ATOM   2395  HB3 ASP A 384      67.674 -39.723  26.891  1.00  0.00           H  
ATOM   2396  N   GLY A 385      65.616 -42.909  25.302  1.00  0.00           N  
ATOM   2397  CA  GLY A 385      65.213 -44.289  24.984  1.00  0.00           C  
ATOM   2398  C   GLY A 385      63.690 -44.498  24.963  1.00  0.00           C  
ATOM   2399  O   GLY A 385      63.181 -45.193  24.088  1.00  0.00           O  
ATOM   2400  H   GLY A 385      65.931 -42.298  24.552  1.00  0.00           H  
ATOM   2401  HA2 GLY A 385      65.634 -44.594  24.029  1.00  0.00           H  
ATOM   2402  HA3 GLY A 385      65.621 -44.953  25.747  1.00  0.00           H  
ATOM   2403  N   LEU A 386      62.987 -43.821  25.872  1.00  0.00           N  
ATOM   2404  CA  LEU A 386      61.545 -43.846  26.108  1.00  0.00           C  
ATOM   2405  C   LEU A 386      60.741 -43.090  25.030  1.00  0.00           C  
ATOM   2406  O   LEU A 386      61.189 -42.080  24.475  1.00  0.00           O  
ATOM   2407  CB  LEU A 386      61.339 -43.232  27.510  1.00  0.00           C  
ATOM   2408  CG  LEU A 386      59.970 -43.456  28.175  1.00  0.00           C  
ATOM   2409  CD1 LEU A 386      59.753 -44.909  28.594  1.00  0.00           C  
ATOM   2410  CD2 LEU A 386      59.891 -42.611  29.449  1.00  0.00           C  
ATOM   2411  H   LEU A 386      63.533 -43.287  26.538  1.00  0.00           H  
ATOM   2412  HA  LEU A 386      61.215 -44.887  26.112  1.00  0.00           H  
ATOM   2413  HB2 LEU A 386      62.103 -43.624  28.185  1.00  0.00           H  
ATOM   2414  HB3 LEU A 386      61.506 -42.158  27.421  1.00  0.00           H  
ATOM   2415  HG  LEU A 386      59.176 -43.144  27.502  1.00  0.00           H  
ATOM   2416 HD11 LEU A 386      59.780 -45.555  27.718  1.00  0.00           H  
ATOM   2417 HD12 LEU A 386      60.525 -45.228  29.293  1.00  0.00           H  
ATOM   2418 HD13 LEU A 386      58.769 -45.017  29.050  1.00  0.00           H  
ATOM   2419 HD21 LEU A 386      60.644 -42.942  30.163  1.00  0.00           H  
ATOM   2420 HD22 LEU A 386      60.077 -41.570  29.193  1.00  0.00           H  
ATOM   2421 HD23 LEU A 386      58.898 -42.707  29.886  1.00  0.00           H  
ATOM   2422  N   GLU A 387      59.504 -43.530  24.805  1.00  0.00           N  
ATOM   2423  CA  GLU A 387      58.503 -42.828  23.995  1.00  0.00           C  
ATOM   2424  C   GLU A 387      58.158 -41.476  24.630  1.00  0.00           C  
ATOM   2425  O   GLU A 387      57.929 -41.396  25.840  1.00  0.00           O  
ATOM   2426  CB  GLU A 387      57.197 -43.631  23.795  1.00  0.00           C  
ATOM   2427  CG  GLU A 387      57.322 -45.160  23.721  1.00  0.00           C  
ATOM   2428  CD  GLU A 387      57.410 -45.761  25.130  1.00  0.00           C  
ATOM   2429  OE1 GLU A 387      58.553 -46.022  25.573  1.00  0.00           O  
ATOM   2430  OE2 GLU A 387      56.347 -45.874  25.780  1.00  0.00           O1-
ATOM   2431  H   GLU A 387      59.220 -44.393  25.271  1.00  0.00           H  
ATOM   2432  HA  GLU A 387      58.946 -42.658  23.016  1.00  0.00           H  
ATOM   2433  HB2 GLU A 387      56.495 -43.388  24.595  1.00  0.00           H  
ATOM   2434  HB3 GLU A 387      56.744 -43.281  22.867  1.00  0.00           H  
ATOM   2435  HG2 GLU A 387      58.191 -45.432  23.116  1.00  0.00           H  
ATOM   2436  HG3 GLU A 387      56.434 -45.555  23.221  1.00  0.00           H  
ATOM   2437  N   ASN A 388      58.018 -40.417  23.831  1.00  0.00           N  
ATOM   2438  CA  ASN A 388      57.901 -39.065  24.385  1.00  0.00           C  
ATOM   2439  C   ASN A 388      56.572 -38.786  25.117  1.00  0.00           C  
ATOM   2440  O   ASN A 388      56.520 -37.892  25.959  1.00  0.00           O  
ATOM   2441  CB  ASN A 388      58.225 -38.019  23.312  1.00  0.00           C  
ATOM   2442  CG  ASN A 388      57.101 -37.806  22.323  1.00  0.00           C  
ATOM   2443  OD1 ASN A 388      56.667 -38.719  21.641  1.00  0.00           O  
ATOM   2444  ND2 ASN A 388      56.609 -36.598  22.219  1.00  0.00           N  
ATOM   2445  H   ASN A 388      58.110 -40.533  22.826  1.00  0.00           H  
ATOM   2446  HA  ASN A 388      58.676 -38.982  25.145  1.00  0.00           H  
ATOM   2447  HB2 ASN A 388      59.125 -38.297  22.772  1.00  0.00           H  
ATOM   2448  HB3 ASN A 388      58.425 -37.081  23.823  1.00  0.00           H  
ATOM   2449 HD21 ASN A 388      56.874 -35.883  22.868  1.00  0.00           H  
ATOM   2450 HD22 ASN A 388      55.737 -36.520  21.697  1.00  0.00           H  
ATOM   2451  N   GLU A 389      55.539 -39.606  24.899  1.00  0.00           N  
ATOM   2452  CA  GLU A 389      54.273 -39.514  25.641  1.00  0.00           C  
ATOM   2453  C   GLU A 389      54.307 -40.307  26.958  1.00  0.00           C  
ATOM   2454  O   GLU A 389      53.804 -39.833  27.976  1.00  0.00           O  
ATOM   2455  CB  GLU A 389      53.090 -39.931  24.750  1.00  0.00           C  
ATOM   2456  CG  GLU A 389      52.990 -39.149  23.428  1.00  0.00           C  
ATOM   2457  CD  GLU A 389      53.054 -37.631  23.643  1.00  0.00           C  
ATOM   2458  OE1 GLU A 389      52.006 -36.976  23.805  1.00  0.00           O  
ATOM   2459  OE2 GLU A 389      54.175 -37.082  23.711  1.00  0.00           O1-
ATOM   2460  H   GLU A 389      55.625 -40.275  24.150  1.00  0.00           H  
ATOM   2461  HA  GLU A 389      54.109 -38.474  25.921  1.00  0.00           H  
ATOM   2462  HB2 GLU A 389      53.173 -40.995  24.520  1.00  0.00           H  
ATOM   2463  HB3 GLU A 389      52.168 -39.779  25.312  1.00  0.00           H  
ATOM   2464  HG2 GLU A 389      52.052 -39.415  22.935  1.00  0.00           H  
ATOM   2465  HG3 GLU A 389      53.803 -39.459  22.768  1.00  0.00           H  
ATOM   2466  N   ALA A 390      55.041 -41.426  27.011  1.00  0.00           N  
ATOM   2467  CA  ALA A 390      55.384 -42.085  28.273  1.00  0.00           C  
ATOM   2468  C   ALA A 390      56.362 -41.231  29.101  1.00  0.00           C  
ATOM   2469  O   ALA A 390      56.278 -41.195  30.333  1.00  0.00           O  
ATOM   2470  CB  ALA A 390      55.953 -43.473  27.962  1.00  0.00           C  
ATOM   2471  H   ALA A 390      55.525 -41.731  26.179  1.00  0.00           H  
ATOM   2472  HA  ALA A 390      54.476 -42.212  28.864  1.00  0.00           H  
ATOM   2473  HB1 ALA A 390      55.206 -44.074  27.441  1.00  0.00           H  
ATOM   2474  HB2 ALA A 390      56.837 -43.392  27.329  1.00  0.00           H  
ATOM   2475  HB3 ALA A 390      56.226 -43.981  28.887  1.00  0.00           H  
ATOM   2476  N   ALA A 391      57.207 -40.440  28.432  1.00  0.00           N  
ATOM   2477  CA  ALA A 391      58.075 -39.458  29.063  1.00  0.00           C  
ATOM   2478  C   ALA A 391      57.310 -38.320  29.758  1.00  0.00           C  
ATOM   2479  O   ALA A 391      57.831 -37.814  30.745  1.00  0.00           O  
ATOM   2480  CB  ALA A 391      59.074 -38.929  28.032  1.00  0.00           C  
ATOM   2481  H   ALA A 391      57.294 -40.575  27.428  1.00  0.00           H  
ATOM   2482  HA  ALA A 391      58.643 -39.968  29.839  1.00  0.00           H  
ATOM   2483  HB1 ALA A 391      59.597 -39.753  27.544  1.00  0.00           H  
ATOM   2484  HB2 ALA A 391      58.554 -38.340  27.285  1.00  0.00           H  
ATOM   2485  HB3 ALA A 391      59.804 -38.285  28.517  1.00  0.00           H  
ATOM   2486  N   ILE A 392      56.056 -38.007  29.393  1.00  0.00           N  
ATOM   2487  CA  ILE A 392      55.200 -37.086  30.174  1.00  0.00           C  
ATOM   2488  C   ILE A 392      55.019 -37.641  31.593  1.00  0.00           C  
ATOM   2489  O   ILE A 392      55.434 -37.015  32.569  1.00  0.00           O  
ATOM   2490  CB  ILE A 392      53.830 -36.835  29.496  1.00  0.00           C  
ATOM   2491  CG1 ILE A 392      53.976 -36.320  28.048  1.00  0.00           C  
ATOM   2492  CG2 ILE A 392      53.010 -35.825  30.323  1.00  0.00           C  
ATOM   2493  CD1 ILE A 392      52.653 -36.334  27.272  1.00  0.00           C  
ATOM   2494  H   ILE A 392      55.665 -38.449  28.570  1.00  0.00           H  
ATOM   2495  HA  ILE A 392      55.702 -36.125  30.270  1.00  0.00           H  
ATOM   2496  HB  ILE A 392      53.280 -37.776  29.471  1.00  0.00           H  
ATOM   2497 HG12 ILE A 392      54.378 -35.307  28.053  1.00  0.00           H  
ATOM   2498 HG13 ILE A 392      54.672 -36.952  27.504  1.00  0.00           H  
ATOM   2499 HG21 ILE A 392      52.840 -36.203  31.328  1.00  0.00           H  
ATOM   2500 HG22 ILE A 392      53.537 -34.872  30.378  1.00  0.00           H  
ATOM   2501 HG23 ILE A 392      52.032 -35.663  29.872  1.00  0.00           H  
ATOM   2502 HD11 ILE A 392      52.176 -37.310  27.361  1.00  0.00           H  
ATOM   2503 HD12 ILE A 392      51.981 -35.559  27.639  1.00  0.00           H  
ATOM   2504 HD13 ILE A 392      52.852 -36.144  26.221  1.00  0.00           H  
ATOM   2505  N   THR A 393      54.524 -38.876  31.702  1.00  0.00           N  
ATOM   2506  CA  THR A 393      54.311 -39.569  32.981  1.00  0.00           C  
ATOM   2507  C   THR A 393      55.622 -39.784  33.739  1.00  0.00           C  
ATOM   2508  O   THR A 393      55.690 -39.517  34.939  1.00  0.00           O  
ATOM   2509  CB  THR A 393      53.617 -40.918  32.733  1.00  0.00           C  
ATOM   2510  OG1 THR A 393      52.447 -40.701  31.981  1.00  0.00           O  
ATOM   2511  CG2 THR A 393      53.189 -41.623  34.019  1.00  0.00           C  
ATOM   2512  H   THR A 393      54.200 -39.336  30.861  1.00  0.00           H  
ATOM   2513  HA  THR A 393      53.661 -38.961  33.608  1.00  0.00           H  
ATOM   2514  HB  THR A 393      54.282 -41.572  32.169  1.00  0.00           H  
ATOM   2515 HG21 THR A 393      54.065 -41.882  34.615  1.00  0.00           H  
ATOM   2516 HG22 THR A 393      52.541 -40.968  34.603  1.00  0.00           H  
ATOM   2517 HG23 THR A 393      52.651 -42.539  33.777  1.00  0.00           H  
ATOM   2518  HG1 THR A 393      52.088 -41.555  31.728  1.00  0.00           H  
ATOM   2519  N   LYS A 394      56.696 -40.190  33.046  1.00  0.00           N  
ATOM   2520  CA  LYS A 394      57.999 -40.442  33.681  1.00  0.00           C  
ATOM   2521  C   LYS A 394      58.695 -39.154  34.134  1.00  0.00           C  
ATOM   2522  O   LYS A 394      59.345 -39.171  35.174  1.00  0.00           O  
ATOM   2523  CB  LYS A 394      58.864 -41.329  32.765  1.00  0.00           C  
ATOM   2524  CG  LYS A 394      59.966 -42.100  33.520  1.00  0.00           C  
ATOM   2525  CD  LYS A 394      61.349 -41.432  33.518  1.00  0.00           C  
ATOM   2526  CE  LYS A 394      62.294 -42.237  34.416  1.00  0.00           C  
ATOM   2527  NZ  LYS A 394      63.710 -41.839  34.241  1.00  0.00           N1+
ATOM   2528  H   LYS A 394      56.581 -40.390  32.054  1.00  0.00           H  
ATOM   2529  HA  LYS A 394      57.802 -40.999  34.599  1.00  0.00           H  
ATOM   2530  HB2 LYS A 394      58.210 -42.077  32.312  1.00  0.00           H  
ATOM   2531  HB3 LYS A 394      59.294 -40.738  31.957  1.00  0.00           H  
ATOM   2532  HG2 LYS A 394      59.647 -42.274  34.550  1.00  0.00           H  
ATOM   2533  HG3 LYS A 394      60.074 -43.077  33.046  1.00  0.00           H  
ATOM   2534  HD2 LYS A 394      61.283 -40.409  33.888  1.00  0.00           H  
ATOM   2535  HD3 LYS A 394      61.736 -41.427  32.498  1.00  0.00           H  
ATOM   2536  HE2 LYS A 394      62.187 -43.297  34.170  1.00  0.00           H  
ATOM   2537  HE3 LYS A 394      61.991 -42.093  35.457  1.00  0.00           H  
ATOM   2538  HZ1 LYS A 394      64.051 -41.954  33.288  1.00  0.00           H  
ATOM   2539  HZ2 LYS A 394      63.902 -40.860  34.480  1.00  0.00           H  
ATOM   2540  HZ3 LYS A 394      64.334 -42.352  34.841  1.00  0.00           H  
ATOM   2541  N   ALA A 395      58.489 -38.028  33.450  1.00  0.00           N  
ATOM   2542  CA  ALA A 395      58.998 -36.727  33.873  1.00  0.00           C  
ATOM   2543  C   ALA A 395      58.195 -36.122  35.028  1.00  0.00           C  
ATOM   2544  O   ALA A 395      58.809 -35.588  35.942  1.00  0.00           O  
ATOM   2545  CB  ALA A 395      59.033 -35.781  32.679  1.00  0.00           C  
ATOM   2546  H   ALA A 395      57.962 -38.065  32.585  1.00  0.00           H  
ATOM   2547  HA  ALA A 395      60.024 -36.853  34.216  1.00  0.00           H  
ATOM   2548  HB1 ALA A 395      59.651 -36.223  31.899  1.00  0.00           H  
ATOM   2549  HB2 ALA A 395      58.024 -35.615  32.299  1.00  0.00           H  
ATOM   2550  HB3 ALA A 395      59.466 -34.825  32.979  1.00  0.00           H  
ATOM   2551  N   ILE A 396      56.865 -36.285  35.064  1.00  0.00           N  
ATOM   2552  CA  ILE A 396      56.045 -35.915  36.234  1.00  0.00           C  
ATOM   2553  C   ILE A 396      56.560 -36.654  37.477  1.00  0.00           C  
ATOM   2554  O   ILE A 396      56.953 -36.009  38.448  1.00  0.00           O  
ATOM   2555  CB  ILE A 396      54.547 -36.202  35.961  1.00  0.00           C  
ATOM   2556  CG1 ILE A 396      53.992 -35.227  34.897  1.00  0.00           C  
ATOM   2557  CG2 ILE A 396      53.697 -36.087  37.242  1.00  0.00           C  
ATOM   2558  CD1 ILE A 396      52.722 -35.736  34.203  1.00  0.00           C  
ATOM   2559  H   ILE A 396      56.404 -36.702  34.261  1.00  0.00           H  
ATOM   2560  HA  ILE A 396      56.161 -34.849  36.430  1.00  0.00           H  
ATOM   2561  HB  ILE A 396      54.457 -37.222  35.585  1.00  0.00           H  
ATOM   2562 HG12 ILE A 396      53.782 -34.264  35.360  1.00  0.00           H  
ATOM   2563 HG13 ILE A 396      54.739 -35.057  34.123  1.00  0.00           H  
ATOM   2564 HG21 ILE A 396      54.011 -36.816  37.992  1.00  0.00           H  
ATOM   2565 HG22 ILE A 396      53.792 -35.090  37.677  1.00  0.00           H  
ATOM   2566 HG23 ILE A 396      52.650 -36.286  37.028  1.00  0.00           H  
ATOM   2567 HD11 ILE A 396      52.935 -36.669  33.684  1.00  0.00           H  
ATOM   2568 HD12 ILE A 396      51.926 -35.913  34.921  1.00  0.00           H  
ATOM   2569 HD13 ILE A 396      52.385 -34.993  33.479  1.00  0.00           H  
ATOM   2570  N   GLN A 397      56.724 -37.979  37.379  1.00  0.00           N  
ATOM   2571  CA  GLN A 397      57.247 -38.793  38.478  1.00  0.00           C  
ATOM   2572  C   GLN A 397      58.676 -38.382  38.871  1.00  0.00           C  
ATOM   2573  O   GLN A 397      58.958 -38.245  40.057  1.00  0.00           O  
ATOM   2574  CB  GLN A 397      57.142 -40.278  38.086  1.00  0.00           C  
ATOM   2575  CG  GLN A 397      57.244 -41.237  39.285  1.00  0.00           C  
ATOM   2576  CD  GLN A 397      58.658 -41.505  39.803  1.00  0.00           C  
ATOM   2577  OE1 GLN A 397      59.643 -41.496  39.078  1.00  0.00           O  
ATOM   2578  NE2 GLN A 397      58.781 -41.864  41.063  1.00  0.00           N  
ATOM   2579  H   GLN A 397      56.401 -38.447  36.540  1.00  0.00           H  
ATOM   2580  HA  GLN A 397      56.608 -38.616  39.347  1.00  0.00           H  
ATOM   2581  HB2 GLN A 397      56.161 -40.437  37.637  1.00  0.00           H  
ATOM   2582  HB3 GLN A 397      57.893 -40.526  37.334  1.00  0.00           H  
ATOM   2583  HG2 GLN A 397      56.824 -42.199  38.989  1.00  0.00           H  
ATOM   2584  HG3 GLN A 397      56.628 -40.852  40.099  1.00  0.00           H  
ATOM   2585 HE21 GLN A 397      57.985 -41.861  41.672  1.00  0.00           H  
ATOM   2586 HE22 GLN A 397      59.713 -42.067  41.414  1.00  0.00           H  
ATOM   2587  N   LEU A 398      59.549 -38.085  37.900  1.00  0.00           N  
ATOM   2588  CA  LEU A 398      60.911 -37.600  38.142  1.00  0.00           C  
ATOM   2589  C   LEU A 398      60.950 -36.231  38.841  1.00  0.00           C  
ATOM   2590  O   LEU A 398      61.768 -36.048  39.741  1.00  0.00           O  
ATOM   2591  CB  LEU A 398      61.658 -37.560  36.798  1.00  0.00           C  
ATOM   2592  CG  LEU A 398      63.109 -37.049  36.862  1.00  0.00           C  
ATOM   2593  CD1 LEU A 398      64.010 -37.954  37.706  1.00  0.00           C  
ATOM   2594  CD2 LEU A 398      63.659 -36.980  35.441  1.00  0.00           C  
ATOM   2595  H   LEU A 398      59.269 -38.251  36.940  1.00  0.00           H  
ATOM   2596  HA  LEU A 398      61.407 -38.315  38.796  1.00  0.00           H  
ATOM   2597  HB2 LEU A 398      61.660 -38.562  36.368  1.00  0.00           H  
ATOM   2598  HB3 LEU A 398      61.108 -36.905  36.126  1.00  0.00           H  
ATOM   2599  HG  LEU A 398      63.132 -36.043  37.280  1.00  0.00           H  
ATOM   2600 HD11 LEU A 398      63.674 -37.955  38.741  1.00  0.00           H  
ATOM   2601 HD12 LEU A 398      63.995 -38.967  37.302  1.00  0.00           H  
ATOM   2602 HD13 LEU A 398      65.032 -37.579  37.667  1.00  0.00           H  
ATOM   2603 HD21 LEU A 398      63.579 -37.951  34.955  1.00  0.00           H  
ATOM   2604 HD22 LEU A 398      63.108 -36.241  34.861  1.00  0.00           H  
ATOM   2605 HD23 LEU A 398      64.711 -36.700  35.463  1.00  0.00           H  
ATOM   2606  N   LEU A 399      60.088 -35.288  38.449  1.00  0.00           N  
ATOM   2607  CA  LEU A 399      60.002 -33.945  39.030  1.00  0.00           C  
ATOM   2608  C   LEU A 399      59.506 -33.998  40.477  1.00  0.00           C  
ATOM   2609  O   LEU A 399      60.122 -33.395  41.358  1.00  0.00           O  
ATOM   2610  CB  LEU A 399      59.060 -33.075  38.178  1.00  0.00           C  
ATOM   2611  CG  LEU A 399      59.636 -32.632  36.823  1.00  0.00           C  
ATOM   2612  CD1 LEU A 399      58.518 -32.056  35.956  1.00  0.00           C  
ATOM   2613  CD2 LEU A 399      60.714 -31.562  36.977  1.00  0.00           C  
ATOM   2614  H   LEU A 399      59.435 -35.522  37.708  1.00  0.00           H  
ATOM   2615  HA  LEU A 399      60.996 -33.503  39.044  1.00  0.00           H  
ATOM   2616  HB2 LEU A 399      58.136 -33.629  38.011  1.00  0.00           H  
ATOM   2617  HB3 LEU A 399      58.800 -32.180  38.742  1.00  0.00           H  
ATOM   2618  HG  LEU A 399      60.079 -33.478  36.303  1.00  0.00           H  
ATOM   2619 HD11 LEU A 399      57.754 -32.818  35.804  1.00  0.00           H  
ATOM   2620 HD12 LEU A 399      58.071 -31.190  36.446  1.00  0.00           H  
ATOM   2621 HD13 LEU A 399      58.919 -31.759  34.987  1.00  0.00           H  
ATOM   2622 HD21 LEU A 399      60.323 -30.706  37.527  1.00  0.00           H  
ATOM   2623 HD22 LEU A 399      61.583 -31.973  37.487  1.00  0.00           H  
ATOM   2624 HD23 LEU A 399      61.023 -31.240  35.987  1.00  0.00           H  
ATOM   2625  N   GLU A 400      58.492 -34.820  40.746  1.00  0.00           N  
ATOM   2626  CA  GLU A 400      57.951 -35.041  42.090  1.00  0.00           C  
ATOM   2627  C   GLU A 400      58.993 -35.746  42.978  1.00  0.00           C  
ATOM   2628  O   GLU A 400      59.338 -35.249  44.050  1.00  0.00           O  
ATOM   2629  CB  GLU A 400      56.624 -35.819  41.971  1.00  0.00           C  
ATOM   2630  CG  GLU A 400      55.540 -34.918  41.346  1.00  0.00           C  
ATOM   2631  CD  GLU A 400      54.203 -35.596  41.011  1.00  0.00           C  
ATOM   2632  OE1 GLU A 400      54.126 -36.846  41.031  1.00  0.00           O  
ATOM   2633  OE2 GLU A 400      53.253 -34.830  40.710  1.00  0.00           O1-
ATOM   2634  H   GLU A 400      58.011 -35.262  39.966  1.00  0.00           H  
ATOM   2635  HA  GLU A 400      57.737 -34.075  42.550  1.00  0.00           H  
ATOM   2636  HB2 GLU A 400      56.780 -36.707  41.356  1.00  0.00           H  
ATOM   2637  HB3 GLU A 400      56.297 -36.129  42.965  1.00  0.00           H  
ATOM   2638  HG2 GLU A 400      55.921 -34.482  40.421  1.00  0.00           H  
ATOM   2639  HG3 GLU A 400      55.351 -34.099  42.044  1.00  0.00           H  
ATOM   2640  N   GLN A 401      59.694 -36.741  42.424  1.00  0.00           N  
ATOM   2641  CA  GLN A 401      60.861 -37.428  43.004  1.00  0.00           C  
ATOM   2642  C   GLN A 401      62.143 -36.561  43.066  1.00  0.00           C  
ATOM   2643  O   GLN A 401      63.219 -37.048  43.433  1.00  0.00           O  
ATOM   2644  CB  GLN A 401      61.041 -38.717  42.187  1.00  0.00           C  
ATOM   2645  CG  GLN A 401      62.043 -39.766  42.682  1.00  0.00           C  
ATOM   2646  CD  GLN A 401      61.867 -41.038  41.863  1.00  0.00           C  
ATOM   2647  OE1 GLN A 401      61.339 -42.036  42.322  1.00  0.00           O  
ATOM   2648  NE2 GLN A 401      62.146 -40.997  40.578  1.00  0.00           N  
ATOM   2649  H   GLN A 401      59.377 -37.071  41.515  1.00  0.00           H  
ATOM   2650  HA  GLN A 401      60.609 -37.703  44.029  1.00  0.00           H  
ATOM   2651  HB2 GLN A 401      60.069 -39.214  42.151  1.00  0.00           H  
ATOM   2652  HB3 GLN A 401      61.317 -38.437  41.171  1.00  0.00           H  
ATOM   2653  HG2 GLN A 401      61.856 -39.987  43.734  1.00  0.00           H  
ATOM   2654  HG3 GLN A 401      63.063 -39.409  42.560  1.00  0.00           H  
ATOM   2655 HE21 GLN A 401      62.409 -40.132  40.151  1.00  0.00           H  
ATOM   2656 HE22 GLN A 401      61.719 -41.722  40.018  1.00  0.00           H  
ATOM   2657  N   LYS A 402      62.060 -35.271  42.720  1.00  0.00           N  
ATOM   2658  CA  LYS A 402      63.128 -34.263  42.852  1.00  0.00           C  
ATOM   2659  C   LYS A 402      62.704 -33.020  43.644  1.00  0.00           C  
ATOM   2660  O   LYS A 402      63.557 -32.180  43.902  1.00  0.00           O  
ATOM   2661  CB  LYS A 402      63.635 -33.872  41.445  1.00  0.00           C  
ATOM   2662  CG  LYS A 402      64.517 -34.953  40.804  1.00  0.00           C  
ATOM   2663  CD  LYS A 402      65.946 -34.965  41.375  1.00  0.00           C  
ATOM   2664  CE  LYS A 402      66.469 -36.398  41.521  1.00  0.00           C  
ATOM   2665  NZ  LYS A 402      65.872 -37.071  42.703  1.00  0.00           N1+
ATOM   2666  H   LYS A 402      61.172 -34.965  42.333  1.00  0.00           H  
ATOM   2667  HA  LYS A 402      63.953 -34.677  43.427  1.00  0.00           H  
ATOM   2668  HB2 LYS A 402      62.778 -33.687  40.797  1.00  0.00           H  
ATOM   2669  HB3 LYS A 402      64.211 -32.946  41.495  1.00  0.00           H  
ATOM   2670  HG2 LYS A 402      64.049 -35.927  40.939  1.00  0.00           H  
ATOM   2671  HG3 LYS A 402      64.577 -34.767  39.730  1.00  0.00           H  
ATOM   2672  HD2 LYS A 402      65.987 -34.459  42.341  1.00  0.00           H  
ATOM   2673  HD3 LYS A 402      66.592 -34.414  40.689  1.00  0.00           H  
ATOM   2674  HE2 LYS A 402      67.558 -36.364  41.622  1.00  0.00           H  
ATOM   2675  HE3 LYS A 402      66.231 -36.948  40.604  1.00  0.00           H  
ATOM   2676  HZ1 LYS A 402      66.104 -36.579  43.555  1.00  0.00           H  
ATOM   2677  HZ2 LYS A 402      64.852 -37.076  42.653  1.00  0.00           H  
ATOM   2678  HZ3 LYS A 402      66.182 -38.029  42.784  1.00  0.00           H  
ATOM   2679  N   GLY A 403      61.426 -32.873  44.011  1.00  0.00           N  
ATOM   2680  CA  GLY A 403      60.892 -31.595  44.508  1.00  0.00           C  
ATOM   2681  C   GLY A 403      60.964 -30.466  43.466  1.00  0.00           C  
ATOM   2682  O   GLY A 403      60.985 -29.288  43.816  1.00  0.00           O  
ATOM   2683  H   GLY A 403      60.771 -33.623  43.817  1.00  0.00           H  
ATOM   2684  HA2 GLY A 403      59.847 -31.736  44.785  1.00  0.00           H  
ATOM   2685  HA3 GLY A 403      61.452 -31.285  45.391  1.00  0.00           H  
ATOM   2686  N   ALA A 404      61.067 -30.825  42.183  1.00  0.00           N  
ATOM   2687  CA  ALA A 404      61.311 -29.922  41.063  1.00  0.00           C  
ATOM   2688  C   ALA A 404      60.024 -29.490  40.338  1.00  0.00           C  
ATOM   2689  O   ALA A 404      60.082 -28.630  39.464  1.00  0.00           O  
ATOM   2690  CB  ALA A 404      62.294 -30.622  40.120  1.00  0.00           C  
ATOM   2691  H   ALA A 404      60.975 -31.812  41.968  1.00  0.00           H  
ATOM   2692  HA  ALA A 404      61.789 -29.013  41.433  1.00  0.00           H  
ATOM   2693  HB1 ALA A 404      63.235 -30.807  40.639  1.00  0.00           H  
ATOM   2694  HB2 ALA A 404      61.876 -31.570  39.789  1.00  0.00           H  
ATOM   2695  HB3 ALA A 404      62.481 -29.993  39.250  1.00  0.00           H  
ATOM   2696  N   GLY A 405      58.876 -30.076  40.679  1.00  0.00           N  
ATOM   2697  CA  GLY A 405      57.570 -29.819  40.072  1.00  0.00           C  
ATOM   2698  C   GLY A 405      56.571 -30.921  40.425  1.00  0.00           C  
ATOM   2699  O   GLY A 405      56.979 -31.997  40.852  1.00  0.00           O  
ATOM   2700  H   GLY A 405      58.906 -30.827  41.356  1.00  0.00           H  
ATOM   2701  HA2 GLY A 405      57.184 -28.863  40.423  1.00  0.00           H  
ATOM   2702  HA3 GLY A 405      57.671 -29.788  38.989  1.00  0.00           H  
ATOM   2703  N   GLU A 406      55.277 -30.647  40.283  1.00  0.00           N  
ATOM   2704  CA  GLU A 406      54.178 -31.541  40.662  1.00  0.00           C  
ATOM   2705  C   GLU A 406      52.960 -31.381  39.735  1.00  0.00           C  
ATOM   2706  O   GLU A 406      52.816 -30.368  39.036  1.00  0.00           O  
ATOM   2707  CB  GLU A 406      53.814 -31.347  42.151  1.00  0.00           C  
ATOM   2708  CG  GLU A 406      53.196 -29.992  42.543  1.00  0.00           C  
ATOM   2709  CD  GLU A 406      54.141 -28.804  42.322  1.00  0.00           C  
ATOM   2710  OE1 GLU A 406      54.182 -28.262  41.194  1.00  0.00           O  
ATOM   2711  OE2 GLU A 406      54.865 -28.373  43.248  1.00  0.00           O1-
ATOM   2712  H   GLU A 406      54.995 -29.702  40.046  1.00  0.00           H  
ATOM   2713  HA  GLU A 406      54.517 -32.569  40.543  1.00  0.00           H  
ATOM   2714  HB2 GLU A 406      53.102 -32.127  42.425  1.00  0.00           H  
ATOM   2715  HB3 GLU A 406      54.709 -31.506  42.754  1.00  0.00           H  
ATOM   2716  HG2 GLU A 406      52.919 -30.035  43.599  1.00  0.00           H  
ATOM   2717  HG3 GLU A 406      52.276 -29.839  41.975  1.00  0.00           H  
ATOM   2718  N   LYS A 407      52.132 -32.430  39.647  1.00  0.00           N  
ATOM   2719  CA  LYS A 407      51.124 -32.577  38.589  1.00  0.00           C  
ATOM   2720  C   LYS A 407      49.910 -31.639  38.717  1.00  0.00           C  
ATOM   2721  O   LYS A 407      49.210 -31.639  39.728  1.00  0.00           O  
ATOM   2722  CB  LYS A 407      50.671 -34.046  38.509  1.00  0.00           C  
ATOM   2723  CG  LYS A 407      50.209 -34.402  37.087  1.00  0.00           C  
ATOM   2724  CD  LYS A 407      49.364 -35.682  37.031  1.00  0.00           C  
ATOM   2725  CE  LYS A 407      47.917 -35.431  37.485  1.00  0.00           C  
ATOM   2726  NZ  LYS A 407      47.154 -34.668  36.468  1.00  0.00           N1+
ATOM   2727  H   LYS A 407      52.368 -33.265  40.194  1.00  0.00           H  
ATOM   2728  HA  LYS A 407      51.633 -32.336  37.657  1.00  0.00           H  
ATOM   2729  HB2 LYS A 407      51.499 -34.708  38.766  1.00  0.00           H  
ATOM   2730  HB3 LYS A 407      49.872 -34.216  39.231  1.00  0.00           H  
ATOM   2731  HG2 LYS A 407      49.636 -33.585  36.664  1.00  0.00           H  
ATOM   2732  HG3 LYS A 407      51.095 -34.524  36.468  1.00  0.00           H  
ATOM   2733  HD2 LYS A 407      49.821 -36.440  37.670  1.00  0.00           H  
ATOM   2734  HD3 LYS A 407      49.355 -36.062  36.007  1.00  0.00           H  
ATOM   2735  HE2 LYS A 407      47.930 -34.889  38.434  1.00  0.00           H  
ATOM   2736  HE3 LYS A 407      47.433 -36.398  37.644  1.00  0.00           H  
ATOM   2737  HZ1 LYS A 407      47.572 -33.762  36.248  1.00  0.00           H  
ATOM   2738  HZ2 LYS A 407      47.108 -35.165  35.575  1.00  0.00           H  
ATOM   2739  HZ3 LYS A 407      46.191 -34.496  36.710  1.00  0.00           H  
ATOM   2740  N   LYS A 408      49.526 -31.046  37.582  1.00  0.00           N  
ATOM   2741  CA  LYS A 408      48.177 -30.531  37.268  1.00  0.00           C  
ATOM   2742  C   LYS A 408      47.808 -30.982  35.850  1.00  0.00           C  
ATOM   2743  O   LYS A 408      47.475 -30.167  34.972  1.00  0.00           O  
ATOM   2744  CB  LYS A 408      48.129 -29.006  37.521  1.00  0.00           C  
ATOM   2745  OXT LYS A 408      47.875 -32.201  35.588  1.00  0.00           O1-
ATOM   2746  CG  LYS A 408      46.756 -28.322  37.331  1.00  0.00           C  
ATOM   2747  CD  LYS A 408      46.822 -27.028  36.489  1.00  0.00           C  
ATOM   2748  CE  LYS A 408      47.124 -27.357  35.022  1.00  0.00           C  
ATOM   2749  NZ  LYS A 408      47.161 -26.186  34.122  1.00  0.00           N1+
ATOM   2750  H   LYS A 408      50.147 -31.197  36.794  1.00  0.00           H  
ATOM   2751  HA  LYS A 408      47.455 -31.005  37.932  1.00  0.00           H  
ATOM   2752  HB2 LYS A 408      48.459 -28.816  38.545  1.00  0.00           H  
ATOM   2753  HB3 LYS A 408      48.851 -28.533  36.873  1.00  0.00           H  
ATOM   2754  HG2 LYS A 408      46.050 -29.011  36.866  1.00  0.00           H  
ATOM   2755  HG3 LYS A 408      46.361 -28.073  38.317  1.00  0.00           H  
ATOM   2756  HD2 LYS A 408      47.594 -26.367  36.886  1.00  0.00           H  
ATOM   2757  HD3 LYS A 408      45.858 -26.521  36.547  1.00  0.00           H  
ATOM   2758  HE2 LYS A 408      46.376 -28.067  34.661  1.00  0.00           H  
ATOM   2759  HE3 LYS A 408      48.084 -27.871  34.970  1.00  0.00           H  
ATOM   2760  HZ1 LYS A 408      46.304 -25.674  34.007  1.00  0.00           H  
ATOM   2761  HZ2 LYS A 408      47.908 -25.505  34.267  1.00  0.00           H  
ATOM   2762  HZ3 LYS A 408      47.429 -26.463  33.166  1.00  0.00           H  
TER    2763      LYS A 408 
HETATM 2764 SI1  ANZ L   0      56.008 -25.618  26.896  1.00  0.00          SI  
HETATM 2765  C2  ANZ L   0      56.653 -23.937  26.438  1.00  0.00           C  
HETATM 2766  C6  ANZ L   0      57.366 -26.760  27.451  1.00  0.00           C  
HETATM 2767  C10 ANZ L   0      54.856 -26.266  25.615  1.00  0.00           C  
HETATM 2768  C11 ANZ L   0      55.151 -26.913  24.420  1.00  0.00           C  
HETATM 2769  F12 ANZ L   0      56.471 -27.079  24.117  1.00  0.00           F  
HETATM 2770  C13 ANZ L   0      53.526 -26.073  25.982  1.00  0.00           C  
HETATM 2771  C14 ANZ L   0      54.152 -27.388  23.554  1.00  0.00           C  
HETATM 2772  C15 ANZ L   0      52.511 -26.502  25.130  1.00  0.00           C  
HETATM 2773  C17 ANZ L   0      52.818 -27.143  23.929  1.00  0.00           C  
HETATM 2774  P19 ANZ L   0      48.017 -24.850  31.589  1.00  0.00           P1+
HETATM 2775  O20 ANZ L   0      46.708 -24.486  31.050  1.00  0.00           O1-
HETATM 2776  O21 ANZ L   0      48.211 -26.303  31.679  1.00  0.00           O1-
HETATM 2777  O22 ANZ L   0      48.368 -24.164  32.842  1.00  0.00           O1-
HETATM 2778  N23 ANZ L   0      51.141 -21.448  29.469  1.00  0.00           N  
HETATM 2779  C24 ANZ L   0      50.721 -21.606  30.774  1.00  0.00           C  
HETATM 2780  N26 ANZ L   0      50.752 -20.505  31.480  1.00  0.00           N  
HETATM 2781  C27 ANZ L   0      51.237 -19.553  30.586  1.00  0.00           C  
HETATM 2782  C28 ANZ L   0      51.522 -18.164  30.680  1.00  0.00           C  
HETATM 2783  N29 ANZ L   0      51.286 -17.403  31.744  1.00  0.00           N  
HETATM 2784  N32 ANZ L   0      52.015 -17.512  29.617  1.00  0.00           N  
HETATM 2785  C33 ANZ L   0      52.214 -18.191  28.488  1.00  0.00           C  
HETATM 2786  N35 ANZ L   0      51.980 -19.482  28.252  1.00  0.00           N  
HETATM 2787  C36 ANZ L   0      51.480 -20.119  29.358  1.00  0.00           C  
HETATM 2788  O37 ANZ L   0      49.066 -24.366  30.522  1.00  0.00           O  
HETATM 2789  C38 ANZ L   0      48.898 -24.752  29.177  1.00  0.00           C  
HETATM 2790  C41 ANZ L   0      50.137 -24.429  28.331  1.00  0.00           C  
HETATM 2791  O43 ANZ L   0      50.100 -23.043  27.981  1.00  0.00           O  
HETATM 2792  C44 ANZ L   0      51.474 -24.765  29.034  1.00  0.00           C  
HETATM 2793  O46 ANZ L   0      52.199 -25.879  28.361  1.00  0.00           O  
HETATM 2794  C47 ANZ L   0      52.316 -23.539  28.706  1.00  0.00           C  
HETATM 2795  O49 ANZ L   0      53.031 -23.925  27.491  1.00  0.00           O  
HETATM 2796  C50 ANZ L   0      51.317 -22.435  28.376  1.00  0.00           C  
HETATM 2797  O73 ANZ L   0      54.704 -25.474  28.080  1.00  0.00           O  
HETATM 2798  B74 ANZ L   0      53.320 -25.382  27.466  1.00  0.00           B1-
HETATM 2799  C   ANZ L   0      55.439 -29.327  20.719  1.00  0.00           C  
HETATM 2800  C   ANZ L   0      55.751 -30.821  20.805  1.00  0.00           C  
HETATM 2801  C2  ANZ L   0      56.465 -28.620  19.836  1.00  0.00           C  
HETATM 2802  N   ANZ L   0      55.520 -28.750  22.037  1.00  0.00           N  
HETATM 2803  C   ANZ L   0      54.451 -28.133  22.324  1.00  0.00           C  
HETATM 2804  O   ANZ L   0      53.492 -28.239  21.360  1.00  0.00           O  
HETATM 2805  C   ANZ L   0      54.002 -29.044  20.262  1.00  0.00           C  
HETATM 2806  H3  ANZ L   0      57.444 -24.101  25.718  1.00  0.00           H  
HETATM 2807  H4  ANZ L   0      57.001 -23.514  27.366  1.00  0.00           H  
HETATM 2808  H5  ANZ L   0      55.812 -23.406  26.030  1.00  0.00           H  
HETATM 2809  H7  ANZ L   0      58.035 -26.836  26.607  1.00  0.00           H  
HETATM 2810  H8  ANZ L   0      56.888 -27.693  27.698  1.00  0.00           H  
HETATM 2811  H9  ANZ L   0      57.815 -26.270  28.301  1.00  0.00           H  
HETATM 2812  H16 ANZ L   0      51.500 -26.356  25.415  1.00  0.00           H  
HETATM 2813  H18 ANZ L   0      52.030 -27.470  23.299  1.00  0.00           H  
HETATM 2814  H25 ANZ L   0      50.380 -22.549  31.185  1.00  0.00           H  
HETATM 2815  H30 ANZ L   0      51.407 -16.400  31.682  1.00  0.00           H  
HETATM 2816  H31 ANZ L   0      50.750 -17.796  32.513  1.00  0.00           H  
HETATM 2817  H34 ANZ L   0      52.597 -17.620  27.650  1.00  0.00           H  
HETATM 2818  H39 ANZ L   0      48.691 -25.815  29.126  1.00  0.00           H  
HETATM 2819  H40 ANZ L   0      48.032 -24.233  28.764  1.00  0.00           H  
HETATM 2820  H42 ANZ L   0      50.084 -25.010  27.410  1.00  0.00           H  
HETATM 2821  H45 ANZ L   0      51.359 -24.883  30.112  1.00  0.00           H  
HETATM 2822  H48 ANZ L   0      52.981 -23.288  29.533  1.00  0.00           H  
HETATM 2823  H51 ANZ L   0      51.709 -21.895  27.516  1.00  0.00           H  
HETATM 2824  H1  ANZ L   0      55.719 -31.255  19.806  1.00  0.00           H  
HETATM 2825  H2  ANZ L   0      55.014 -31.319  21.435  1.00  0.00           H  
HETATM 2826  H3  ANZ L   0      56.744 -30.969  21.228  1.00  0.00           H  
HETATM 2827  H21 ANZ L   0      56.372 -28.959  18.805  1.00  0.00           H  
HETATM 2828  H22 ANZ L   0      57.473 -28.836  20.183  1.00  0.00           H  
HETATM 2829  H23 ANZ L   0      56.296 -27.544  19.878  1.00  0.00           H  
HETATM 2830  H1  ANZ L   0      53.984 -28.485  19.325  1.00  0.00           H  
HETATM 2831  H2  ANZ L   0      53.433 -29.969  20.165  1.00  0.00           H  
CONECT 2764 2765 2766 2767 2797
CONECT 2765 2764 2806 2807 2808
CONECT 2766 2764 2809 2810 2811
CONECT 2767 2764 2768 2768 2770
CONECT 2768 2767 2767 2769 2771
CONECT 2769 2768
CONECT 2770 2767 2772 2772 2798
CONECT 2771 2768 2773 2773 2803
CONECT 2772 2770 2770 2773 2812
CONECT 2773 2771 2771 2772 2813
CONECT 2774 2775 2776 2777 2788
CONECT 2775 2774
CONECT 2776 2774
CONECT 2777 2774
CONECT 2778 2779 2787 2796
CONECT 2779 2778 2780 2780 2814
CONECT 2780 2779 2779 2781
CONECT 2781 2780 2782 2787 2787
CONECT 2782 2781 2783 2784 2784
CONECT 2783 2782 2815 2816
CONECT 2784 2782 2782 2785
CONECT 2785 2784 2786 2786 2817
CONECT 2786 2785 2785 2787
CONECT 2787 2778 2781 2781 2786
CONECT 2788 2774 2789
CONECT 2789 2788 2790 2818 2819
CONECT 2790 2789 2791 2792 2820
CONECT 2791 2790 2796
CONECT 2792 2790 2793 2794 2821
CONECT 2793 2792 2798
CONECT 2794 2792 2795 2796 2822
CONECT 2795 2794 2798
CONECT 2796 2778 2791 2794 2823
CONECT 2797 2764 2798
CONECT 2798 2770 2793 2795 2797
CONECT 2799 2800 2801 2802 2805
CONECT 2800 2799 2824 2825 2826
CONECT 2801 2799 2827 2828 2829
CONECT 2802 2799 2803 2803
CONECT 2803 2771 2802 2802 2804
CONECT 2804 2803 2805
CONECT 2805 2799 2804 2830 2831
CONECT 2806 2765
CONECT 2807 2765
CONECT 2808 2765
CONECT 2809 2766
CONECT 2810 2766
CONECT 2811 2766
CONECT 2812 2772
CONECT 2813 2773
CONECT 2814 2779
CONECT 2815 2783
CONECT 2816 2783
CONECT 2817 2785
CONECT 2818 2789
CONECT 2819 2789
CONECT 2820 2790
CONECT 2821 2792
CONECT 2822 2794
CONECT 2823 2796
CONECT 2824 2800
CONECT 2825 2800
CONECT 2826 2800
CONECT 2827 2801
CONECT 2828 2801
CONECT 2829 2801
CONECT 2830 2805
CONECT 2831 2805
END
