# Supplementary material for: Oxazoline scaffold in synthesis of benzosiloxaboroles and related ring-expanded heterocycles: diverse reactivity, structural peculiarities and antimicrobial activity
Source: RSC Adv. 2022 Aug 16;12(36):23099–117. doi: 10.1039/d2ra03910a (PMC9379557; doi:10.1039/d2ra03910a)
Supplement: RA-012-D2RA03910A-s002 [file RA-012-D2RA03910A-s002.pdb]

HEADER    LIGASE                                                      
REMARK  99                                                                      
REMARK  99 MOE v2015.10 (Chemical Computing Group Inc.) Tue Jun 07 19:54:20 2022
HELIX    1   1 PRO A  249  GLY A  254  5               Generated by MOE    6
HELIX    2   2 ALA A  265  ILE A  270  1               Generated by MOE    6
HELIX    3   3 ASP A  273  ALA A  286  1               Generated by MOE   14
HELIX    4   4 ASP A  291  GLU A  293  5               Generated by MOE    3
HELIX    5   5 ASP A  344  PHE A  353  1               Generated by MOE   10
HELIX    6   6 GLY A  381  LEU A  383  5               Generated by MOE    3
HELIX    7   7 ASN A  388  GLU A  400  1               Generated by MOE   13
SHEET    1       ALA A 229  VAL A 235                  Generated by MOE
SHEET    2       VAL A 242  THR A 246                  Generated by MOE
SHEET    3       PHE A 257  LEU A 260                  Generated by MOE
SHEET    4       GLY A 303  THR A 311                  Generated by MOE
SHEET    5       LYS A 318  VAL A 319                  Generated by MOE
SHEET    6       GLN A 320  ILE A 323                  Generated by MOE
SHEET    7       ALA A 324  ALA A 324                  Generated by MOE
SHEET    8       ALA A 335  MET A 337                  Generated by MOE
SHEET    9       ILE A 361  GLU A 362                  Generated by MOE
SHEET   10       LYS A 376  HIS A 377                  Generated by MOE
ATOM      1  N   GLU A 227      46.609 -31.908  33.137  1.00  0.00           N1+
ATOM      2  CA  GLU A 227      47.737 -32.807  32.826  1.00  0.00           C  
ATOM      3  C   GLU A 227      48.963 -31.991  32.455  1.00  0.00           C  
ATOM      4  O   GLU A 227      49.043 -31.457  31.355  1.00  0.00           O  
ATOM      5  CB  GLU A 227      47.389 -33.871  31.768  1.00  0.00           C  
ATOM      6  CG  GLU A 227      46.153 -34.713  32.125  1.00  0.00           C  
ATOM      7  CD  GLU A 227      46.086 -34.981  33.628  1.00  0.00           C  
ATOM      8  OE1 GLU A 227      46.819 -35.852  34.134  1.00  0.00           O  
ATOM      9  OE2 GLU A 227      45.462 -34.150  34.323  1.00  0.00           O1-
ATOM     10  H1  GLU A 227      46.329 -31.384  32.323  1.00  0.00           H  
ATOM     11  H2  GLU A 227      45.847 -32.461  33.520  1.00  0.00           H  
ATOM     12  H3  GLU A 227      46.900 -31.265  33.869  1.00  0.00           H  
ATOM     13  HA  GLU A 227      47.990 -33.343  33.740  1.00  0.00           H  
ATOM     14  HB2 GLU A 227      47.217 -33.392  30.803  1.00  0.00           H  
ATOM     15  HB3 GLU A 227      48.246 -34.539  31.671  1.00  0.00           H  
ATOM     16  HG2 GLU A 227      46.178 -35.652  31.570  1.00  0.00           H  
ATOM     17  HG3 GLU A 227      45.259 -34.164  31.821  1.00  0.00           H  
ATOM     18  N   GLY A 228      49.863 -31.821  33.420  1.00  0.00           N  
ATOM     19  CA  GLY A 228      51.080 -31.015  33.326  1.00  0.00           C  
ATOM     20  C   GLY A 228      51.777 -30.937  34.686  1.00  0.00           C  
ATOM     21  O   GLY A 228      51.371 -31.621  35.623  1.00  0.00           O  
ATOM     22  H   GLY A 228      49.644 -32.190  34.345  1.00  0.00           H  
ATOM     23  HA2 GLY A 228      51.765 -31.449  32.596  1.00  0.00           H  
ATOM     24  HA3 GLY A 228      50.822 -30.005  33.008  1.00  0.00           H  
ATOM     25  N   ALA A 229      52.777 -30.072  34.828  1.00  0.00           N  
ATOM     26  CA  ALA A 229      53.375 -29.743  36.123  1.00  0.00           C  
ATOM     27  C   ALA A 229      54.003 -28.347  36.126  1.00  0.00           C  
ATOM     28  O   ALA A 229      54.311 -27.776  35.071  1.00  0.00           O  
ATOM     29  CB  ALA A 229      54.420 -30.803  36.501  1.00  0.00           C  
ATOM     30  H   ALA A 229      53.026 -29.484  34.036  1.00  0.00           H  
ATOM     31  HA  ALA A 229      52.593 -29.746  36.882  1.00  0.00           H  
ATOM     32  HB1 ALA A 229      53.918 -31.754  36.665  1.00  0.00           H  
ATOM     33  HB2 ALA A 229      55.170 -30.896  35.716  1.00  0.00           H  
ATOM     34  HB3 ALA A 229      54.916 -30.526  37.431  1.00  0.00           H  
ATOM     35  N   LYS A 230      54.280 -27.831  37.332  1.00  0.00           N  
ATOM     36  CA  LYS A 230      55.286 -26.779  37.473  1.00  0.00           C  
ATOM     37  C   LYS A 230      56.674 -27.321  37.143  1.00  0.00           C  
ATOM     38  O   LYS A 230      56.925 -28.519  37.269  1.00  0.00           O  
ATOM     39  CB  LYS A 230      55.300 -26.155  38.878  1.00  0.00           C  
ATOM     40  CG  LYS A 230      54.002 -25.417  39.235  1.00  0.00           C  
ATOM     41  CD  LYS A 230      54.107 -24.567  40.511  1.00  0.00           C  
ATOM     42  CE  LYS A 230      54.063 -25.337  41.839  1.00  0.00           C  
ATOM     43  NZ  LYS A 230      55.282 -26.135  42.080  1.00  0.00           N1+
ATOM     44  H   LYS A 230      54.002 -28.342  38.162  1.00  0.00           H  
ATOM     45  HA  LYS A 230      55.063 -26.009  36.744  1.00  0.00           H  
ATOM     46  HB2 LYS A 230      55.512 -26.940  39.597  1.00  0.00           H  
ATOM     47  HB3 LYS A 230      56.118 -25.434  38.928  1.00  0.00           H  
ATOM     48  HG2 LYS A 230      53.778 -24.732  38.417  1.00  0.00           H  
ATOM     49  HG3 LYS A 230      53.178 -26.126  39.331  1.00  0.00           H  
ATOM     50  HD2 LYS A 230      53.269 -23.870  40.512  1.00  0.00           H  
ATOM     51  HD3 LYS A 230      55.022 -23.982  40.466  1.00  0.00           H  
ATOM     52  HE2 LYS A 230      53.198 -26.005  41.833  1.00  0.00           H  
ATOM     53  HE3 LYS A 230      53.944 -24.619  42.654  1.00  0.00           H  
ATOM     54  HZ1 LYS A 230      55.351 -26.850  41.364  1.00  0.00           H  
ATOM     55  HZ2 LYS A 230      56.118 -25.549  42.123  1.00  0.00           H  
ATOM     56  HZ3 LYS A 230      55.162 -26.703  42.918  1.00  0.00           H  
ATOM     57  N   VAL A 231      57.591 -26.405  36.852  1.00  0.00           N  
ATOM     58  CA  VAL A 231      59.029 -26.657  36.974  1.00  0.00           C  
ATOM     59  C   VAL A 231      59.597 -25.591  37.906  1.00  0.00           C  
ATOM     60  O   VAL A 231      59.617 -24.409  37.573  1.00  0.00           O  
ATOM     61  CB  VAL A 231      59.735 -26.698  35.606  1.00  0.00           C  
ATOM     62  CG1 VAL A 231      61.187 -27.151  35.782  1.00  0.00           C  
ATOM     63  CG2 VAL A 231      59.041 -27.631  34.603  1.00  0.00           C  
ATOM     64  H   VAL A 231      57.280 -25.443  36.778  1.00  0.00           H  
ATOM     65  HA  VAL A 231      59.186 -27.629  37.443  1.00  0.00           H  
ATOM     66  HB  VAL A 231      59.732 -25.706  35.173  1.00  0.00           H  
ATOM     67 HG11 VAL A 231      61.718 -26.454  36.430  1.00  0.00           H  
ATOM     68 HG12 VAL A 231      61.215 -28.151  36.215  1.00  0.00           H  
ATOM     69 HG13 VAL A 231      61.688 -27.157  34.814  1.00  0.00           H  
ATOM     70 HG21 VAL A 231      58.854 -28.601  35.055  1.00  0.00           H  
ATOM     71 HG22 VAL A 231      58.088 -27.200  34.295  1.00  0.00           H  
ATOM     72 HG23 VAL A 231      59.660 -27.763  33.717  1.00  0.00           H  
ATOM     73  N   SER A 232      59.960 -25.984  39.122  1.00  0.00           N  
ATOM     74  CA  SER A 232      60.358 -25.063  40.192  1.00  0.00           C  
ATOM     75  C   SER A 232      61.835 -24.685  40.065  1.00  0.00           C  
ATOM     76  O   SER A 232      62.701 -25.370  40.618  1.00  0.00           O  
ATOM     77  CB  SER A 232      60.077 -25.710  41.552  1.00  0.00           C  
ATOM     78  OG  SER A 232      58.714 -26.065  41.683  1.00  0.00           O  
ATOM     79  H   SER A 232      59.817 -26.959  39.371  1.00  0.00           H  
ATOM     80  HA  SER A 232      59.766 -24.150  40.123  1.00  0.00           H  
ATOM     81  HB2 SER A 232      60.353 -25.030  42.356  1.00  0.00           H  
ATOM     82  HB3 SER A 232      60.694 -26.595  41.650  1.00  0.00           H  
ATOM     83  HG  SER A 232      58.225 -25.219  41.828  1.00  0.00           H  
ATOM     84  N   PHE A 233      62.146 -23.624  39.317  1.00  0.00           N  
ATOM     85  CA  PHE A 233      63.530 -23.252  38.984  1.00  0.00           C  
ATOM     86  C   PHE A 233      64.303 -22.647  40.164  1.00  0.00           C  
ATOM     87  O   PHE A 233      63.806 -21.777  40.881  1.00  0.00           O  
ATOM     88  CB  PHE A 233      63.563 -22.329  37.760  1.00  0.00           C  
ATOM     89  CG  PHE A 233      63.400 -23.070  36.449  1.00  0.00           C  
ATOM     90  CD1 PHE A 233      62.122 -23.298  35.915  1.00  0.00           C  
ATOM     91  CD2 PHE A 233      64.535 -23.539  35.763  1.00  0.00           C  
ATOM     92  CE1 PHE A 233      61.982 -24.023  34.720  1.00  0.00           C  
ATOM     93  CE2 PHE A 233      64.392 -24.259  34.562  1.00  0.00           C  
ATOM     94  CZ  PHE A 233      63.113 -24.518  34.050  1.00  0.00           C  
ATOM     95  H   PHE A 233      61.388 -23.080  38.913  1.00  0.00           H  
ATOM     96  HA  PHE A 233      64.060 -24.165  38.711  1.00  0.00           H  
ATOM     97  HB2 PHE A 233      62.791 -21.566  37.853  1.00  0.00           H  
ATOM     98  HB3 PHE A 233      64.523 -21.815  37.735  1.00  0.00           H  
ATOM     99  HD1 PHE A 233      61.248 -22.920  36.426  1.00  0.00           H  
ATOM    100  HD2 PHE A 233      65.520 -23.334  36.154  1.00  0.00           H  
ATOM    101  HE1 PHE A 233      61.002 -24.199  34.313  1.00  0.00           H  
ATOM    102  HE2 PHE A 233      65.259 -24.598  34.016  1.00  0.00           H  
ATOM    103  HZ  PHE A 233      63.002 -25.069  33.126  1.00  0.00           H  
ATOM    104  N   ASP A 234      65.557 -23.072  40.321  1.00  0.00           N  
ATOM    105  CA  ASP A 234      66.449 -22.735  41.433  1.00  0.00           C  
ATOM    106  C   ASP A 234      67.161 -21.398  41.186  1.00  0.00           C  
ATOM    107  O   ASP A 234      68.263 -21.352  40.641  1.00  0.00           O  
ATOM    108  CB  ASP A 234      67.422 -23.905  41.655  1.00  0.00           C  
ATOM    109  CG  ASP A 234      66.673 -25.127  42.182  1.00  0.00           C  
ATOM    110  OD1 ASP A 234      66.571 -25.273  43.419  1.00  0.00           O  
ATOM    111  OD2 ASP A 234      66.026 -25.843  41.387  1.00  0.00           O1-
ATOM    112  H   ASP A 234      65.911 -23.764  39.666  1.00  0.00           H  
ATOM    113  HA  ASP A 234      65.861 -22.620  42.343  1.00  0.00           H  
ATOM    114  HB2 ASP A 234      68.177 -23.609  42.386  1.00  0.00           H  
ATOM    115  HB3 ASP A 234      67.926 -24.154  40.721  1.00  0.00           H  
ATOM    116  N   VAL A 235      66.474 -20.299  41.500  1.00  0.00           N  
ATOM    117  CA  VAL A 235      66.931 -18.921  41.254  1.00  0.00           C  
ATOM    118  C   VAL A 235      68.192 -18.606  42.059  1.00  0.00           C  
ATOM    119  O   VAL A 235      68.257 -18.846  43.266  1.00  0.00           O  
ATOM    120  CB  VAL A 235      65.814 -17.914  41.568  1.00  0.00           C  
ATOM    121  CG1 VAL A 235      66.213 -16.478  41.218  1.00  0.00           C  
ATOM    122  CG2 VAL A 235      64.543 -18.205  40.762  1.00  0.00           C  
ATOM    123  H   VAL A 235      65.560 -20.422  41.910  1.00  0.00           H  
ATOM    124  HA  VAL A 235      67.180 -18.818  40.202  1.00  0.00           H  
ATOM    125  HB  VAL A 235      65.568 -17.973  42.628  1.00  0.00           H  
ATOM    126 HG11 VAL A 235      67.120 -16.184  41.744  1.00  0.00           H  
ATOM    127 HG12 VAL A 235      66.390 -16.379  40.147  1.00  0.00           H  
ATOM    128 HG13 VAL A 235      65.411 -15.809  41.523  1.00  0.00           H  
ATOM    129 HG21 VAL A 235      64.725 -18.060  39.698  1.00  0.00           H  
ATOM    130 HG22 VAL A 235      64.211 -19.224  40.927  1.00  0.00           H  
ATOM    131 HG23 VAL A 235      63.758 -17.528  41.099  1.00  0.00           H  
ATOM    132  N   ASP A 236      69.202 -18.038  41.404  1.00  0.00           N  
ATOM    133  CA  ASP A 236      70.504 -17.828  42.031  1.00  0.00           C  
ATOM    134  C   ASP A 236      70.445 -16.858  43.223  1.00  0.00           C  
ATOM    135  O   ASP A 236      69.799 -15.808  43.187  1.00  0.00           O  
ATOM    136  CB  ASP A 236      71.546 -17.437  40.978  1.00  0.00           C  
ATOM    137  CG  ASP A 236      72.033 -18.697  40.267  1.00  0.00           C  
ATOM    138  OD1 ASP A 236      72.839 -19.440  40.874  1.00  0.00           O  
ATOM    139  OD2 ASP A 236      71.569 -19.007  39.146  1.00  0.00           O1-
ATOM    140  H   ASP A 236      69.094 -17.804  40.422  1.00  0.00           H  
ATOM    141  HA  ASP A 236      70.815 -18.792  42.439  1.00  0.00           H  
ATOM    142  HB2 ASP A 236      72.399 -16.966  41.471  1.00  0.00           H  
ATOM    143  HB3 ASP A 236      71.124 -16.726  40.265  1.00  0.00           H  
ATOM    144  N   ASN A 237      71.095 -17.263  44.321  1.00  0.00           N  
ATOM    145  CA  ASN A 237      71.119 -16.573  45.619  1.00  0.00           C  
ATOM    146  C   ASN A 237      69.721 -16.251  46.222  1.00  0.00           C  
ATOM    147  O   ASN A 237      69.617 -15.403  47.110  1.00  0.00           O  
ATOM    148  CB  ASN A 237      72.065 -15.356  45.504  1.00  0.00           C  
ATOM    149  CG  ASN A 237      72.805 -15.034  46.791  1.00  0.00           C  
ATOM    150  OD1 ASN A 237      73.995 -15.258  46.917  1.00  0.00           O  
ATOM    151  ND2 ASN A 237      72.136 -14.529  47.796  1.00  0.00           N  
ATOM    152  H   ASN A 237      71.596 -18.136  44.253  1.00  0.00           H  
ATOM    153  HA  ASN A 237      71.579 -17.270  46.320  1.00  0.00           H  
ATOM    154  HB2 ASN A 237      71.497 -14.482  45.185  1.00  0.00           H  
ATOM    155  HB3 ASN A 237      72.825 -15.553  44.747  1.00  0.00           H  
ATOM    156 HD21 ASN A 237      71.126 -14.464  47.725  1.00  0.00           H  
ATOM    157 HD22 ASN A 237      72.646 -14.344  48.638  1.00  0.00           H  
ATOM    158  N   THR A 238      68.641 -16.891  45.752  1.00  0.00           N  
ATOM    159  CA  THR A 238      67.262 -16.422  45.980  1.00  0.00           C  
ATOM    160  C   THR A 238      66.325 -17.541  46.445  1.00  0.00           C  
ATOM    161  O   THR A 238      66.113 -18.521  45.741  1.00  0.00           O  
ATOM    162  CB  THR A 238      66.731 -15.785  44.687  1.00  0.00           C  
ATOM    163  OG1 THR A 238      67.533 -14.684  44.328  1.00  0.00           O  
ATOM    164  CG2 THR A 238      65.303 -15.257  44.809  1.00  0.00           C  
ATOM    165  H   THR A 238      68.768 -17.588  45.025  1.00  0.00           H  
ATOM    166  HA  THR A 238      67.258 -15.644  46.742  1.00  0.00           H  
ATOM    167  HB  THR A 238      66.768 -16.525  43.893  1.00  0.00           H  
ATOM    168 HG21 THR A 238      64.615 -16.090  44.915  1.00  0.00           H  
ATOM    169 HG22 THR A 238      65.221 -14.584  45.661  1.00  0.00           H  
ATOM    170 HG23 THR A 238      65.035 -14.723  43.899  1.00  0.00           H  
ATOM    171  HG1 THR A 238      68.345 -15.031  43.913  1.00  0.00           H  
ATOM    172  N   GLU A 239      65.668 -17.349  47.594  1.00  0.00           N  
ATOM    173  CA  GLU A 239      64.663 -18.285  48.134  1.00  0.00           C  
ATOM    174  C   GLU A 239      63.376 -18.342  47.286  1.00  0.00           C  
ATOM    175  O   GLU A 239      62.789 -19.407  47.094  1.00  0.00           O  
ATOM    176  CB  GLU A 239      64.356 -17.845  49.575  1.00  0.00           C  
ATOM    177  CG  GLU A 239      63.380 -18.767  50.316  1.00  0.00           C  
ATOM    178  CD  GLU A 239      63.137 -18.243  51.735  1.00  0.00           C  
ATOM    179  OE1 GLU A 239      62.410 -17.231  51.851  1.00  0.00           O  
ATOM    180  OE2 GLU A 239      63.706 -18.837  52.677  1.00  0.00           O1-
ATOM    181  H   GLU A 239      65.899 -16.542  48.153  1.00  0.00           H  
ATOM    182  HA  GLU A 239      65.081 -19.293  48.159  1.00  0.00           H  
ATOM    183  HB2 GLU A 239      65.292 -17.814  50.135  1.00  0.00           H  
ATOM    184  HB3 GLU A 239      63.942 -16.835  49.551  1.00  0.00           H  
ATOM    185  HG2 GLU A 239      63.796 -19.777  50.347  1.00  0.00           H  
ATOM    186  HG3 GLU A 239      62.429 -18.805  49.780  1.00  0.00           H  
ATOM    187  N   GLY A 240      62.966 -17.202  46.719  1.00  0.00           N  
ATOM    188  CA  GLY A 240      61.821 -17.095  45.814  1.00  0.00           C  
ATOM    189  C   GLY A 240      62.088 -17.737  44.452  1.00  0.00           C  
ATOM    190  O   GLY A 240      62.459 -17.043  43.505  1.00  0.00           O  
ATOM    191  H   GLY A 240      63.505 -16.372  46.903  1.00  0.00           H  
ATOM    192  HA2 GLY A 240      60.954 -17.576  46.268  1.00  0.00           H  
ATOM    193  HA3 GLY A 240      61.585 -16.043  45.655  1.00  0.00           H  
ATOM    194  N   LYS A 241      61.869 -19.054  44.349  1.00  0.00           N  
ATOM    195  CA  LYS A 241      61.937 -19.810  43.089  1.00  0.00           C  
ATOM    196  C   LYS A 241      61.046 -19.224  41.989  1.00  0.00           C  
ATOM    197  O   LYS A 241      59.962 -18.703  42.251  1.00  0.00           O  
ATOM    198  CB  LYS A 241      61.555 -21.283  43.305  1.00  0.00           C  
ATOM    199  CG  LYS A 241      62.675 -22.106  43.959  1.00  0.00           C  
ATOM    200  CD  LYS A 241      62.496 -23.595  43.625  1.00  0.00           C  
ATOM    201  CE  LYS A 241      63.786 -24.361  43.919  1.00  0.00           C  
ATOM    202  NZ  LYS A 241      63.873 -25.643  43.180  1.00  0.00           N1+
ATOM    203  H   LYS A 241      61.684 -19.555  45.210  1.00  0.00           H  
ATOM    204  HA  LYS A 241      62.961 -19.766  42.723  1.00  0.00           H  
ATOM    205  HB2 LYS A 241      60.640 -21.358  43.896  1.00  0.00           H  
ATOM    206  HB3 LYS A 241      61.345 -21.710  42.323  1.00  0.00           H  
ATOM    207  HG2 LYS A 241      63.636 -21.773  43.565  1.00  0.00           H  
ATOM    208  HG3 LYS A 241      62.671 -21.956  45.040  1.00  0.00           H  
ATOM    209  HD2 LYS A 241      62.286 -23.679  42.561  1.00  0.00           H  
ATOM    210  HD3 LYS A 241      61.659 -24.012  44.186  1.00  0.00           H  
ATOM    211  HE2 LYS A 241      63.892 -24.524  44.994  1.00  0.00           H  
ATOM    212  HE3 LYS A 241      64.627 -23.739  43.601  1.00  0.00           H  
ATOM    213  HZ1 LYS A 241      63.210 -26.331  43.489  1.00  0.00           H  
ATOM    214  HZ2 LYS A 241      63.780 -25.503  42.173  1.00  0.00           H  
ATOM    215  HZ3 LYS A 241      64.834 -25.994  43.265  1.00  0.00           H  
ATOM    216  N   VAL A 242      61.457 -19.418  40.734  1.00  0.00           N  
ATOM    217  CA  VAL A 242      60.612 -19.143  39.564  1.00  0.00           C  
ATOM    218  C   VAL A 242      59.755 -20.378  39.284  1.00  0.00           C  
ATOM    219  O   VAL A 242      60.201 -21.364  38.698  1.00  0.00           O  
ATOM    220  CB  VAL A 242      61.444 -18.648  38.363  1.00  0.00           C  
ATOM    221  CG1 VAL A 242      60.687 -18.725  37.035  1.00  0.00           C  
ATOM    222  CG2 VAL A 242      61.817 -17.170  38.552  1.00  0.00           C  
ATOM    223  H   VAL A 242      62.307 -19.949  40.602  1.00  0.00           H  
ATOM    224  HA  VAL A 242      59.924 -18.334  39.812  1.00  0.00           H  
ATOM    225  HB  VAL A 242      62.357 -19.238  38.281  1.00  0.00           H  
ATOM    226 HG11 VAL A 242      60.566 -19.765  36.747  1.00  0.00           H  
ATOM    227 HG12 VAL A 242      59.706 -18.260  37.130  1.00  0.00           H  
ATOM    228 HG13 VAL A 242      61.260 -18.230  36.252  1.00  0.00           H  
ATOM    229 HG21 VAL A 242      60.928 -16.543  38.493  1.00  0.00           H  
ATOM    230 HG22 VAL A 242      62.280 -17.019  39.523  1.00  0.00           H  
ATOM    231 HG23 VAL A 242      62.522 -16.869  37.778  1.00  0.00           H  
ATOM    232  N   GLU A 243      58.505 -20.302  39.734  1.00  0.00           N  
ATOM    233  CA  GLU A 243      57.484 -21.339  39.579  1.00  0.00           C  
ATOM    234  C   GLU A 243      56.757 -21.203  38.229  1.00  0.00           C  
ATOM    235  O   GLU A 243      55.653 -20.657  38.143  1.00  0.00           O  
ATOM    236  CB  GLU A 243      56.504 -21.262  40.768  1.00  0.00           C  
ATOM    237  CG  GLU A 243      57.119 -21.613  42.131  1.00  0.00           C  
ATOM    238  CD  GLU A 243      57.798 -22.986  42.137  1.00  0.00           C  
ATOM    239  OE1 GLU A 243      59.041 -23.027  42.204  1.00  0.00           O  
ATOM    240  OE2 GLU A 243      57.100 -24.026  42.028  1.00  0.00           O1-
ATOM    241  H   GLU A 243      58.266 -19.500  40.298  1.00  0.00           H  
ATOM    242  HA  GLU A 243      57.961 -22.321  39.587  1.00  0.00           H  
ATOM    243  HB2 GLU A 243      56.096 -20.251  40.827  1.00  0.00           H  
ATOM    244  HB3 GLU A 243      55.672 -21.934  40.581  1.00  0.00           H  
ATOM    245  HG2 GLU A 243      56.328 -21.598  42.883  1.00  0.00           H  
ATOM    246  HG3 GLU A 243      57.844 -20.842  42.401  1.00  0.00           H  
ATOM    247  N   VAL A 244      57.372 -21.694  37.150  1.00  0.00           N  
ATOM    248  CA  VAL A 244      56.701 -21.780  35.837  1.00  0.00           C  
ATOM    249  C   VAL A 244      55.624 -22.867  35.854  1.00  0.00           C  
ATOM    250  O   VAL A 244      55.782 -23.841  36.591  1.00  0.00           O  
ATOM    251  CB  VAL A 244      57.684 -22.007  34.671  1.00  0.00           C  
ATOM    252  CG1 VAL A 244      58.889 -21.063  34.723  1.00  0.00           C  
ATOM    253  CG2 VAL A 244      58.219 -23.432  34.539  1.00  0.00           C  
ATOM    254  H   VAL A 244      58.271 -22.147  37.273  1.00  0.00           H  
ATOM    255  HA  VAL A 244      56.199 -20.833  35.654  1.00  0.00           H  
ATOM    256  HB  VAL A 244      57.138 -21.803  33.761  1.00  0.00           H  
ATOM    257 HG11 VAL A 244      58.554 -20.030  34.798  1.00  0.00           H  
ATOM    258 HG12 VAL A 244      59.512 -21.311  35.581  1.00  0.00           H  
ATOM    259 HG13 VAL A 244      59.493 -21.173  33.825  1.00  0.00           H  
ATOM    260 HG21 VAL A 244      58.814 -23.669  35.413  1.00  0.00           H  
ATOM    261 HG22 VAL A 244      57.408 -24.152  34.447  1.00  0.00           H  
ATOM    262 HG23 VAL A 244      58.836 -23.514  33.648  1.00  0.00           H  
ATOM    263  N   PHE A 245      54.611 -22.792  34.984  1.00  0.00           N  
ATOM    264  CA  PHE A 245      53.708 -23.921  34.713  1.00  0.00           C  
ATOM    265  C   PHE A 245      53.785 -24.380  33.254  1.00  0.00           C  
ATOM    266  O   PHE A 245      53.968 -23.569  32.347  1.00  0.00           O  
ATOM    267  CB  PHE A 245      52.265 -23.647  35.159  1.00  0.00           C  
ATOM    268  CG  PHE A 245      51.476 -24.944  35.182  1.00  0.00           C  
ATOM    269  CD1 PHE A 245      51.567 -25.794  36.300  1.00  0.00           C  
ATOM    270  CD2 PHE A 245      50.826 -25.398  34.020  1.00  0.00           C  
ATOM    271  CE1 PHE A 245      51.065 -27.105  36.239  1.00  0.00           C  
ATOM    272  CE2 PHE A 245      50.365 -26.722  33.943  1.00  0.00           C  
ATOM    273  CZ  PHE A 245      50.500 -27.580  35.043  1.00  0.00           C  
ATOM    274  H   PHE A 245      54.532 -21.971  34.390  1.00  0.00           H  
ATOM    275  HA  PHE A 245      54.043 -24.773  35.302  1.00  0.00           H  
ATOM    276  HB2 PHE A 245      52.277 -23.224  36.162  1.00  0.00           H  
ATOM    277  HB3 PHE A 245      51.795 -22.930  34.483  1.00  0.00           H  
ATOM    278  HD1 PHE A 245      52.063 -25.454  37.193  1.00  0.00           H  
ATOM    279  HD2 PHE A 245      50.717 -24.751  33.159  1.00  0.00           H  
ATOM    280  HE1 PHE A 245      51.157 -27.758  37.096  1.00  0.00           H  
ATOM    281  HE2 PHE A 245      49.909 -27.073  33.026  1.00  0.00           H  
ATOM    282  HZ  PHE A 245      50.150 -28.599  34.963  1.00  0.00           H  
ATOM    283  N   THR A 246      53.685 -25.695  33.041  1.00  0.00           N  
ATOM    284  CA  THR A 246      53.848 -26.344  31.736  1.00  0.00           C  
ATOM    285  C   THR A 246      52.949 -27.575  31.588  1.00  0.00           C  
ATOM    286  O   THR A 246      52.930 -28.447  32.459  1.00  0.00           O  
ATOM    287  CB  THR A 246      55.310 -26.779  31.531  1.00  0.00           C  
ATOM    288  OG1 THR A 246      55.745 -27.672  32.535  1.00  0.00           O  
ATOM    289  CG2 THR A 246      56.308 -25.620  31.542  1.00  0.00           C  
ATOM    290  H   THR A 246      53.501 -26.301  33.834  1.00  0.00           H  
ATOM    291  HA  THR A 246      53.589 -25.638  30.945  1.00  0.00           H  
ATOM    292  HB  THR A 246      55.383 -27.285  30.570  1.00  0.00           H  
ATOM    293 HG21 THR A 246      56.016 -24.878  30.799  1.00  0.00           H  
ATOM    294 HG22 THR A 246      56.341 -25.155  32.525  1.00  0.00           H  
ATOM    295 HG23 THR A 246      57.299 -26.000  31.307  1.00  0.00           H  
ATOM    296  HG1 THR A 246      55.115 -27.649  33.275  1.00  0.00           H  
ATOM    297  N   THR A 247      52.328 -27.750  30.421  1.00  0.00           N  
ATOM    298  CA  THR A 247      51.750 -29.048  30.010  1.00  0.00           C  
ATOM    299  C   THR A 247      52.812 -29.994  29.462  1.00  0.00           C  
ATOM    300  O   THR A 247      52.647 -31.210  29.539  1.00  0.00           O  
ATOM    301  CB  THR A 247      50.633 -28.904  28.970  1.00  0.00           C  
ATOM    302  OG1 THR A 247      51.068 -28.190  27.834  1.00  0.00           O  
ATOM    303  CG2 THR A 247      49.411 -28.221  29.565  1.00  0.00           C  
ATOM    304  H   THR A 247      52.335 -26.985  29.745  1.00  0.00           H  
ATOM    305  HA  THR A 247      51.309 -29.539  30.875  1.00  0.00           H  
ATOM    306  HB  THR A 247      50.331 -29.900  28.645  1.00  0.00           H  
ATOM    307 HG21 THR A 247      48.952 -28.873  30.307  1.00  0.00           H  
ATOM    308 HG22 THR A 247      49.702 -27.298  30.063  1.00  0.00           H  
ATOM    309 HG23 THR A 247      48.683 -28.012  28.782  1.00  0.00           H  
ATOM    310  HG1 THR A 247      51.268 -27.267  28.097  1.00  0.00           H  
ATOM    311  N   ARG A 248      53.949 -29.445  29.006  1.00  0.00           N  
ATOM    312  CA  ARG A 248      55.072 -30.183  28.407  1.00  0.00           C  
ATOM    313  C   ARG A 248      56.391 -30.115  29.210  1.00  0.00           C  
ATOM    314  O   ARG A 248      57.422 -29.725  28.654  1.00  0.00           O  
ATOM    315  CB  ARG A 248      55.211 -29.754  26.931  1.00  0.00           C  
ATOM    316  CG  ARG A 248      53.971 -30.059  26.066  1.00  0.00           C  
ATOM    317  CD  ARG A 248      53.583 -31.544  26.045  1.00  0.00           C  
ATOM    318  NE  ARG A 248      54.715 -32.375  25.598  1.00  0.00           N  
ATOM    319  CZ  ARG A 248      54.908 -32.842  24.382  1.00  0.00           C  
ATOM    320  NH1 ARG A 248      53.941 -32.966  23.522  1.00  0.00           N  
ATOM    321  NH2 ARG A 248      56.103 -33.171  23.991  1.00  0.00           N1+
ATOM    322  H   ARG A 248      53.965 -28.435  28.948  1.00  0.00           H  
ATOM    323  HA  ARG A 248      54.829 -31.246  28.409  1.00  0.00           H  
ATOM    324  HB2 ARG A 248      55.404 -28.684  26.883  1.00  0.00           H  
ATOM    325  HB3 ARG A 248      56.069 -30.259  26.489  1.00  0.00           H  
ATOM    326  HG2 ARG A 248      54.183 -29.747  25.046  1.00  0.00           H  
ATOM    327  HG3 ARG A 248      53.122 -29.476  26.420  1.00  0.00           H  
ATOM    328  HD2 ARG A 248      52.724 -31.675  25.386  1.00  0.00           H  
ATOM    329  HD3 ARG A 248      53.278 -31.852  27.044  1.00  0.00           H  
ATOM    330  HE  ARG A 248      55.495 -32.483  26.248  1.00  0.00           H  
ATOM    331 HH11 ARG A 248      54.171 -33.456  22.675  1.00  0.00           H  
ATOM    332 HH12 ARG A 248      53.076 -33.320  23.937  1.00  0.00           H  
ATOM    333 HH21 ARG A 248      56.240 -33.450  23.030  1.00  0.00           H  
ATOM    334 HH22 ARG A 248      56.862 -33.189  24.678  1.00  0.00           H  
ATOM    335  N   PRO A 249      56.417 -30.498  30.508  1.00  0.00           N  
ATOM    336  CA  PRO A 249      57.641 -30.510  31.322  1.00  0.00           C  
ATOM    337  C   PRO A 249      58.692 -31.515  30.819  1.00  0.00           C  
ATOM    338  O   PRO A 249      59.854 -31.432  31.199  1.00  0.00           O  
ATOM    339  CB  PRO A 249      57.189 -30.856  32.744  1.00  0.00           C  
ATOM    340  CG  PRO A 249      55.944 -31.705  32.511  1.00  0.00           C  
ATOM    341  CD  PRO A 249      55.319 -31.068  31.274  1.00  0.00           C  
ATOM    342  HA  PRO A 249      58.092 -29.517  31.325  1.00  0.00           H  
ATOM    343  HB2 PRO A 249      57.951 -31.402  33.302  1.00  0.00           H  
ATOM    344  HB3 PRO A 249      56.916 -29.945  33.278  1.00  0.00           H  
ATOM    345  HG2 PRO A 249      55.266 -31.663  33.362  1.00  0.00           H  
ATOM    346  HG3 PRO A 249      56.234 -32.733  32.289  1.00  0.00           H  
ATOM    347  HD2 PRO A 249      54.639 -30.273  31.582  1.00  0.00           H  
ATOM    348  HD3 PRO A 249      54.789 -31.826  30.700  1.00  0.00           H  
ATOM    349  N   ASP A 250      58.330 -32.405  29.893  1.00  0.00           N  
ATOM    350  CA  ASP A 250      59.244 -33.275  29.148  1.00  0.00           C  
ATOM    351  C   ASP A 250      60.288 -32.511  28.320  1.00  0.00           C  
ATOM    352  O   ASP A 250      61.368 -33.024  28.037  1.00  0.00           O  
ATOM    353  CB  ASP A 250      58.387 -34.158  28.237  1.00  0.00           C  
ATOM    354  CG  ASP A 250      57.612 -33.335  27.206  1.00  0.00           C  
ATOM    355  OD1 ASP A 250      56.626 -32.696  27.625  1.00  0.00           O  
ATOM    356  OD2 ASP A 250      58.018 -33.257  26.027  1.00  0.00           O1-
ATOM    357  H   ASP A 250      57.373 -32.388  29.555  1.00  0.00           H  
ATOM    358  HA  ASP A 250      59.784 -33.907  29.848  1.00  0.00           H  
ATOM    359  HB2 ASP A 250      57.672 -34.681  28.860  1.00  0.00           H  
ATOM    360  HB3 ASP A 250      59.008 -34.905  27.755  1.00  0.00           H  
ATOM    361  N   THR A 251      60.009 -31.256  27.976  1.00  0.00           N  
ATOM    362  CA  THR A 251      60.915 -30.403  27.192  1.00  0.00           C  
ATOM    363  C   THR A 251      62.068 -29.795  28.008  1.00  0.00           C  
ATOM    364  O   THR A 251      62.935 -29.130  27.445  1.00  0.00           O  
ATOM    365  CB  THR A 251      60.129 -29.300  26.479  1.00  0.00           C  
ATOM    366  OG1 THR A 251      59.474 -28.504  27.432  1.00  0.00           O  
ATOM    367  CG2 THR A 251      59.084 -29.850  25.506  1.00  0.00           C  
ATOM    368  H   THR A 251      59.098 -30.887  28.225  1.00  0.00           H  
ATOM    369  HA  THR A 251      61.377 -31.027  26.429  1.00  0.00           H  
ATOM    370  HB  THR A 251      60.825 -28.674  25.923  1.00  0.00           H  
ATOM    371 HG21 THR A 251      59.575 -30.448  24.740  1.00  0.00           H  
ATOM    372 HG22 THR A 251      58.360 -30.475  26.028  1.00  0.00           H  
ATOM    373 HG23 THR A 251      58.556 -29.026  25.027  1.00  0.00           H  
ATOM    374  HG1 THR A 251      58.668 -28.964  27.730  1.00  0.00           H  
ATOM    375  N   ILE A 252      62.127 -30.072  29.318  1.00  0.00           N  
ATOM    376  CA  ILE A 252      63.076 -29.507  30.293  1.00  0.00           C  
ATOM    377  C   ILE A 252      64.564 -29.650  29.932  1.00  0.00           C  
ATOM    378  O   ILE A 252      65.364 -28.836  30.381  1.00  0.00           O  
ATOM    379  CB  ILE A 252      62.785 -30.133  31.677  1.00  0.00           C  
ATOM    380  CG1 ILE A 252      63.555 -29.421  32.805  1.00  0.00           C  
ATOM    381  CG2 ILE A 252      63.061 -31.652  31.687  1.00  0.00           C  
ATOM    382  CD1 ILE A 252      63.036 -29.771  34.202  1.00  0.00           C  
ATOM    383  H   ILE A 252      61.392 -30.661  29.693  1.00  0.00           H  
ATOM    384  HA  ILE A 252      62.873 -28.438  30.361  1.00  0.00           H  
ATOM    385  HB  ILE A 252      61.728 -29.975  31.883  1.00  0.00           H  
ATOM    386 HG12 ILE A 252      64.610 -29.688  32.752  1.00  0.00           H  
ATOM    387 HG13 ILE A 252      63.460 -28.343  32.673  1.00  0.00           H  
ATOM    388 HG21 ILE A 252      62.529 -32.147  30.874  1.00  0.00           H  
ATOM    389 HG22 ILE A 252      64.128 -31.844  31.583  1.00  0.00           H  
ATOM    390 HG23 ILE A 252      62.704 -32.090  32.618  1.00  0.00           H  
ATOM    391 HD11 ILE A 252      61.968 -29.567  34.257  1.00  0.00           H  
ATOM    392 HD12 ILE A 252      63.216 -30.821  34.427  1.00  0.00           H  
ATOM    393 HD13 ILE A 252      63.554 -29.163  34.943  1.00  0.00           H  
ATOM    394  N   TYR A 253      64.944 -30.640  29.119  1.00  0.00           N  
ATOM    395  CA  TYR A 253      66.339 -31.022  28.836  1.00  0.00           C  
ATOM    396  C   TYR A 253      67.168 -30.022  27.996  1.00  0.00           C  
ATOM    397  O   TYR A 253      68.298 -30.326  27.617  1.00  0.00           O  
ATOM    398  CB  TYR A 253      66.342 -32.442  28.242  1.00  0.00           C  
ATOM    399  CG  TYR A 253      66.645 -33.516  29.267  1.00  0.00           C  
ATOM    400  CD1 TYR A 253      67.987 -33.791  29.594  1.00  0.00           C  
ATOM    401  CD2 TYR A 253      65.607 -34.238  29.886  1.00  0.00           C  
ATOM    402  CE1 TYR A 253      68.294 -34.813  30.512  1.00  0.00           C  
ATOM    403  CE2 TYR A 253      65.915 -35.262  30.805  1.00  0.00           C  
ATOM    404  CZ  TYR A 253      67.260 -35.568  31.104  1.00  0.00           C  
ATOM    405  OH  TYR A 253      67.577 -36.595  31.936  1.00  0.00           O  
ATOM    406  H   TYR A 253      64.217 -31.229  28.744  1.00  0.00           H  
ATOM    407  HA  TYR A 253      66.859 -31.070  29.794  1.00  0.00           H  
ATOM    408  HB2 TYR A 253      65.382 -32.650  27.766  1.00  0.00           H  
ATOM    409  HB3 TYR A 253      67.092 -32.516  27.455  1.00  0.00           H  
ATOM    410  HD1 TYR A 253      68.780 -33.216  29.131  1.00  0.00           H  
ATOM    411  HD2 TYR A 253      64.577 -34.017  29.643  1.00  0.00           H  
ATOM    412  HE1 TYR A 253      69.319 -35.032  30.763  1.00  0.00           H  
ATOM    413  HE2 TYR A 253      65.129 -35.825  31.279  1.00  0.00           H  
ATOM    414  HH  TYR A 253      66.801 -37.081  32.285  1.00  0.00           H  
ATOM    415  N   GLY A 254      66.633 -28.831  27.721  1.00  0.00           N  
ATOM    416  CA  GLY A 254      67.343 -27.723  27.075  1.00  0.00           C  
ATOM    417  C   GLY A 254      66.603 -26.395  27.242  1.00  0.00           C  
ATOM    418  O   GLY A 254      66.396 -25.669  26.270  1.00  0.00           O  
ATOM    419  H   GLY A 254      65.709 -28.647  28.083  1.00  0.00           H  
ATOM    420  HA2 GLY A 254      68.329 -27.615  27.529  1.00  0.00           H  
ATOM    421  HA3 GLY A 254      67.460 -27.938  26.014  1.00  0.00           H  
ATOM    422  N   ALA A 255      66.067 -26.138  28.436  1.00  0.00           N  
ATOM    423  CA  ALA A 255      65.122 -25.050  28.699  1.00  0.00           C  
ATOM    424  C   ALA A 255      65.829 -23.692  28.895  1.00  0.00           C  
ATOM    425  O   ALA A 255      65.622 -23.016  29.899  1.00  0.00           O  
ATOM    426  CB  ALA A 255      64.216 -25.465  29.865  1.00  0.00           C  
ATOM    427  H   ALA A 255      66.382 -26.702  29.220  1.00  0.00           H  
ATOM    428  HA  ALA A 255      64.484 -24.943  27.821  1.00  0.00           H  
ATOM    429  HB1 ALA A 255      63.725 -26.409  29.632  1.00  0.00           H  
ATOM    430  HB2 ALA A 255      64.804 -25.570  30.777  1.00  0.00           H  
ATOM    431  HB3 ALA A 255      63.455 -24.702  30.013  1.00  0.00           H  
ATOM    432  N   SER A 256      66.722 -23.328  27.965  1.00  0.00           N  
ATOM    433  CA  SER A 256      67.855 -22.399  28.153  1.00  0.00           C  
ATOM    434  C   SER A 256      67.523 -20.967  28.620  1.00  0.00           C  
ATOM    435  O   SER A 256      68.417 -20.229  29.048  1.00  0.00           O  
ATOM    436  CB  SER A 256      68.681 -22.363  26.859  1.00  0.00           C  
ATOM    437  OG  SER A 256      67.976 -21.722  25.806  1.00  0.00           O  
ATOM    438  H   SER A 256      66.779 -23.945  27.162  1.00  0.00           H  
ATOM    439  HA  SER A 256      68.494 -22.834  28.922  1.00  0.00           H  
ATOM    440  HB2 SER A 256      68.923 -23.386  26.565  1.00  0.00           H  
ATOM    441  HB3 SER A 256      69.613 -21.827  27.044  1.00  0.00           H  
ATOM    442  HG  SER A 256      68.233 -22.117  24.953  1.00  0.00           H  
ATOM    443  N   PHE A 257      66.251 -20.568  28.613  1.00  0.00           N  
ATOM    444  CA  PHE A 257      65.760 -19.346  29.246  1.00  0.00           C  
ATOM    445  C   PHE A 257      64.347 -19.529  29.821  1.00  0.00           C  
ATOM    446  O   PHE A 257      63.584 -20.402  29.409  1.00  0.00           O  
ATOM    447  CB  PHE A 257      65.868 -18.157  28.274  1.00  0.00           C  
ATOM    448  CG  PHE A 257      65.069 -18.264  26.989  1.00  0.00           C  
ATOM    449  CD1 PHE A 257      65.567 -19.012  25.904  1.00  0.00           C  
ATOM    450  CD2 PHE A 257      63.850 -17.574  26.857  1.00  0.00           C  
ATOM    451  CE1 PHE A 257      64.846 -19.079  24.701  1.00  0.00           C  
ATOM    452  CE2 PHE A 257      63.120 -17.654  25.657  1.00  0.00           C  
ATOM    453  CZ  PHE A 257      63.620 -18.402  24.577  1.00  0.00           C  
ATOM    454  H   PHE A 257      65.555 -21.244  28.326  1.00  0.00           H  
ATOM    455  HA  PHE A 257      66.403 -19.126  30.097  1.00  0.00           H  
ATOM    456  HB2 PHE A 257      65.562 -17.252  28.797  1.00  0.00           H  
ATOM    457  HB3 PHE A 257      66.918 -18.025  28.009  1.00  0.00           H  
ATOM    458  HD1 PHE A 257      66.506 -19.538  25.995  1.00  0.00           H  
ATOM    459  HD2 PHE A 257      63.469 -16.989  27.681  1.00  0.00           H  
ATOM    460  HE1 PHE A 257      65.227 -19.665  23.880  1.00  0.00           H  
ATOM    461  HE2 PHE A 257      62.163 -17.156  25.567  1.00  0.00           H  
ATOM    462  HZ  PHE A 257      63.049 -18.475  23.663  1.00  0.00           H  
ATOM    463  N   LEU A 258      63.998 -18.688  30.792  1.00  0.00           N  
ATOM    464  CA  LEU A 258      62.671 -18.590  31.398  1.00  0.00           C  
ATOM    465  C   LEU A 258      62.013 -17.300  30.933  1.00  0.00           C  
ATOM    466  O   LEU A 258      62.691 -16.282  30.800  1.00  0.00           O  
ATOM    467  CB  LEU A 258      62.764 -18.629  32.934  1.00  0.00           C  
ATOM    468  CG  LEU A 258      63.579 -19.803  33.493  1.00  0.00           C  
ATOM    469  CD1 LEU A 258      63.537 -19.794  35.020  1.00  0.00           C  
ATOM    470  CD2 LEU A 258      63.052 -21.151  33.007  1.00  0.00           C  
ATOM    471  H   LEU A 258      64.661 -17.959  31.035  1.00  0.00           H  
ATOM    472  HA  LEU A 258      62.050 -19.420  31.062  1.00  0.00           H  
ATOM    473  HB2 LEU A 258      63.223 -17.702  33.280  1.00  0.00           H  
ATOM    474  HB3 LEU A 258      61.751 -18.675  33.338  1.00  0.00           H  
ATOM    475  HG  LEU A 258      64.616 -19.691  33.181  1.00  0.00           H  
ATOM    476 HD11 LEU A 258      63.835 -18.819  35.401  1.00  0.00           H  
ATOM    477 HD12 LEU A 258      62.533 -20.035  35.362  1.00  0.00           H  
ATOM    478 HD13 LEU A 258      64.224 -20.541  35.409  1.00  0.00           H  
ATOM    479 HD21 LEU A 258      62.003 -21.268  33.276  1.00  0.00           H  
ATOM    480 HD22 LEU A 258      63.173 -21.244  31.929  1.00  0.00           H  
ATOM    481 HD23 LEU A 258      63.633 -21.943  33.467  1.00  0.00           H  
ATOM    482  N   VAL A 259      60.697 -17.324  30.749  1.00  0.00           N  
ATOM    483  CA  VAL A 259      59.929 -16.174  30.276  1.00  0.00           C  
ATOM    484  C   VAL A 259      58.813 -15.877  31.272  1.00  0.00           C  
ATOM    485  O   VAL A 259      57.960 -16.722  31.550  1.00  0.00           O  
ATOM    486  CB  VAL A 259      59.393 -16.360  28.838  1.00  0.00           C  
ATOM    487  CG1 VAL A 259      59.457 -15.007  28.120  1.00  0.00           C  
ATOM    488  CG2 VAL A 259      60.158 -17.378  27.980  1.00  0.00           C  
ATOM    489  H   VAL A 259      60.192 -18.188  30.924  1.00  0.00           H  
ATOM    490  HA  VAL A 259      60.591 -15.309  30.260  1.00  0.00           H  
ATOM    491  HB  VAL A 259      58.356 -16.686  28.879  1.00  0.00           H  
ATOM    492 HG11 VAL A 259      58.981 -14.232  28.718  1.00  0.00           H  
ATOM    493 HG12 VAL A 259      60.494 -14.727  27.931  1.00  0.00           H  
ATOM    494 HG13 VAL A 259      58.933 -15.087  27.171  1.00  0.00           H  
ATOM    495 HG21 VAL A 259      61.208 -17.102  27.922  1.00  0.00           H  
ATOM    496 HG22 VAL A 259      60.067 -18.379  28.401  1.00  0.00           H  
ATOM    497 HG23 VAL A 259      59.744 -17.407  26.971  1.00  0.00           H  
ATOM    498  N   LEU A 260      58.838 -14.672  31.838  1.00  0.00           N  
ATOM    499  CA  LEU A 260      57.873 -14.197  32.828  1.00  0.00           C  
ATOM    500  C   LEU A 260      56.971 -13.111  32.224  1.00  0.00           C  
ATOM    501  O   LEU A 260      57.392 -12.354  31.346  1.00  0.00           O  
ATOM    502  CB  LEU A 260      58.616 -13.695  34.081  1.00  0.00           C  
ATOM    503  CG  LEU A 260      59.678 -14.633  34.685  1.00  0.00           C  
ATOM    504  CD1 LEU A 260      60.290 -14.003  35.939  1.00  0.00           C  
ATOM    505  CD2 LEU A 260      59.092 -15.980  35.085  1.00  0.00           C  
ATOM    506  H   LEU A 260      59.601 -14.049  31.595  1.00  0.00           H  
ATOM    507  HA  LEU A 260      57.227 -15.021  33.132  1.00  0.00           H  
ATOM    508  HB2 LEU A 260      59.127 -12.776  33.820  1.00  0.00           H  
ATOM    509  HB3 LEU A 260      57.871 -13.465  34.845  1.00  0.00           H  
ATOM    510  HG  LEU A 260      60.477 -14.800  33.962  1.00  0.00           H  
ATOM    511 HD11 LEU A 260      60.822 -13.093  35.664  1.00  0.00           H  
ATOM    512 HD12 LEU A 260      59.511 -13.765  36.661  1.00  0.00           H  
ATOM    513 HD13 LEU A 260      61.001 -14.694  36.392  1.00  0.00           H  
ATOM    514 HD21 LEU A 260      58.319 -15.843  35.841  1.00  0.00           H  
ATOM    515 HD22 LEU A 260      58.676 -16.480  34.212  1.00  0.00           H  
ATOM    516 HD23 LEU A 260      59.885 -16.603  35.483  1.00  0.00           H  
ATOM    517  N   SER A 261      55.741 -13.001  32.730  1.00  0.00           N  
ATOM    518  CA  SER A 261      54.866 -11.859  32.444  1.00  0.00           C  
ATOM    519  C   SER A 261      55.502 -10.584  33.024  1.00  0.00           C  
ATOM    520  O   SER A 261      55.851 -10.587  34.206  1.00  0.00           O  
ATOM    521  CB  SER A 261      53.444 -12.081  32.985  1.00  0.00           C  
ATOM    522  OG  SER A 261      53.441 -12.674  34.270  1.00  0.00           O  
ATOM    523  H   SER A 261      55.440 -13.662  33.433  1.00  0.00           H  
ATOM    524  HA  SER A 261      54.773 -11.761  31.366  1.00  0.00           H  
ATOM    525  HB2 SER A 261      52.908 -12.742  32.302  1.00  0.00           H  
ATOM    526  HB3 SER A 261      52.916 -11.127  33.021  1.00  0.00           H  
ATOM    527  HG  SER A 261      53.619 -13.624  34.159  1.00  0.00           H  
ATOM    528  N   PRO A 262      55.708  -9.507  32.238  1.00  0.00           N  
ATOM    529  CA  PRO A 262      56.353  -8.273  32.703  1.00  0.00           C  
ATOM    530  C   PRO A 262      55.773  -7.695  34.006  1.00  0.00           C  
ATOM    531  O   PRO A 262      56.486  -7.070  34.787  1.00  0.00           O  
ATOM    532  CB  PRO A 262      56.172  -7.290  31.543  1.00  0.00           C  
ATOM    533  CG  PRO A 262      56.166  -8.184  30.305  1.00  0.00           C  
ATOM    534  CD  PRO A 262      55.462  -9.437  30.803  1.00  0.00           C  
ATOM    535  HA  PRO A 262      57.414  -8.471  32.852  1.00  0.00           H  
ATOM    536  HB2 PRO A 262      55.199  -6.801  31.626  1.00  0.00           H  
ATOM    537  HB3 PRO A 262      56.972  -6.551  31.507  1.00  0.00           H  
ATOM    538  HG2 PRO A 262      57.179  -8.428  30.001  1.00  0.00           H  
ATOM    539  HG3 PRO A 262      55.634  -7.733  29.473  1.00  0.00           H  
ATOM    540  HD2 PRO A 262      55.862 -10.308  30.286  1.00  0.00           H  
ATOM    541  HD3 PRO A 262      54.394  -9.344  30.624  1.00  0.00           H  
ATOM    542  N   GLU A 263      54.484  -7.931  34.249  1.00  0.00           N  
ATOM    543  CA  GLU A 263      53.709  -7.528  35.424  1.00  0.00           C  
ATOM    544  C   GLU A 263      54.092  -8.240  36.734  1.00  0.00           C  
ATOM    545  O   GLU A 263      53.790  -7.724  37.811  1.00  0.00           O  
ATOM    546  CB  GLU A 263      52.223  -7.810  35.131  1.00  0.00           C  
ATOM    547  CG  GLU A 263      51.632  -6.961  33.994  1.00  0.00           C  
ATOM    548  CD  GLU A 263      51.943  -7.424  32.557  1.00  0.00           C  
ATOM    549  OE1 GLU A 263      52.550  -8.499  32.330  1.00  0.00           O  
ATOM    550  OE2 GLU A 263      51.572  -6.677  31.621  1.00  0.00           O1-
ATOM    551  H   GLU A 263      53.962  -8.410  33.517  1.00  0.00           H  
ATOM    552  HA  GLU A 263      53.831  -6.461  35.596  1.00  0.00           H  
ATOM    553  HB2 GLU A 263      52.076  -8.871  34.922  1.00  0.00           H  
ATOM    554  HB3 GLU A 263      51.657  -7.575  36.033  1.00  0.00           H  
ATOM    555  HG2 GLU A 263      51.980  -5.936  34.130  1.00  0.00           H  
ATOM    556  HG3 GLU A 263      50.547  -6.949  34.116  1.00  0.00           H  
ATOM    557  N   HIS A 264      54.696  -9.432  36.671  1.00  0.00           N  
ATOM    558  CA  HIS A 264      54.720 -10.395  37.781  1.00  0.00           C  
ATOM    559  C   HIS A 264      55.430  -9.876  39.039  1.00  0.00           C  
ATOM    560  O   HIS A 264      56.476  -9.226  38.960  1.00  0.00           O  
ATOM    561  CB  HIS A 264      55.358 -11.706  37.295  1.00  0.00           C  
ATOM    562  CG  HIS A 264      54.906 -12.949  38.023  1.00  0.00           C  
ATOM    563  ND1 HIS A 264      54.813 -13.127  39.407  1.00  0.00           N  
ATOM    564  CD2 HIS A 264      54.489 -14.090  37.409  1.00  0.00           C  
ATOM    565  CE1 HIS A 264      54.316 -14.364  39.584  1.00  0.00           C  
ATOM    566  NE2 HIS A 264      54.122 -14.965  38.399  1.00  0.00           N  
ATOM    567  H   HIS A 264      54.981  -9.765  35.754  1.00  0.00           H  
ATOM    568  HA  HIS A 264      53.682 -10.605  38.045  1.00  0.00           H  
ATOM    569  HB2 HIS A 264      56.441 -11.631  37.365  1.00  0.00           H  
ATOM    570  HB3 HIS A 264      55.108 -11.843  36.244  1.00  0.00           H  
ATOM    571  HD2 HIS A 264      54.425 -14.245  36.343  1.00  0.00           H  
ATOM    572  HE2 HIS A 264      53.710 -15.888  38.248  1.00  0.00           H  
ATOM    573  HE1 HIS A 264      54.095 -14.811  40.545  1.00  0.00           H  
ATOM    574  N   ALA A 265      54.971 -10.300  40.218  1.00  0.00           N  
ATOM    575  CA  ALA A 265      55.695 -10.109  41.477  1.00  0.00           C  
ATOM    576  C   ALA A 265      57.108 -10.728  41.427  1.00  0.00           C  
ATOM    577  O   ALA A 265      58.065 -10.097  41.879  1.00  0.00           O  
ATOM    578  CB  ALA A 265      54.856 -10.709  42.611  1.00  0.00           C  
ATOM    579  H   ALA A 265      54.173 -10.919  40.220  1.00  0.00           H  
ATOM    580  HA  ALA A 265      55.809  -9.039  41.660  1.00  0.00           H  
ATOM    581  HB1 ALA A 265      53.880 -10.224  42.647  1.00  0.00           H  
ATOM    582  HB2 ALA A 265      54.721 -11.781  42.453  1.00  0.00           H  
ATOM    583  HB3 ALA A 265      55.364 -10.551  43.564  1.00  0.00           H  
ATOM    584  N   LEU A 266      57.263 -11.865  40.729  1.00  0.00           N  
ATOM    585  CA  LEU A 266      58.566 -12.455  40.410  1.00  0.00           C  
ATOM    586  C   LEU A 266      59.468 -11.473  39.653  1.00  0.00           C  
ATOM    587  O   LEU A 266      60.609 -11.290  40.055  1.00  0.00           O  
ATOM    588  CB  LEU A 266      58.384 -13.741  39.577  1.00  0.00           C  
ATOM    589  CG  LEU A 266      57.822 -14.954  40.339  1.00  0.00           C  
ATOM    590  CD1 LEU A 266      57.558 -16.090  39.347  1.00  0.00           C  
ATOM    591  CD2 LEU A 266      58.796 -15.468  41.400  1.00  0.00           C  
ATOM    592  H   LEU A 266      56.430 -12.310  40.357  1.00  0.00           H  
ATOM    593  HA  LEU A 266      59.080 -12.696  41.340  1.00  0.00           H  
ATOM    594  HB2 LEU A 266      57.732 -13.519  38.732  1.00  0.00           H  
ATOM    595  HB3 LEU A 266      59.357 -14.026  39.172  1.00  0.00           H  
ATOM    596  HG  LEU A 266      56.883 -14.684  40.821  1.00  0.00           H  
ATOM    597 HD11 LEU A 266      56.858 -15.758  38.581  1.00  0.00           H  
ATOM    598 HD12 LEU A 266      58.487 -16.396  38.869  1.00  0.00           H  
ATOM    599 HD13 LEU A 266      57.124 -16.943  39.869  1.00  0.00           H  
ATOM    600 HD21 LEU A 266      59.761 -15.710  40.953  1.00  0.00           H  
ATOM    601 HD22 LEU A 266      58.938 -14.723  42.181  1.00  0.00           H  
ATOM    602 HD23 LEU A 266      58.395 -16.370  41.866  1.00  0.00           H  
ATOM    603  N   VAL A 267      58.954 -10.781  38.630  1.00  0.00           N  
ATOM    604  CA  VAL A 267      59.720  -9.830  37.803  1.00  0.00           C  
ATOM    605  C   VAL A 267      60.101  -8.578  38.579  1.00  0.00           C  
ATOM    606  O   VAL A 267      61.269  -8.190  38.568  1.00  0.00           O  
ATOM    607  CB  VAL A 267      58.929  -9.445  36.540  1.00  0.00           C  
ATOM    608  CG1 VAL A 267      59.582  -8.315  35.739  1.00  0.00           C  
ATOM    609  CG2 VAL A 267      58.841 -10.661  35.625  1.00  0.00           C  
ATOM    610  H   VAL A 267      57.970 -10.891  38.431  1.00  0.00           H  
ATOM    611  HA  VAL A 267      60.652 -10.303  37.491  1.00  0.00           H  
ATOM    612  HB  VAL A 267      57.922  -9.133  36.813  1.00  0.00           H  
ATOM    613 HG11 VAL A 267      59.617  -7.396  36.322  1.00  0.00           H  
ATOM    614 HG12 VAL A 267      60.590  -8.606  35.445  1.00  0.00           H  
ATOM    615 HG13 VAL A 267      58.983  -8.105  34.854  1.00  0.00           H  
ATOM    616 HG21 VAL A 267      59.839 -10.963  35.311  1.00  0.00           H  
ATOM    617 HG22 VAL A 267      58.353 -11.489  36.132  1.00  0.00           H  
ATOM    618 HG23 VAL A 267      58.251 -10.405  34.749  1.00  0.00           H  
ATOM    619  N   ASN A 268      59.146  -7.967  39.287  1.00  0.00           N  
ATOM    620  CA  ASN A 268      59.391  -6.763  40.088  1.00  0.00           C  
ATOM    621  C   ASN A 268      60.433  -7.029  41.199  1.00  0.00           C  
ATOM    622  O   ASN A 268      61.256  -6.155  41.484  1.00  0.00           O  
ATOM    623  CB  ASN A 268      58.055  -6.236  40.651  1.00  0.00           C  
ATOM    624  CG  ASN A 268      57.131  -5.632  39.597  1.00  0.00           C  
ATOM    625  OD1 ASN A 268      57.097  -4.430  39.366  1.00  0.00           O  
ATOM    626  ND2 ASN A 268      56.330  -6.428  38.933  1.00  0.00           N  
ATOM    627  H   ASN A 268      58.212  -8.360  39.257  1.00  0.00           H  
ATOM    628  HA  ASN A 268      59.819  -5.994  39.441  1.00  0.00           H  
ATOM    629  HB2 ASN A 268      58.269  -5.453  41.378  1.00  0.00           H  
ATOM    630  HB3 ASN A 268      57.533  -7.039  41.171  1.00  0.00           H  
ATOM    631 HD21 ASN A 268      56.340  -7.430  39.077  1.00  0.00           H  
ATOM    632 HD22 ASN A 268      55.689  -6.057  38.255  1.00  0.00           H  
ATOM    633  N   SER A 269      60.487  -8.264  41.718  1.00  0.00           N  
ATOM    634  CA  SER A 269      61.553  -8.745  42.601  1.00  0.00           C  
ATOM    635  C   SER A 269      62.869  -9.004  41.849  1.00  0.00           C  
ATOM    636  O   SER A 269      63.813  -8.226  41.984  1.00  0.00           O  
ATOM    637  CB  SER A 269      61.073  -9.987  43.368  1.00  0.00           C  
ATOM    638  OG  SER A 269      62.050 -10.423  44.294  1.00  0.00           O  
ATOM    639  H   SER A 269      59.757  -8.921  41.462  1.00  0.00           H  
ATOM    640  HA  SER A 269      61.759  -7.973  43.343  1.00  0.00           H  
ATOM    641  HB2 SER A 269      60.838 -10.795  42.673  1.00  0.00           H  
ATOM    642  HB3 SER A 269      60.165  -9.730  43.915  1.00  0.00           H  
ATOM    643  HG  SER A 269      62.714 -10.958  43.847  1.00  0.00           H  
ATOM    644  N   ILE A 270      62.941 -10.081  41.051  1.00  0.00           N  
ATOM    645  CA  ILE A 270      64.204 -10.706  40.609  1.00  0.00           C  
ATOM    646  C   ILE A 270      64.977  -9.929  39.542  1.00  0.00           C  
ATOM    647  O   ILE A 270      66.109 -10.278  39.230  1.00  0.00           O  
ATOM    648  CB  ILE A 270      63.964 -12.176  40.177  1.00  0.00           C  
ATOM    649  CG1 ILE A 270      65.224 -13.071  40.209  1.00  0.00           C  
ATOM    650  CG2 ILE A 270      63.367 -12.283  38.758  1.00  0.00           C  
ATOM    651  CD1 ILE A 270      66.069 -12.967  41.485  1.00  0.00           C  
ATOM    652  H   ILE A 270      62.084 -10.590  40.856  1.00  0.00           H  
ATOM    653  HA  ILE A 270      64.846 -10.707  41.487  1.00  0.00           H  
ATOM    654  HB  ILE A 270      63.248 -12.609  40.879  1.00  0.00           H  
ATOM    655 HG12 ILE A 270      64.901 -14.104  40.087  1.00  0.00           H  
ATOM    656 HG13 ILE A 270      65.866 -12.836  39.363  1.00  0.00           H  
ATOM    657 HG21 ILE A 270      62.561 -11.567  38.621  1.00  0.00           H  
ATOM    658 HG22 ILE A 270      64.131 -12.077  38.005  1.00  0.00           H  
ATOM    659 HG23 ILE A 270      62.980 -13.289  38.601  1.00  0.00           H  
ATOM    660 HD11 ILE A 270      66.573 -12.002  41.529  1.00  0.00           H  
ATOM    661 HD12 ILE A 270      65.435 -13.089  42.362  1.00  0.00           H  
ATOM    662 HD13 ILE A 270      66.836 -13.740  41.480  1.00  0.00           H  
ATOM    663  N   THR A 271      64.400  -8.860  38.994  1.00  0.00           N  
ATOM    664  CA  THR A 271      65.152  -7.935  38.143  1.00  0.00           C  
ATOM    665  C   THR A 271      66.351  -7.357  38.891  1.00  0.00           C  
ATOM    666  O   THR A 271      66.181  -6.627  39.871  1.00  0.00           O  
ATOM    667  CB  THR A 271      64.289  -6.782  37.612  1.00  0.00           C  
ATOM    668  OG1 THR A 271      63.244  -6.430  38.493  1.00  0.00           O  
ATOM    669  CG2 THR A 271      63.621  -7.127  36.297  1.00  0.00           C  
ATOM    670  H   THR A 271      63.478  -8.599  39.310  1.00  0.00           H  
ATOM    671  HA  THR A 271      65.541  -8.494  37.297  1.00  0.00           H  
ATOM    672  HB  THR A 271      64.923  -5.912  37.444  1.00  0.00           H  
ATOM    673 HG21 THR A 271      64.388  -7.249  35.536  1.00  0.00           H  
ATOM    674 HG22 THR A 271      63.037  -8.043  36.392  1.00  0.00           H  
ATOM    675 HG23 THR A 271      62.975  -6.299  36.020  1.00  0.00           H  
ATOM    676  HG1 THR A 271      62.534  -7.096  38.393  1.00  0.00           H  
ATOM    677  N   THR A 272      67.554  -7.607  38.376  1.00  0.00           N  
ATOM    678  CA  THR A 272      68.766  -6.889  38.786  1.00  0.00           C  
ATOM    679  C   THR A 272      68.589  -5.414  38.425  1.00  0.00           C  
ATOM    680  O   THR A 272      68.004  -5.095  37.389  1.00  0.00           O  
ATOM    681  CB  THR A 272      70.010  -7.497  38.123  1.00  0.00           C  
ATOM    682  OG1 THR A 272      70.085  -8.857  38.479  1.00  0.00           O  
ATOM    683  CG2 THR A 272      71.311  -6.858  38.600  1.00  0.00           C  
ATOM    684  H   THR A 272      67.617  -8.217  37.569  1.00  0.00           H  
ATOM    685  HA  THR A 272      68.877  -6.980  39.865  1.00  0.00           H  
ATOM    686  HB  THR A 272      69.930  -7.404  37.040  1.00  0.00           H  
ATOM    687 HG21 THR A 272      71.330  -5.799  38.349  1.00  0.00           H  
ATOM    688 HG22 THR A 272      71.416  -6.976  39.679  1.00  0.00           H  
ATOM    689 HG23 THR A 272      72.157  -7.335  38.105  1.00  0.00           H  
ATOM    690  HG1 THR A 272      70.559  -9.335  37.778  1.00  0.00           H  
ATOM    691  N   ASP A 273      68.976  -4.502  39.318  1.00  0.00           N  
ATOM    692  CA  ASP A 273      68.433  -3.136  39.294  1.00  0.00           C  
ATOM    693  C   ASP A 273      68.826  -2.333  38.040  1.00  0.00           C  
ATOM    694  O   ASP A 273      67.985  -1.663  37.447  1.00  0.00           O  
ATOM    695  CB  ASP A 273      68.799  -2.419  40.599  1.00  0.00           C  
ATOM    696  CG  ASP A 273      67.732  -1.384  40.952  1.00  0.00           C  
ATOM    697  OD1 ASP A 273      68.077  -0.187  41.001  1.00  0.00           O  
ATOM    698  OD2 ASP A 273      66.580  -1.825  41.180  1.00  0.00           O1-
ATOM    699  H   ASP A 273      69.436  -4.807  40.161  1.00  0.00           H  
ATOM    700  HA  ASP A 273      67.349  -3.229  39.274  1.00  0.00           H  
ATOM    701  HB2 ASP A 273      69.781  -1.952  40.504  1.00  0.00           H  
ATOM    702  HB3 ASP A 273      68.844  -3.144  41.414  1.00  0.00           H  
ATOM    703  N   GLU A 274      70.007  -2.615  37.482  1.00  0.00           N  
ATOM    704  CA  GLU A 274      70.482  -2.113  36.181  1.00  0.00           C  
ATOM    705  C   GLU A 274      69.694  -2.618  34.951  1.00  0.00           C  
ATOM    706  O   GLU A 274      69.974  -2.200  33.828  1.00  0.00           O  
ATOM    707  CB  GLU A 274      71.978  -2.442  36.054  1.00  0.00           C  
ATOM    708  CG  GLU A 274      72.224  -3.939  35.812  1.00  0.00           C  
ATOM    709  CD  GLU A 274      73.590  -4.361  36.347  1.00  0.00           C  
ATOM    710  OE1 GLU A 274      74.563  -4.319  35.563  1.00  0.00           O  
ATOM    711  OE2 GLU A 274      73.634  -4.720  37.545  1.00  0.00           O1-
ATOM    712  H   GLU A 274      70.625  -3.235  37.987  1.00  0.00           H  
ATOM    713  HA  GLU A 274      70.378  -1.027  36.188  1.00  0.00           H  
ATOM    714  HB2 GLU A 274      72.409  -1.872  35.229  1.00  0.00           H  
ATOM    715  HB3 GLU A 274      72.477  -2.128  36.973  1.00  0.00           H  
ATOM    716  HG2 GLU A 274      72.155  -4.144  34.742  1.00  0.00           H  
ATOM    717  HG3 GLU A 274      71.454  -4.530  36.312  1.00  0.00           H  
ATOM    718  N   TYR A 275      68.701  -3.491  35.145  1.00  0.00           N  
ATOM    719  CA  TYR A 275      67.686  -3.886  34.160  1.00  0.00           C  
ATOM    720  C   TYR A 275      66.252  -3.556  34.611  1.00  0.00           C  
ATOM    721  O   TYR A 275      65.342  -3.573  33.779  1.00  0.00           O  
ATOM    722  CB  TYR A 275      67.810  -5.391  33.869  1.00  0.00           C  
ATOM    723  CG  TYR A 275      68.990  -5.769  32.995  1.00  0.00           C  
ATOM    724  CD1 TYR A 275      70.247  -6.025  33.573  1.00  0.00           C  
ATOM    725  CD2 TYR A 275      68.823  -5.871  31.600  1.00  0.00           C  
ATOM    726  CE1 TYR A 275      71.338  -6.383  32.759  1.00  0.00           C  
ATOM    727  CE2 TYR A 275      69.910  -6.233  30.781  1.00  0.00           C  
ATOM    728  CZ  TYR A 275      71.171  -6.489  31.363  1.00  0.00           C  
ATOM    729  OH  TYR A 275      72.222  -6.846  30.579  1.00  0.00           O  
ATOM    730  H   TYR A 275      68.590  -3.848  36.088  1.00  0.00           H  
ATOM    731  HA  TYR A 275      67.849  -3.345  33.230  1.00  0.00           H  
ATOM    732  HB2 TYR A 275      67.871  -5.936  34.812  1.00  0.00           H  
ATOM    733  HB3 TYR A 275      66.903  -5.728  33.367  1.00  0.00           H  
ATOM    734  HD1 TYR A 275      70.377  -5.936  34.642  1.00  0.00           H  
ATOM    735  HD2 TYR A 275      67.850  -5.691  31.165  1.00  0.00           H  
ATOM    736  HE1 TYR A 275      72.312  -6.560  33.195  1.00  0.00           H  
ATOM    737  HE2 TYR A 275      69.776  -6.322  29.715  1.00  0.00           H  
ATOM    738  HH  TYR A 275      72.007  -6.840  29.647  1.00  0.00           H  
ATOM    739  N   LYS A 276      66.023  -3.267  35.901  1.00  0.00           N  
ATOM    740  CA  LYS A 276      64.688  -3.112  36.503  1.00  0.00           C  
ATOM    741  C   LYS A 276      63.911  -1.936  35.910  1.00  0.00           C  
ATOM    742  O   LYS A 276      62.711  -2.073  35.684  1.00  0.00           O  
ATOM    743  CB  LYS A 276      64.838  -2.999  38.035  1.00  0.00           C  
ATOM    744  CG  LYS A 276      63.494  -3.006  38.789  1.00  0.00           C  
ATOM    745  CD  LYS A 276      63.632  -2.896  40.321  1.00  0.00           C  
ATOM    746  CE  LYS A 276      64.517  -3.954  41.002  1.00  0.00           C  
ATOM    747  NZ  LYS A 276      63.935  -5.319  40.961  1.00  0.00           N1+
ATOM    748  H   LYS A 276      66.831  -3.164  36.508  1.00  0.00           H  
ATOM    749  HA  LYS A 276      64.104  -4.004  36.282  1.00  0.00           H  
ATOM    750  HB2 LYS A 276      65.429  -3.848  38.378  1.00  0.00           H  
ATOM    751  HB3 LYS A 276      65.377  -2.082  38.281  1.00  0.00           H  
ATOM    752  HG2 LYS A 276      62.897  -2.158  38.454  1.00  0.00           H  
ATOM    753  HG3 LYS A 276      62.943  -3.910  38.542  1.00  0.00           H  
ATOM    754  HD2 LYS A 276      62.637  -2.925  40.767  1.00  0.00           H  
ATOM    755  HD3 LYS A 276      64.059  -1.917  40.544  1.00  0.00           H  
ATOM    756  HE2 LYS A 276      64.682  -3.646  42.038  1.00  0.00           H  
ATOM    757  HE3 LYS A 276      65.499  -3.946  40.519  1.00  0.00           H  
ATOM    758  HZ1 LYS A 276      63.033  -5.392  41.421  1.00  0.00           H  
ATOM    759  HZ2 LYS A 276      63.799  -5.612  39.999  1.00  0.00           H  
ATOM    760  HZ3 LYS A 276      64.566  -6.010  41.354  1.00  0.00           H  
ATOM    761  N   GLU A 277      64.575  -0.837  35.554  1.00  0.00           N  
ATOM    762  CA  GLU A 277      63.923   0.346  34.979  1.00  0.00           C  
ATOM    763  C   GLU A 277      63.443   0.107  33.536  1.00  0.00           C  
ATOM    764  O   GLU A 277      62.287   0.380  33.212  1.00  0.00           O  
ATOM    765  CB  GLU A 277      64.826   1.590  35.157  1.00  0.00           C  
ATOM    766  CG  GLU A 277      65.778   2.006  34.016  1.00  0.00           C  
ATOM    767  CD  GLU A 277      66.927   1.038  33.687  1.00  0.00           C  
ATOM    768  OE1 GLU A 277      66.766  -0.201  33.805  1.00  0.00           O  
ATOM    769  OE2 GLU A 277      67.943   1.488  33.115  1.00  0.00           O1-
ATOM    770  H   GLU A 277      65.585  -0.829  35.649  1.00  0.00           H  
ATOM    771  HA  GLU A 277      63.024   0.533  35.568  1.00  0.00           H  
ATOM    772  HB2 GLU A 277      64.153   2.436  35.310  1.00  0.00           H  
ATOM    773  HB3 GLU A 277      65.404   1.488  36.077  1.00  0.00           H  
ATOM    774  HG2 GLU A 277      66.210   2.970  34.292  1.00  0.00           H  
ATOM    775  HG3 GLU A 277      65.189   2.174  33.112  1.00  0.00           H  
ATOM    776  N   LYS A 278      64.267  -0.553  32.715  1.00  0.00           N  
ATOM    777  CA  LYS A 278      63.958  -0.954  31.333  1.00  0.00           C  
ATOM    778  C   LYS A 278      62.893  -2.046  31.295  1.00  0.00           C  
ATOM    779  O   LYS A 278      61.974  -1.977  30.481  1.00  0.00           O  
ATOM    780  CB  LYS A 278      65.251  -1.409  30.632  1.00  0.00           C  
ATOM    781  CG  LYS A 278      66.143  -0.203  30.290  1.00  0.00           C  
ATOM    782  CD  LYS A 278      67.516  -0.577  29.711  1.00  0.00           C  
ATOM    783  CE  LYS A 278      68.421  -1.421  30.624  1.00  0.00           C  
ATOM    784  NZ  LYS A 278      68.680  -0.778  31.931  1.00  0.00           N1+
ATOM    785  H   LYS A 278      65.196  -0.749  33.088  1.00  0.00           H  
ATOM    786  HA  LYS A 278      63.540  -0.101  30.797  1.00  0.00           H  
ATOM    787  HB2 LYS A 278      65.785  -2.106  31.280  1.00  0.00           H  
ATOM    788  HB3 LYS A 278      64.997  -1.924  29.704  1.00  0.00           H  
ATOM    789  HG2 LYS A 278      65.620   0.411  29.556  1.00  0.00           H  
ATOM    790  HG3 LYS A 278      66.291   0.411  31.173  1.00  0.00           H  
ATOM    791  HD2 LYS A 278      68.041   0.348  29.467  1.00  0.00           H  
ATOM    792  HD3 LYS A 278      67.362  -1.123  28.779  1.00  0.00           H  
ATOM    793  HE2 LYS A 278      69.373  -1.574  30.109  1.00  0.00           H  
ATOM    794  HE3 LYS A 278      67.965  -2.401  30.786  1.00  0.00           H  
ATOM    795  HZ1 LYS A 278      68.988   0.188  31.885  1.00  0.00           H  
ATOM    796  HZ2 LYS A 278      67.844  -0.683  32.513  1.00  0.00           H  
ATOM    797  HZ3 LYS A 278      69.336  -1.296  32.511  1.00  0.00           H  
ATOM    798  N   VAL A 279      62.939  -2.981  32.244  1.00  0.00           N  
ATOM    799  CA  VAL A 279      61.880  -3.973  32.445  1.00  0.00           C  
ATOM    800  C   VAL A 279      60.568  -3.312  32.869  1.00  0.00           C  
ATOM    801  O   VAL A 279      59.533  -3.637  32.293  1.00  0.00           O  
ATOM    802  CB  VAL A 279      62.346  -5.059  33.433  1.00  0.00           C  
ATOM    803  CG1 VAL A 279      61.182  -5.843  34.045  1.00  0.00           C  
ATOM    804  CG2 VAL A 279      63.286  -6.030  32.706  1.00  0.00           C  
ATOM    805  H   VAL A 279      63.740  -2.990  32.871  1.00  0.00           H  
ATOM    806  HA  VAL A 279      61.676  -4.456  31.489  1.00  0.00           H  
ATOM    807  HB  VAL A 279      62.892  -4.593  34.252  1.00  0.00           H  
ATOM    808 HG11 VAL A 279      60.768  -5.289  34.888  1.00  0.00           H  
ATOM    809 HG12 VAL A 279      60.396  -5.994  33.316  1.00  0.00           H  
ATOM    810 HG13 VAL A 279      61.523  -6.814  34.393  1.00  0.00           H  
ATOM    811 HG21 VAL A 279      62.771  -6.505  31.873  1.00  0.00           H  
ATOM    812 HG22 VAL A 279      64.158  -5.493  32.332  1.00  0.00           H  
ATOM    813 HG23 VAL A 279      63.632  -6.799  33.390  1.00  0.00           H  
ATOM    814  N   LYS A 280      60.577  -2.325  33.773  1.00  0.00           N  
ATOM    815  CA  LYS A 280      59.353  -1.627  34.203  1.00  0.00           C  
ATOM    816  C   LYS A 280      58.766  -0.726  33.106  1.00  0.00           C  
ATOM    817  O   LYS A 280      57.544  -0.662  32.951  1.00  0.00           O  
ATOM    818  CB  LYS A 280      59.644  -0.862  35.506  1.00  0.00           C  
ATOM    819  CG  LYS A 280      58.390  -0.440  36.289  1.00  0.00           C  
ATOM    820  CD  LYS A 280      57.568  -1.652  36.751  1.00  0.00           C  
ATOM    821  CE  LYS A 280      56.489  -1.237  37.752  1.00  0.00           C  
ATOM    822  NZ  LYS A 280      55.643  -2.398  38.105  1.00  0.00           N1+
ATOM    823  H   LYS A 280      61.454  -2.095  34.235  1.00  0.00           H  
ATOM    824  HA  LYS A 280      58.607  -2.396  34.395  1.00  0.00           H  
ATOM    825  HB2 LYS A 280      60.239  -1.496  36.165  1.00  0.00           H  
ATOM    826  HB3 LYS A 280      60.238   0.025  35.277  1.00  0.00           H  
ATOM    827  HG2 LYS A 280      58.714   0.123  37.166  1.00  0.00           H  
ATOM    828  HG3 LYS A 280      57.769   0.211  35.673  1.00  0.00           H  
ATOM    829  HD2 LYS A 280      58.227  -2.384  37.223  1.00  0.00           H  
ATOM    830  HD3 LYS A 280      57.088  -2.112  35.887  1.00  0.00           H  
ATOM    831  HE2 LYS A 280      55.873  -0.454  37.298  1.00  0.00           H  
ATOM    832  HE3 LYS A 280      56.971  -0.832  38.645  1.00  0.00           H  
ATOM    833  HZ1 LYS A 280      55.189  -2.745  37.258  1.00  0.00           H  
ATOM    834  HZ2 LYS A 280      56.208  -3.149  38.504  1.00  0.00           H  
ATOM    835  HZ3 LYS A 280      54.927  -2.146  38.768  1.00  0.00           H  
ATOM    836  N   ALA A 281      59.616  -0.140  32.263  1.00  0.00           N  
ATOM    837  CA  ALA A 281      59.200   0.560  31.050  1.00  0.00           C  
ATOM    838  C   ALA A 281      58.546  -0.396  30.036  1.00  0.00           C  
ATOM    839  O   ALA A 281      57.451  -0.114  29.554  1.00  0.00           O  
ATOM    840  CB  ALA A 281      60.415   1.285  30.459  1.00  0.00           C  
ATOM    841  H   ALA A 281      60.606  -0.177  32.481  1.00  0.00           H  
ATOM    842  HA  ALA A 281      58.455   1.311  31.318  1.00  0.00           H  
ATOM    843  HB1 ALA A 281      60.833   1.970  31.198  1.00  0.00           H  
ATOM    844  HB2 ALA A 281      61.180   0.566  30.166  1.00  0.00           H  
ATOM    845  HB3 ALA A 281      60.108   1.855  29.582  1.00  0.00           H  
ATOM    846  N   TYR A 282      59.113  -1.588  29.811  1.00  0.00           N  
ATOM    847  CA  TYR A 282      58.490  -2.593  28.941  1.00  0.00           C  
ATOM    848  C   TYR A 282      57.227  -3.229  29.556  1.00  0.00           C  
ATOM    849  O   TYR A 282      56.260  -3.454  28.833  1.00  0.00           O  
ATOM    850  CB  TYR A 282      59.537  -3.630  28.513  1.00  0.00           C  
ATOM    851  CG  TYR A 282      59.024  -4.755  27.624  1.00  0.00           C  
ATOM    852  CD1 TYR A 282      59.503  -6.060  27.835  1.00  0.00           C  
ATOM    853  CD2 TYR A 282      58.069  -4.524  26.610  1.00  0.00           C  
ATOM    854  CE1 TYR A 282      59.001  -7.137  27.086  1.00  0.00           C  
ATOM    855  CE2 TYR A 282      57.553  -5.600  25.863  1.00  0.00           C  
ATOM    856  CZ  TYR A 282      58.016  -6.909  26.107  1.00  0.00           C  
ATOM    857  OH  TYR A 282      57.522  -7.951  25.398  1.00  0.00           O  
ATOM    858  H   TYR A 282      60.025  -1.787  30.211  1.00  0.00           H  
ATOM    859  HA  TYR A 282      58.161  -2.076  28.039  1.00  0.00           H  
ATOM    860  HB2 TYR A 282      60.337  -3.116  27.980  1.00  0.00           H  
ATOM    861  HB3 TYR A 282      59.969  -4.066  29.416  1.00  0.00           H  
ATOM    862  HD1 TYR A 282      60.261  -6.237  28.579  1.00  0.00           H  
ATOM    863  HD2 TYR A 282      57.695  -3.528  26.429  1.00  0.00           H  
ATOM    864  HE1 TYR A 282      59.352  -8.139  27.269  1.00  0.00           H  
ATOM    865  HE2 TYR A 282      56.784  -5.435  25.123  1.00  0.00           H  
ATOM    866  HH  TYR A 282      56.813  -7.667  24.784  1.00  0.00           H  
ATOM    867  N   GLN A 283      57.121  -3.346  30.885  1.00  0.00           N  
ATOM    868  CA  GLN A 283      55.859  -3.685  31.559  1.00  0.00           C  
ATOM    869  C   GLN A 283      54.776  -2.631  31.303  1.00  0.00           C  
ATOM    870  O   GLN A 283      53.632  -2.988  31.031  1.00  0.00           O  
ATOM    871  CB  GLN A 283      56.116  -3.892  33.061  1.00  0.00           C  
ATOM    872  CG  GLN A 283      54.874  -4.315  33.868  1.00  0.00           C  
ATOM    873  CD  GLN A 283      54.136  -3.158  34.531  1.00  0.00           C  
ATOM    874  OE1 GLN A 283      54.502  -2.711  35.611  1.00  0.00           O  
ATOM    875  NE2 GLN A 283      53.059  -2.664  33.969  1.00  0.00           N  
ATOM    876  H   GLN A 283      57.952  -3.206  31.449  1.00  0.00           H  
ATOM    877  HA  GLN A 283      55.489  -4.619  31.140  1.00  0.00           H  
ATOM    878  HB2 GLN A 283      56.867  -4.676  33.165  1.00  0.00           H  
ATOM    879  HB3 GLN A 283      56.529  -2.984  33.497  1.00  0.00           H  
ATOM    880  HG2 GLN A 283      55.212  -4.949  34.681  1.00  0.00           H  
ATOM    881  HG3 GLN A 283      54.194  -4.897  33.244  1.00  0.00           H  
ATOM    882 HE21 GLN A 283      52.565  -1.935  34.445  1.00  0.00           H  
ATOM    883 HE22 GLN A 283      52.662  -3.105  33.136  1.00  0.00           H  
ATOM    884  N   THR A 284      55.144  -1.349  31.265  1.00  0.00           N  
ATOM    885  CA  THR A 284      54.217  -0.250  30.936  1.00  0.00           C  
ATOM    886  C   THR A 284      53.721  -0.320  29.480  1.00  0.00           C  
ATOM    887  O   THR A 284      52.606   0.111  29.196  1.00  0.00           O  
ATOM    888  CB  THR A 284      54.866   1.111  31.247  1.00  0.00           C  
ATOM    889  OG1 THR A 284      55.373   1.121  32.568  1.00  0.00           O  
ATOM    890  CG2 THR A 284      53.882   2.278  31.173  1.00  0.00           C  
ATOM    891  H   THR A 284      56.111  -1.124  31.458  1.00  0.00           H  
ATOM    892  HA  THR A 284      53.337  -0.347  31.571  1.00  0.00           H  
ATOM    893  HB  THR A 284      55.683   1.299  30.554  1.00  0.00           H  
ATOM    894 HG21 THR A 284      53.543   2.417  30.147  1.00  0.00           H  
ATOM    895 HG22 THR A 284      53.024   2.083  31.816  1.00  0.00           H  
ATOM    896 HG23 THR A 284      54.378   3.191  31.501  1.00  0.00           H  
ATOM    897  HG1 THR A 284      56.103   0.487  32.630  1.00  0.00           H  
ATOM    898  N   GLU A 285      54.470  -0.963  28.576  1.00  0.00           N  
ATOM    899  CA  GLU A 285      54.003  -1.304  27.224  1.00  0.00           C  
ATOM    900  C   GLU A 285      53.154  -2.591  27.194  1.00  0.00           C  
ATOM    901  O   GLU A 285      52.087  -2.615  26.581  1.00  0.00           O  
ATOM    902  CB  GLU A 285      55.213  -1.365  26.270  1.00  0.00           C  
ATOM    903  CG  GLU A 285      54.914  -1.901  24.859  1.00  0.00           C  
ATOM    904  CD  GLU A 285      53.732  -1.203  24.175  1.00  0.00           C  
ATOM    905  OE1 GLU A 285      52.919  -1.894  23.521  1.00  0.00           O  
ATOM    906  OE2 GLU A 285      53.556   0.023  24.336  1.00  0.00           O1-
ATOM    907  H   GLU A 285      55.382  -1.293  28.862  1.00  0.00           H  
ATOM    908  HA  GLU A 285      53.364  -0.499  26.872  1.00  0.00           H  
ATOM    909  HB2 GLU A 285      55.632  -0.362  26.182  1.00  0.00           H  
ATOM    910  HB3 GLU A 285      55.981  -1.999  26.708  1.00  0.00           H  
ATOM    911  HG2 GLU A 285      54.714  -2.973  24.928  1.00  0.00           H  
ATOM    912  HG3 GLU A 285      55.807  -1.781  24.243  1.00  0.00           H  
ATOM    913  N   ALA A 286      53.586  -3.656  27.871  1.00  0.00           N  
ATOM    914  CA  ALA A 286      52.917  -4.960  27.866  1.00  0.00           C  
ATOM    915  C   ALA A 286      51.521  -4.935  28.516  1.00  0.00           C  
ATOM    916  O   ALA A 286      50.598  -5.593  28.029  1.00  0.00           O  
ATOM    917  CB  ALA A 286      53.835  -5.962  28.567  1.00  0.00           C  
ATOM    918  H   ALA A 286      54.470  -3.582  28.364  1.00  0.00           H  
ATOM    919  HA  ALA A 286      52.790  -5.285  26.833  1.00  0.00           H  
ATOM    920  HB1 ALA A 286      54.810  -5.970  28.076  1.00  0.00           H  
ATOM    921  HB2 ALA A 286      53.953  -5.691  29.616  1.00  0.00           H  
ATOM    922  HB3 ALA A 286      53.399  -6.960  28.501  1.00  0.00           H  
ATOM    923  N   SER A 287      51.315  -4.096  29.536  1.00  0.00           N  
ATOM    924  CA  SER A 287      50.023  -3.959  30.226  1.00  0.00           C  
ATOM    925  C   SER A 287      48.987  -3.111  29.470  1.00  0.00           C  
ATOM    926  O   SER A 287      47.866  -2.950  29.945  1.00  0.00           O  
ATOM    927  CB  SER A 287      50.223  -3.426  31.645  1.00  0.00           C  
ATOM    928  OG  SER A 287      51.244  -4.143  32.313  1.00  0.00           O  
ATOM    929  H   SER A 287      52.121  -3.624  29.939  1.00  0.00           H  
ATOM    930  HA  SER A 287      49.590  -4.956  30.323  1.00  0.00           H  
ATOM    931  HB2 SER A 287      49.290  -3.525  32.200  1.00  0.00           H  
ATOM    932  HB3 SER A 287      50.500  -2.372  31.601  1.00  0.00           H  
ATOM    933  HG  SER A 287      51.268  -5.072  31.977  1.00  0.00           H  
ATOM    934  N   LYS A 288      49.318  -2.611  28.268  1.00  0.00           N  
ATOM    935  CA  LYS A 288      48.358  -1.991  27.330  1.00  0.00           C  
ATOM    936  C   LYS A 288      47.550  -3.017  26.518  1.00  0.00           C  
ATOM    937  O   LYS A 288      46.671  -2.620  25.758  1.00  0.00           O  
ATOM    938  CB  LYS A 288      49.114  -1.060  26.366  1.00  0.00           C  
ATOM    939  CG  LYS A 288      49.662   0.208  27.038  1.00  0.00           C  
ATOM    940  CD  LYS A 288      50.649   1.013  26.171  1.00  0.00           C  
ATOM    941  CE  LYS A 288      50.277   1.135  24.683  1.00  0.00           C  
ATOM    942  NZ  LYS A 288      50.890   0.053  23.871  1.00  0.00           N1+
ATOM    943  H   LYS A 288      50.275  -2.739  27.955  1.00  0.00           H  
ATOM    944  HA  LYS A 288      47.628  -1.406  27.893  1.00  0.00           H  
ATOM    945  HB2 LYS A 288      49.925  -1.620  25.904  1.00  0.00           H  
ATOM    946  HB3 LYS A 288      48.432  -0.748  25.574  1.00  0.00           H  
ATOM    947  HG2 LYS A 288      48.816   0.849  27.290  1.00  0.00           H  
ATOM    948  HG3 LYS A 288      50.168  -0.056  27.967  1.00  0.00           H  
ATOM    949  HD2 LYS A 288      51.640   0.572  26.258  1.00  0.00           H  
ATOM    950  HD3 LYS A 288      50.714   2.016  26.595  1.00  0.00           H  
ATOM    951  HE2 LYS A 288      50.649   2.097  24.320  1.00  0.00           H  
ATOM    952  HE3 LYS A 288      49.188   1.129  24.586  1.00  0.00           H  
ATOM    953  HZ1 LYS A 288      51.913   0.091  23.941  1.00  0.00           H  
ATOM    954  HZ2 LYS A 288      50.673  -0.874  24.209  1.00  0.00           H  
ATOM    955  HZ3 LYS A 288      50.675   0.114  22.890  1.00  0.00           H  
ATOM    956  N   LYS A 289      47.929  -4.298  26.577  1.00  0.00           N  
ATOM    957  CA  LYS A 289      47.535  -5.349  25.626  1.00  0.00           C  
ATOM    958  C   LYS A 289      46.579  -6.343  26.277  1.00  0.00           C  
ATOM    959  O   LYS A 289      46.756  -6.712  27.437  1.00  0.00           O  
ATOM    960  CB  LYS A 289      48.790  -6.063  25.088  1.00  0.00           C  
ATOM    961  CG  LYS A 289      49.791  -5.083  24.455  1.00  0.00           C  
ATOM    962  CD  LYS A 289      51.118  -5.761  24.104  1.00  0.00           C  
ATOM    963  CE  LYS A 289      52.114  -4.651  23.764  1.00  0.00           C  
ATOM    964  NZ  LYS A 289      53.491  -5.155  23.590  1.00  0.00           N1+
ATOM    965  H   LYS A 289      48.638  -4.541  27.256  1.00  0.00           H  
ATOM    966  HA  LYS A 289      47.020  -4.899  24.773  1.00  0.00           H  
ATOM    967  HB2 LYS A 289      49.274  -6.591  25.911  1.00  0.00           H  
ATOM    968  HB3 LYS A 289      48.492  -6.797  24.339  1.00  0.00           H  
ATOM    969  HG2 LYS A 289      49.353  -4.645  23.557  1.00  0.00           H  
ATOM    970  HG3 LYS A 289      50.013  -4.281  25.159  1.00  0.00           H  
ATOM    971  HD2 LYS A 289      50.983  -6.438  23.258  1.00  0.00           H  
ATOM    972  HD3 LYS A 289      51.477  -6.320  24.969  1.00  0.00           H  
ATOM    973  HE2 LYS A 289      52.110  -3.924  24.583  1.00  0.00           H  
ATOM    974  HE3 LYS A 289      51.787  -4.122  22.865  1.00  0.00           H  
ATOM    975  HZ1 LYS A 289      53.780  -5.683  24.420  1.00  0.00           H  
ATOM    976  HZ2 LYS A 289      53.565  -5.808  22.826  1.00  0.00           H  
ATOM    977  HZ3 LYS A 289      54.126  -4.382  23.453  1.00  0.00           H  
ATOM    978  N   SER A 290      45.621  -6.849  25.505  1.00  0.00           N  
ATOM    979  CA  SER A 290      44.771  -7.962  25.952  1.00  0.00           C  
ATOM    980  C   SER A 290      45.604  -9.236  26.123  1.00  0.00           C  
ATOM    981  O   SER A 290      46.485  -9.496  25.309  1.00  0.00           O  
ATOM    982  CB  SER A 290      43.641  -8.189  24.944  1.00  0.00           C  
ATOM    983  OG  SER A 290      42.810  -9.257  25.362  1.00  0.00           O  
ATOM    984  H   SER A 290      45.610  -6.570  24.533  1.00  0.00           H  
ATOM    985  HA  SER A 290      44.330  -7.705  26.916  1.00  0.00           H  
ATOM    986  HB2 SER A 290      44.066  -8.424  23.966  1.00  0.00           H  
ATOM    987  HB3 SER A 290      43.047  -7.278  24.863  1.00  0.00           H  
ATOM    988  HG  SER A 290      41.998  -9.232  24.844  1.00  0.00           H  
ATOM    989  N   ASP A 291      45.246 -10.125  27.057  1.00  0.00           N  
ATOM    990  CA  ASP A 291      45.860 -11.463  27.142  1.00  0.00           C  
ATOM    991  C   ASP A 291      45.525 -12.348  25.914  1.00  0.00           C  
ATOM    992  O   ASP A 291      46.209 -13.338  25.650  1.00  0.00           O  
ATOM    993  CB  ASP A 291      45.521 -12.145  28.492  1.00  0.00           C  
ATOM    994  CG  ASP A 291      46.732 -12.403  29.414  1.00  0.00           C  
ATOM    995  OD1 ASP A 291      46.580 -13.151  30.404  1.00  0.00           O  
ATOM    996  OD2 ASP A 291      47.823 -11.837  29.188  1.00  0.00           O1-
ATOM    997  H   ASP A 291      44.515  -9.887  27.709  1.00  0.00           H  
ATOM    998  HA  ASP A 291      46.933 -11.304  27.100  1.00  0.00           H  
ATOM    999  HB2 ASP A 291      45.032 -13.100  28.293  1.00  0.00           H  
ATOM   1000  HB3 ASP A 291      44.804 -11.531  29.039  1.00  0.00           H  
ATOM   1001  N   LEU A 292      44.571 -11.919  25.071  1.00  0.00           N  
ATOM   1002  CA  LEU A 292      44.316 -12.471  23.731  1.00  0.00           C  
ATOM   1003  C   LEU A 292      45.384 -12.072  22.687  1.00  0.00           C  
ATOM   1004  O   LEU A 292      45.571 -12.778  21.707  1.00  0.00           O  
ATOM   1005  CB  LEU A 292      42.894 -12.063  23.300  1.00  0.00           C  
ATOM   1006  CG  LEU A 292      42.389 -12.710  21.992  1.00  0.00           C  
ATOM   1007  CD1 LEU A 292      42.412 -14.239  22.035  1.00  0.00           C  
ATOM   1008  CD2 LEU A 292      40.944 -12.268  21.742  1.00  0.00           C  
ATOM   1009  H   LEU A 292      44.058 -11.090  25.341  1.00  0.00           H  
ATOM   1010  HA  LEU A 292      44.344 -13.556  23.810  1.00  0.00           H  
ATOM   1011  HB2 LEU A 292      42.205 -12.331  24.102  1.00  0.00           H  
ATOM   1012  HB3 LEU A 292      42.869 -10.980  23.176  1.00  0.00           H  
ATOM   1013  HG  LEU A 292      42.995 -12.366  21.155  1.00  0.00           H  
ATOM   1014 HD11 LEU A 292      43.443 -14.594  22.067  1.00  0.00           H  
ATOM   1015 HD12 LEU A 292      41.876 -14.604  22.910  1.00  0.00           H  
ATOM   1016 HD13 LEU A 292      41.953 -14.641  21.132  1.00  0.00           H  
ATOM   1017 HD21 LEU A 292      40.298 -12.618  22.548  1.00  0.00           H  
ATOM   1018 HD22 LEU A 292      40.896 -11.182  21.679  1.00  0.00           H  
ATOM   1019 HD23 LEU A 292      40.595 -12.686  20.798  1.00  0.00           H  
ATOM   1020  N   GLU A 293      46.151 -11.003  22.933  1.00  0.00           N  
ATOM   1021  CA  GLU A 293      47.375 -10.658  22.183  1.00  0.00           C  
ATOM   1022  C   GLU A 293      48.644 -11.283  22.788  1.00  0.00           C  
ATOM   1023  O   GLU A 293      49.764 -10.945  22.403  1.00  0.00           O  
ATOM   1024  CB  GLU A 293      47.576  -9.141  22.130  1.00  0.00           C  
ATOM   1025  CG  GLU A 293      46.440  -8.358  21.477  1.00  0.00           C  
ATOM   1026  CD  GLU A 293      46.989  -6.975  21.139  1.00  0.00           C  
ATOM   1027  OE1 GLU A 293      47.626  -6.891  20.058  1.00  0.00           O  
ATOM   1028  OE2 GLU A 293      46.852  -6.071  21.994  1.00  0.00           O1-
ATOM   1029  H   GLU A 293      45.987 -10.480  23.785  1.00  0.00           H  
ATOM   1030  HA  GLU A 293      47.287 -11.031  21.162  1.00  0.00           H  
ATOM   1031  HB2 GLU A 293      47.738  -8.757  23.136  1.00  0.00           H  
ATOM   1032  HB3 GLU A 293      48.482  -8.949  21.554  1.00  0.00           H  
ATOM   1033  HG2 GLU A 293      45.589  -8.290  22.159  1.00  0.00           H  
ATOM   1034  HG3 GLU A 293      46.123  -8.865  20.562  1.00  0.00           H  
ATOM   1035  N   ARG A 294      48.473 -12.122  23.814  1.00  0.00           N  
ATOM   1036  CA  ARG A 294      49.553 -12.735  24.597  1.00  0.00           C  
ATOM   1037  C   ARG A 294      49.452 -14.267  24.571  1.00  0.00           C  
ATOM   1038  O   ARG A 294      50.473 -14.941  24.610  1.00  0.00           O  
ATOM   1039  CB  ARG A 294      49.567 -12.101  26.006  1.00  0.00           C  
ATOM   1040  CG  ARG A 294      49.741 -10.560  25.931  1.00  0.00           C  
ATOM   1041  CD  ARG A 294      49.672  -9.801  27.262  1.00  0.00           C  
ATOM   1042  NE  ARG A 294      50.785 -10.128  28.166  1.00  0.00           N  
ATOM   1043  CZ  ARG A 294      51.159  -9.440  29.229  1.00  0.00           C  
ATOM   1044  NH1 ARG A 294      50.720  -8.244  29.506  1.00  0.00           N  
ATOM   1045  NH2 ARG A 294      52.008  -9.960  30.056  1.00  0.00           N1+
ATOM   1046  H   ARG A 294      47.520 -12.277  24.114  1.00  0.00           H  
ATOM   1047  HA  ARG A 294      50.510 -12.501  24.126  1.00  0.00           H  
ATOM   1048  HB2 ARG A 294      48.641 -12.347  26.517  1.00  0.00           H  
ATOM   1049  HB3 ARG A 294      50.381 -12.535  26.585  1.00  0.00           H  
ATOM   1050  HG2 ARG A 294      48.954 -10.138  25.313  1.00  0.00           H  
ATOM   1051  HG3 ARG A 294      50.684 -10.326  25.437  1.00  0.00           H  
ATOM   1052  HD2 ARG A 294      48.724 -10.023  27.754  1.00  0.00           H  
ATOM   1053  HD3 ARG A 294      49.689  -8.733  27.038  1.00  0.00           H  
ATOM   1054  HE  ARG A 294      51.301 -10.978  27.969  1.00  0.00           H  
ATOM   1055 HH11 ARG A 294      50.138  -7.753  28.851  1.00  0.00           H  
ATOM   1056 HH12 ARG A 294      51.079  -7.745  30.324  1.00  0.00           H  
ATOM   1057 HH21 ARG A 294      52.299 -10.921  29.916  1.00  0.00           H  
ATOM   1058 HH22 ARG A 294      52.248  -9.435  30.901  1.00  0.00           H  
ATOM   1059  N   THR A 295      48.269 -14.809  24.262  1.00  0.00           N  
ATOM   1060  CA  THR A 295      48.030 -16.175  23.737  1.00  0.00           C  
ATOM   1061  C   THR A 295      48.323 -16.269  22.223  1.00  0.00           C  
ATOM   1062  O   THR A 295      47.705 -17.049  21.502  1.00  0.00           O  
ATOM   1063  CB  THR A 295      46.599 -16.670  24.073  1.00  0.00           C  
ATOM   1064  OG1 THR A 295      45.655 -15.622  24.082  1.00  0.00           O  
ATOM   1065  CG2 THR A 295      46.489 -17.321  25.448  1.00  0.00           C  
ATOM   1066  H   THR A 295      47.477 -14.183  24.260  1.00  0.00           H  
ATOM   1067  HA  THR A 295      48.739 -16.853  24.211  1.00  0.00           H  
ATOM   1068  HB  THR A 295      46.282 -17.421  23.350  1.00  0.00           H  
ATOM   1069 HG21 THR A 295      47.252 -18.090  25.557  1.00  0.00           H  
ATOM   1070 HG22 THR A 295      46.595 -16.574  26.231  1.00  0.00           H  
ATOM   1071 HG23 THR A 295      45.508 -17.787  25.544  1.00  0.00           H  
ATOM   1072  HG1 THR A 295      45.856 -15.037  24.827  1.00  0.00           H  
ATOM   1073  N   ASP A 296      49.238 -15.433  21.729  1.00  0.00           N  
ATOM   1074  CA  ASP A 296      49.309 -14.976  20.339  1.00  0.00           C  
ATOM   1075  C   ASP A 296      50.640 -15.364  19.671  1.00  0.00           C  
ATOM   1076  O   ASP A 296      51.684 -15.456  20.324  1.00  0.00           O  
ATOM   1077  CB  ASP A 296      49.066 -13.461  20.356  1.00  0.00           C  
ATOM   1078  CG  ASP A 296      48.747 -12.816  19.009  1.00  0.00           C  
ATOM   1079  OD1 ASP A 296      48.506 -11.584  19.021  1.00  0.00           O  
ATOM   1080  OD2 ASP A 296      48.779 -13.513  17.974  1.00  0.00           O1-
ATOM   1081  H   ASP A 296      49.832 -14.952  22.385  1.00  0.00           H  
ATOM   1082  HA  ASP A 296      48.498 -15.435  19.770  1.00  0.00           H  
ATOM   1083  HB2 ASP A 296      49.947 -12.978  20.777  1.00  0.00           H  
ATOM   1084  HB3 ASP A 296      48.217 -13.268  21.011  1.00  0.00           H  
ATOM   1085  N   LEU A 297      50.578 -15.649  18.370  1.00  0.00           N  
ATOM   1086  CA  LEU A 297      51.595 -16.351  17.581  1.00  0.00           C  
ATOM   1087  C   LEU A 297      51.759 -15.666  16.216  1.00  0.00           C  
ATOM   1088  O   LEU A 297      50.819 -15.077  15.690  1.00  0.00           O  
ATOM   1089  CB  LEU A 297      51.198 -17.834  17.432  1.00  0.00           C  
ATOM   1090  CG  LEU A 297      51.066 -18.624  18.754  1.00  0.00           C  
ATOM   1091  CD1 LEU A 297      50.595 -20.047  18.447  1.00  0.00           C  
ATOM   1092  CD2 LEU A 297      52.375 -18.733  19.539  1.00  0.00           C  
ATOM   1093  H   LEU A 297      49.753 -15.312  17.875  1.00  0.00           H  
ATOM   1094  HA  LEU A 297      52.554 -16.295  18.096  1.00  0.00           H  
ATOM   1095  HB2 LEU A 297      50.241 -17.875  16.909  1.00  0.00           H  
ATOM   1096  HB3 LEU A 297      51.938 -18.331  16.805  1.00  0.00           H  
ATOM   1097  HG  LEU A 297      50.315 -18.156  19.388  1.00  0.00           H  
ATOM   1098 HD11 LEU A 297      49.634 -20.010  17.935  1.00  0.00           H  
ATOM   1099 HD12 LEU A 297      51.325 -20.557  17.818  1.00  0.00           H  
ATOM   1100 HD13 LEU A 297      50.472 -20.601  19.377  1.00  0.00           H  
ATOM   1101 HD21 LEU A 297      53.137 -19.211  18.929  1.00  0.00           H  
ATOM   1102 HD22 LEU A 297      52.723 -17.745  19.830  1.00  0.00           H  
ATOM   1103 HD23 LEU A 297      52.215 -19.322  20.442  1.00  0.00           H  
ATOM   1104  N   ALA A 298      52.984 -15.635  15.687  1.00  0.00           N  
ATOM   1105  CA  ALA A 298      53.457 -14.719  14.632  1.00  0.00           C  
ATOM   1106  C   ALA A 298      53.273 -13.198  14.902  1.00  0.00           C  
ATOM   1107  O   ALA A 298      53.913 -12.380  14.238  1.00  0.00           O  
ATOM   1108  CB  ALA A 298      52.897 -15.161  13.272  1.00  0.00           C  
ATOM   1109  H   ALA A 298      53.662 -16.273  16.097  1.00  0.00           H  
ATOM   1110  HA  ALA A 298      54.538 -14.862  14.577  1.00  0.00           H  
ATOM   1111  HB1 ALA A 298      53.121 -16.216  13.106  1.00  0.00           H  
ATOM   1112  HB2 ALA A 298      51.817 -15.012  13.244  1.00  0.00           H  
ATOM   1113  HB3 ALA A 298      53.358 -14.571  12.479  1.00  0.00           H  
ATOM   1114  N   LYS A 299      52.520 -12.791  15.935  1.00  0.00           N  
ATOM   1115  CA  LYS A 299      52.582 -11.460  16.562  1.00  0.00           C  
ATOM   1116  C   LYS A 299      54.006 -11.218  17.086  1.00  0.00           C  
ATOM   1117  O   LYS A 299      54.371 -11.748  18.129  1.00  0.00           O  
ATOM   1118  CB  LYS A 299      51.518 -11.409  17.680  1.00  0.00           C  
ATOM   1119  CG  LYS A 299      51.479 -10.129  18.544  1.00  0.00           C  
ATOM   1120  CD  LYS A 299      50.956  -8.861  17.844  1.00  0.00           C  
ATOM   1121  CE  LYS A 299      49.476  -8.917  17.428  1.00  0.00           C  
ATOM   1122  NZ  LYS A 299      48.551  -8.976  18.585  1.00  0.00           N1+
ATOM   1123  H   LYS A 299      51.898 -13.477  16.350  1.00  0.00           H  
ATOM   1124  HA  LYS A 299      52.350 -10.705  15.812  1.00  0.00           H  
ATOM   1125  HB2 LYS A 299      50.538 -11.561  17.227  1.00  0.00           H  
ATOM   1126  HB3 LYS A 299      51.691 -12.250  18.356  1.00  0.00           H  
ATOM   1127  HG2 LYS A 299      50.855 -10.324  19.417  1.00  0.00           H  
ATOM   1128  HG3 LYS A 299      52.481  -9.924  18.920  1.00  0.00           H  
ATOM   1129  HD2 LYS A 299      51.561  -8.680  16.955  1.00  0.00           H  
ATOM   1130  HD3 LYS A 299      51.095  -8.013  18.517  1.00  0.00           H  
ATOM   1131  HE2 LYS A 299      49.322  -9.806  16.809  1.00  0.00           H  
ATOM   1132  HE3 LYS A 299      49.245  -8.033  16.829  1.00  0.00           H  
ATOM   1133  HZ1 LYS A 299      48.712  -9.844  19.105  1.00  0.00           H  
ATOM   1134  HZ2 LYS A 299      48.589  -8.159  19.202  1.00  0.00           H  
ATOM   1135  HZ3 LYS A 299      47.595  -9.049  18.280  1.00  0.00           H  
ATOM   1136  N   ASN A 300      54.776 -10.419  16.340  1.00  0.00           N  
ATOM   1137  CA  ASN A 300      56.185 -10.054  16.565  1.00  0.00           C  
ATOM   1138  C   ASN A 300      56.537  -9.907  18.060  1.00  0.00           C  
ATOM   1139  O   ASN A 300      56.099  -8.964  18.725  1.00  0.00           O  
ATOM   1140  CB  ASN A 300      56.425  -8.742  15.784  1.00  0.00           C  
ATOM   1141  CG  ASN A 300      57.808  -8.121  15.935  1.00  0.00           C  
ATOM   1142  OD1 ASN A 300      58.715  -8.627  16.575  1.00  0.00           O  
ATOM   1143  ND2 ASN A 300      58.026  -6.980  15.323  1.00  0.00           N  
ATOM   1144  H   ASN A 300      54.389 -10.177  15.443  1.00  0.00           H  
ATOM   1145  HA  ASN A 300      56.822 -10.839  16.148  1.00  0.00           H  
ATOM   1146  HB2 ASN A 300      55.699  -8.000  16.117  1.00  0.00           H  
ATOM   1147  HB3 ASN A 300      56.259  -8.930  14.724  1.00  0.00           H  
ATOM   1148 HD21 ASN A 300      57.298  -6.541  14.789  1.00  0.00           H  
ATOM   1149 HD22 ASN A 300      58.936  -6.572  15.432  1.00  0.00           H  
ATOM   1150  N   LYS A 301      57.339 -10.839  18.584  1.00  0.00           N  
ATOM   1151  CA  LYS A 301      57.527 -11.024  20.029  1.00  0.00           C  
ATOM   1152  C   LYS A 301      58.645 -10.128  20.557  1.00  0.00           C  
ATOM   1153  O   LYS A 301      59.825 -10.402  20.325  1.00  0.00           O  
ATOM   1154  CB  LYS A 301      57.746 -12.519  20.330  1.00  0.00           C  
ATOM   1155  CG  LYS A 301      56.493 -13.321  19.942  1.00  0.00           C  
ATOM   1156  CD  LYS A 301      56.600 -14.831  20.168  1.00  0.00           C  
ATOM   1157  CE  LYS A 301      55.577 -15.542  19.274  1.00  0.00           C  
ATOM   1158  NZ  LYS A 301      56.124 -15.737  17.914  1.00  0.00           N1+
ATOM   1159  H   LYS A 301      57.691 -11.568  17.958  1.00  0.00           H  
ATOM   1160  HA  LYS A 301      56.606 -10.726  20.535  1.00  0.00           H  
ATOM   1161  HB2 LYS A 301      58.605 -12.887  19.766  1.00  0.00           H  
ATOM   1162  HB3 LYS A 301      57.946 -12.647  21.393  1.00  0.00           H  
ATOM   1163  HG2 LYS A 301      55.632 -12.944  20.498  1.00  0.00           H  
ATOM   1164  HG3 LYS A 301      56.301 -13.159  18.886  1.00  0.00           H  
ATOM   1165  HD2 LYS A 301      56.383 -15.056  21.209  1.00  0.00           H  
ATOM   1166  HD3 LYS A 301      57.606 -15.187  19.939  1.00  0.00           H  
ATOM   1167  HE2 LYS A 301      54.654 -14.956  19.238  1.00  0.00           H  
ATOM   1168  HE3 LYS A 301      55.344 -16.521  19.701  1.00  0.00           H  
ATOM   1169  HZ1 LYS A 301      56.403 -14.866  17.458  1.00  0.00           H  
ATOM   1170  HZ2 LYS A 301      56.936 -16.349  17.945  1.00  0.00           H  
ATOM   1171  HZ3 LYS A 301      55.478 -16.250  17.316  1.00  0.00           H  
ATOM   1172  N   SER A 302      58.278  -9.042  21.236  1.00  0.00           N  
ATOM   1173  CA  SER A 302      59.226  -8.212  21.993  1.00  0.00           C  
ATOM   1174  C   SER A 302      59.694  -8.935  23.266  1.00  0.00           C  
ATOM   1175  O   SER A 302      59.107  -9.947  23.661  1.00  0.00           O  
ATOM   1176  CB  SER A 302      58.607  -6.845  22.306  1.00  0.00           C  
ATOM   1177  OG  SER A 302      59.609  -5.961  22.771  1.00  0.00           O  
ATOM   1178  H   SER A 302      57.291  -8.862  21.342  1.00  0.00           H  
ATOM   1179  HA  SER A 302      60.105  -8.036  21.371  1.00  0.00           H  
ATOM   1180  HB2 SER A 302      57.829  -6.955  23.057  1.00  0.00           H  
ATOM   1181  HB3 SER A 302      58.164  -6.431  21.399  1.00  0.00           H  
ATOM   1182  HG  SER A 302      59.191  -5.208  23.203  1.00  0.00           H  
ATOM   1183  N   GLY A 303      60.772  -8.447  23.885  1.00  0.00           N  
ATOM   1184  CA  GLY A 303      61.383  -9.050  25.069  1.00  0.00           C  
ATOM   1185  C   GLY A 303      62.468  -8.188  25.711  1.00  0.00           C  
ATOM   1186  O   GLY A 303      63.157  -7.441  25.018  1.00  0.00           O  
ATOM   1187  H   GLY A 303      61.170  -7.581  23.543  1.00  0.00           H  
ATOM   1188  HA2 GLY A 303      60.603  -9.252  25.797  1.00  0.00           H  
ATOM   1189  HA3 GLY A 303      61.850  -9.991  24.790  1.00  0.00           H  
ATOM   1190  N   VAL A 304      62.663  -8.336  27.026  1.00  0.00           N  
ATOM   1191  CA  VAL A 304      63.761  -7.703  27.788  1.00  0.00           C  
ATOM   1192  C   VAL A 304      64.321  -8.689  28.823  1.00  0.00           C  
ATOM   1193  O   VAL A 304      63.568  -9.383  29.508  1.00  0.00           O  
ATOM   1194  CB  VAL A 304      63.310  -6.381  28.460  1.00  0.00           C  
ATOM   1195  CG1 VAL A 304      64.431  -5.705  29.260  1.00  0.00           C  
ATOM   1196  CG2 VAL A 304      62.851  -5.332  27.436  1.00  0.00           C  
ATOM   1197  H   VAL A 304      62.061  -8.989  27.520  1.00  0.00           H  
ATOM   1198  HA  VAL A 304      64.567  -7.462  27.094  1.00  0.00           H  
ATOM   1199  HB  VAL A 304      62.485  -6.590  29.141  1.00  0.00           H  
ATOM   1200 HG11 VAL A 304      64.722  -6.334  30.096  1.00  0.00           H  
ATOM   1201 HG12 VAL A 304      65.296  -5.522  28.623  1.00  0.00           H  
ATOM   1202 HG13 VAL A 304      64.078  -4.758  29.670  1.00  0.00           H  
ATOM   1203 HG21 VAL A 304      63.662  -5.103  26.744  1.00  0.00           H  
ATOM   1204 HG22 VAL A 304      62.007  -5.704  26.860  1.00  0.00           H  
ATOM   1205 HG23 VAL A 304      62.540  -4.419  27.944  1.00  0.00           H  
ATOM   1206  N   PHE A 305      65.648  -8.754  28.944  1.00  0.00           N  
ATOM   1207  CA  PHE A 305      66.331  -9.563  29.957  1.00  0.00           C  
ATOM   1208  C   PHE A 305      66.179  -8.927  31.346  1.00  0.00           C  
ATOM   1209  O   PHE A 305      66.282  -7.711  31.480  1.00  0.00           O  
ATOM   1210  CB  PHE A 305      67.812  -9.713  29.569  1.00  0.00           C  
ATOM   1211  CG  PHE A 305      68.659 -10.565  30.500  1.00  0.00           C  
ATOM   1212  CD1 PHE A 305      68.173 -11.790  30.996  1.00  0.00           C  
ATOM   1213  CD2 PHE A 305      69.954 -10.143  30.860  1.00  0.00           C  
ATOM   1214  CE1 PHE A 305      68.946 -12.552  31.887  1.00  0.00           C  
ATOM   1215  CE2 PHE A 305      70.747 -10.932  31.713  1.00  0.00           C  
ATOM   1216  CZ  PHE A 305      70.234 -12.127  32.245  1.00  0.00           C  
ATOM   1217  H   PHE A 305      66.215  -8.188  28.334  1.00  0.00           H  
ATOM   1218  HA  PHE A 305      65.871 -10.550  29.972  1.00  0.00           H  
ATOM   1219  HB2 PHE A 305      67.871 -10.149  28.574  1.00  0.00           H  
ATOM   1220  HB3 PHE A 305      68.251  -8.716  29.511  1.00  0.00           H  
ATOM   1221  HD1 PHE A 305      67.204 -12.155  30.694  1.00  0.00           H  
ATOM   1222  HD2 PHE A 305      70.352  -9.216  30.474  1.00  0.00           H  
ATOM   1223  HE1 PHE A 305      68.557 -13.474  32.290  1.00  0.00           H  
ATOM   1224  HE2 PHE A 305      71.746 -10.610  31.976  1.00  0.00           H  
ATOM   1225  HZ  PHE A 305      70.830 -12.724  32.921  1.00  0.00           H  
ATOM   1226  N   THR A 306      66.001  -9.731  32.397  1.00  0.00           N  
ATOM   1227  CA  THR A 306      65.885  -9.210  33.775  1.00  0.00           C  
ATOM   1228  C   THR A 306      67.229  -9.005  34.480  1.00  0.00           C  
ATOM   1229  O   THR A 306      67.252  -8.489  35.595  1.00  0.00           O  
ATOM   1230  CB  THR A 306      64.968 -10.074  34.652  1.00  0.00           C  
ATOM   1231  OG1 THR A 306      65.552 -11.327  34.881  1.00  0.00           O  
ATOM   1232  CG2 THR A 306      63.573 -10.277  34.059  1.00  0.00           C  
ATOM   1233  H   THR A 306      65.938 -10.734  32.253  1.00  0.00           H  
ATOM   1234  HA  THR A 306      65.428  -8.223  33.724  1.00  0.00           H  
ATOM   1235  HB  THR A 306      64.848  -9.587  35.616  1.00  0.00           H  
ATOM   1236 HG21 THR A 306      63.107  -9.308  33.884  1.00  0.00           H  
ATOM   1237 HG22 THR A 306      63.627 -10.824  33.118  1.00  0.00           H  
ATOM   1238 HG23 THR A 306      62.961 -10.839  34.764  1.00  0.00           H  
ATOM   1239  HG1 THR A 306      65.546 -11.820  34.042  1.00  0.00           H  
ATOM   1240  N   GLY A 307      68.350  -9.405  33.868  1.00  0.00           N  
ATOM   1241  CA  GLY A 307      69.666  -9.354  34.510  1.00  0.00           C  
ATOM   1242  C   GLY A 307      69.920 -10.487  35.514  1.00  0.00           C  
ATOM   1243  O   GLY A 307      70.848 -10.370  36.313  1.00  0.00           O  
ATOM   1244  H   GLY A 307      68.287  -9.795  32.939  1.00  0.00           H  
ATOM   1245  HA2 GLY A 307      70.442  -9.387  33.750  1.00  0.00           H  
ATOM   1246  HA3 GLY A 307      69.769  -8.408  35.040  1.00  0.00           H  
ATOM   1247  N   ALA A 308      69.088 -11.536  35.530  1.00  0.00           N  
ATOM   1248  CA  ALA A 308      69.103 -12.594  36.546  1.00  0.00           C  
ATOM   1249  C   ALA A 308      68.979 -14.018  35.964  1.00  0.00           C  
ATOM   1250  O   ALA A 308      68.615 -14.210  34.801  1.00  0.00           O  
ATOM   1251  CB  ALA A 308      67.998 -12.290  37.560  1.00  0.00           C  
ATOM   1252  H   ALA A 308      68.339 -11.564  34.855  1.00  0.00           H  
ATOM   1253  HA  ALA A 308      70.054 -12.555  37.080  1.00  0.00           H  
ATOM   1254  HB1 ALA A 308      68.162 -11.301  37.989  1.00  0.00           H  
ATOM   1255  HB2 ALA A 308      67.021 -12.310  37.074  1.00  0.00           H  
ATOM   1256  HB3 ALA A 308      68.018 -13.023  38.367  1.00  0.00           H  
ATOM   1257  N   TYR A 309      69.302 -15.020  36.789  1.00  0.00           N  
ATOM   1258  CA  TYR A 309      69.498 -16.417  36.385  1.00  0.00           C  
ATOM   1259  C   TYR A 309      68.878 -17.410  37.381  1.00  0.00           C  
ATOM   1260  O   TYR A 309      68.633 -17.087  38.547  1.00  0.00           O  
ATOM   1261  CB  TYR A 309      71.004 -16.703  36.236  1.00  0.00           C  
ATOM   1262  CG  TYR A 309      71.717 -15.905  35.156  1.00  0.00           C  
ATOM   1263  CD1 TYR A 309      72.228 -14.623  35.444  1.00  0.00           C  
ATOM   1264  CD2 TYR A 309      71.897 -16.459  33.872  1.00  0.00           C  
ATOM   1265  CE1 TYR A 309      72.895 -13.884  34.448  1.00  0.00           C  
ATOM   1266  CE2 TYR A 309      72.591 -15.734  32.882  1.00  0.00           C  
ATOM   1267  CZ  TYR A 309      73.079 -14.440  33.165  1.00  0.00           C  
ATOM   1268  OH  TYR A 309      73.725 -13.723  32.207  1.00  0.00           O  
ATOM   1269  H   TYR A 309      69.496 -14.802  37.756  1.00  0.00           H  
ATOM   1270  HA  TYR A 309      69.026 -16.583  35.416  1.00  0.00           H  
ATOM   1271  HB2 TYR A 309      71.494 -16.517  37.194  1.00  0.00           H  
ATOM   1272  HB3 TYR A 309      71.138 -17.763  36.016  1.00  0.00           H  
ATOM   1273  HD1 TYR A 309      72.108 -14.202  36.432  1.00  0.00           H  
ATOM   1274  HD2 TYR A 309      71.518 -17.449  33.653  1.00  0.00           H  
ATOM   1275  HE1 TYR A 309      73.278 -12.897  34.660  1.00  0.00           H  
ATOM   1276  HE2 TYR A 309      72.757 -16.175  31.913  1.00  0.00           H  
ATOM   1277  HH  TYR A 309      73.798 -14.203  31.382  1.00  0.00           H  
ATOM   1278  N   ALA A 310      68.666 -18.640  36.915  1.00  0.00           N  
ATOM   1279  CA  ALA A 310      68.341 -19.790  37.751  1.00  0.00           C  
ATOM   1280  C   ALA A 310      69.062 -21.054  37.259  1.00  0.00           C  
ATOM   1281  O   ALA A 310      69.508 -21.119  36.116  1.00  0.00           O  
ATOM   1282  CB  ALA A 310      66.816 -19.973  37.761  1.00  0.00           C  
ATOM   1283  H   ALA A 310      68.863 -18.823  35.936  1.00  0.00           H  
ATOM   1284  HA  ALA A 310      68.686 -19.600  38.769  1.00  0.00           H  
ATOM   1285  HB1 ALA A 310      66.332 -19.054  38.090  1.00  0.00           H  
ATOM   1286  HB2 ALA A 310      66.460 -20.220  36.763  1.00  0.00           H  
ATOM   1287  HB3 ALA A 310      66.547 -20.779  38.442  1.00  0.00           H  
ATOM   1288  N   THR A 311      69.114 -22.092  38.090  1.00  0.00           N  
ATOM   1289  CA  THR A 311      69.434 -23.467  37.687  1.00  0.00           C  
ATOM   1290  C   THR A 311      68.161 -24.229  37.320  1.00  0.00           C  
ATOM   1291  O   THR A 311      67.139 -24.147  38.004  1.00  0.00           O  
ATOM   1292  CB  THR A 311      70.267 -24.175  38.772  1.00  0.00           C  
ATOM   1293  OG1 THR A 311      71.629 -24.040  38.426  1.00  0.00           O  
ATOM   1294  CG2 THR A 311      70.029 -25.672  38.963  1.00  0.00           C  
ATOM   1295  H   THR A 311      68.743 -21.953  39.026  1.00  0.00           H  
ATOM   1296  HA  THR A 311      70.044 -23.427  36.785  1.00  0.00           H  
ATOM   1297  HB  THR A 311      70.098 -23.684  39.731  1.00  0.00           H  
ATOM   1298 HG21 THR A 311      69.026 -25.845  39.355  1.00  0.00           H  
ATOM   1299 HG22 THR A 311      70.137 -26.195  38.017  1.00  0.00           H  
ATOM   1300 HG23 THR A 311      70.747 -26.069  39.681  1.00  0.00           H  
ATOM   1301  HG1 THR A 311      71.791 -24.645  37.678  1.00  0.00           H  
ATOM   1302  N   ASN A 312      68.247 -25.016  36.249  1.00  0.00           N  
ATOM   1303  CA  ASN A 312      67.229 -25.990  35.868  1.00  0.00           C  
ATOM   1304  C   ASN A 312      67.232 -27.203  36.829  1.00  0.00           C  
ATOM   1305  O   ASN A 312      68.278 -27.843  36.956  1.00  0.00           O  
ATOM   1306  CB  ASN A 312      67.503 -26.355  34.401  1.00  0.00           C  
ATOM   1307  CG  ASN A 312      66.530 -27.347  33.795  1.00  0.00           C  
ATOM   1308  OD1 ASN A 312      66.069 -28.271  34.445  1.00  0.00           O  
ATOM   1309  ND2 ASN A 312      66.273 -27.244  32.519  1.00  0.00           N  
ATOM   1310  H   ASN A 312      69.088 -24.957  35.683  1.00  0.00           H  
ATOM   1311  HA  ASN A 312      66.261 -25.506  35.923  1.00  0.00           H  
ATOM   1312  HB2 ASN A 312      68.502 -26.777  34.319  1.00  0.00           H  
ATOM   1313  HB3 ASN A 312      67.464 -25.441  33.811  1.00  0.00           H  
ATOM   1314 HD21 ASN A 312      66.874 -26.686  31.911  1.00  0.00           H  
ATOM   1315 HD22 ASN A 312      65.768 -27.995  32.064  1.00  0.00           H  
ATOM   1316  N   PRO A 313      66.086 -27.592  37.432  1.00  0.00           N  
ATOM   1317  CA  PRO A 313      66.006 -28.680  38.416  1.00  0.00           C  
ATOM   1318  C   PRO A 313      66.183 -30.099  37.834  1.00  0.00           C  
ATOM   1319  O   PRO A 313      66.080 -31.078  38.578  1.00  0.00           O  
ATOM   1320  CB  PRO A 313      64.655 -28.492  39.118  1.00  0.00           C  
ATOM   1321  CG  PRO A 313      63.791 -27.853  38.037  1.00  0.00           C  
ATOM   1322  CD  PRO A 313      64.782 -26.954  37.300  1.00  0.00           C  
ATOM   1323  HA  PRO A 313      66.795 -28.540  39.156  1.00  0.00           H  
ATOM   1324  HB2 PRO A 313      64.228 -29.431  39.473  1.00  0.00           H  
ATOM   1325  HB3 PRO A 313      64.770 -27.794  39.948  1.00  0.00           H  
ATOM   1326  HG2 PRO A 313      62.964 -27.284  38.462  1.00  0.00           H  
ATOM   1327  HG3 PRO A 313      63.424 -28.624  37.360  1.00  0.00           H  
ATOM   1328  HD2 PRO A 313      64.813 -25.975  37.779  1.00  0.00           H  
ATOM   1329  HD3 PRO A 313      64.487 -26.854  36.255  1.00  0.00           H  
ATOM   1330  N   LEU A 314      66.476 -30.235  36.534  1.00  0.00           N  
ATOM   1331  CA  LEU A 314      66.989 -31.473  35.942  1.00  0.00           C  
ATOM   1332  C   LEU A 314      68.270 -31.266  35.120  1.00  0.00           C  
ATOM   1333  O   LEU A 314      69.247 -31.967  35.366  1.00  0.00           O  
ATOM   1334  CB  LEU A 314      65.871 -32.152  35.136  1.00  0.00           C  
ATOM   1335  CG  LEU A 314      66.233 -33.563  34.635  1.00  0.00           C  
ATOM   1336  CD1 LEU A 314      66.534 -34.545  35.773  1.00  0.00           C  
ATOM   1337  CD2 LEU A 314      65.047 -34.113  33.849  1.00  0.00           C  
ATOM   1338  H   LEU A 314      66.458 -29.403  35.953  1.00  0.00           H  
ATOM   1339  HA  LEU A 314      67.269 -32.136  36.760  1.00  0.00           H  
ATOM   1340  HB2 LEU A 314      64.982 -32.221  35.765  1.00  0.00           H  
ATOM   1341  HB3 LEU A 314      65.631 -31.525  34.276  1.00  0.00           H  
ATOM   1342  HG  LEU A 314      67.096 -33.511  33.972  1.00  0.00           H  
ATOM   1343 HD11 LEU A 314      67.434 -34.237  36.303  1.00  0.00           H  
ATOM   1344 HD12 LEU A 314      65.689 -34.592  36.457  1.00  0.00           H  
ATOM   1345 HD13 LEU A 314      66.727 -35.533  35.353  1.00  0.00           H  
ATOM   1346 HD21 LEU A 314      64.145 -34.095  34.459  1.00  0.00           H  
ATOM   1347 HD22 LEU A 314      64.898 -33.509  32.958  1.00  0.00           H  
ATOM   1348 HD23 LEU A 314      65.263 -35.133  33.536  1.00  0.00           H  
ATOM   1349  N   SER A 315      68.324 -30.286  34.210  1.00  0.00           N  
ATOM   1350  CA  SER A 315      69.524 -30.063  33.375  1.00  0.00           C  
ATOM   1351  C   SER A 315      70.714 -29.461  34.135  1.00  0.00           C  
ATOM   1352  O   SER A 315      71.797 -29.348  33.566  1.00  0.00           O  
ATOM   1353  CB  SER A 315      69.236 -29.116  32.204  1.00  0.00           C  
ATOM   1354  OG  SER A 315      68.057 -29.437  31.508  1.00  0.00           O  
ATOM   1355  H   SER A 315      67.487 -29.755  34.001  1.00  0.00           H  
ATOM   1356  HA  SER A 315      69.843 -31.021  32.962  1.00  0.00           H  
ATOM   1357  HB2 SER A 315      70.074 -29.137  31.506  1.00  0.00           H  
ATOM   1358  HB3 SER A 315      69.141 -28.102  32.588  1.00  0.00           H  
ATOM   1359  HG  SER A 315      67.848 -28.653  30.960  1.00  0.00           H  
ATOM   1360  N   GLY A 316      70.492 -28.868  35.315  1.00  0.00           N  
ATOM   1361  CA  GLY A 316      71.459 -28.011  36.017  1.00  0.00           C  
ATOM   1362  C   GLY A 316      71.683 -26.628  35.374  1.00  0.00           C  
ATOM   1363  O   GLY A 316      71.997 -25.670  36.084  1.00  0.00           O  
ATOM   1364  H   GLY A 316      69.570 -28.953  35.730  1.00  0.00           H  
ATOM   1365  HA2 GLY A 316      71.126 -27.874  37.044  1.00  0.00           H  
ATOM   1366  HA3 GLY A 316      72.420 -28.524  36.041  1.00  0.00           H  
ATOM   1367  N   GLU A 317      71.480 -26.531  34.052  1.00  0.00           N  
ATOM   1368  CA  GLU A 317      71.798 -25.397  33.172  1.00  0.00           C  
ATOM   1369  C   GLU A 317      71.371 -24.026  33.730  1.00  0.00           C  
ATOM   1370  O   GLU A 317      70.318 -23.893  34.364  1.00  0.00           O  
ATOM   1371  CB  GLU A 317      71.236 -25.661  31.750  1.00  0.00           C  
ATOM   1372  CG  GLU A 317      69.758 -25.272  31.586  1.00  0.00           C  
ATOM   1373  CD  GLU A 317      69.055 -25.886  30.365  1.00  0.00           C  
ATOM   1374  OE1 GLU A 317      68.149 -26.731  30.581  1.00  0.00           O  
ATOM   1375  OE2 GLU A 317      69.375 -25.480  29.230  1.00  0.00           O1-
ATOM   1376  H   GLU A 317      71.306 -27.411  33.585  1.00  0.00           H  
ATOM   1377  HA  GLU A 317      72.884 -25.381  33.080  1.00  0.00           H  
ATOM   1378  HB2 GLU A 317      71.821 -25.086  31.032  1.00  0.00           H  
ATOM   1379  HB3 GLU A 317      71.360 -26.719  31.512  1.00  0.00           H  
ATOM   1380  HG2 GLU A 317      69.703 -24.185  31.520  1.00  0.00           H  
ATOM   1381  HG3 GLU A 317      69.227 -25.584  32.480  1.00  0.00           H  
ATOM   1382  N   LYS A 318      72.196 -22.997  33.478  1.00  0.00           N  
ATOM   1383  CA  LYS A 318      71.963 -21.626  33.951  1.00  0.00           C  
ATOM   1384  C   LYS A 318      71.038 -20.852  33.020  1.00  0.00           C  
ATOM   1385  O   LYS A 318      71.477 -20.088  32.162  1.00  0.00           O  
ATOM   1386  CB  LYS A 318      73.283 -20.893  34.261  1.00  0.00           C  
ATOM   1387  CG  LYS A 318      73.969 -21.364  35.557  1.00  0.00           C  
ATOM   1388  CD  LYS A 318      73.008 -21.329  36.755  1.00  0.00           C  
ATOM   1389  CE  LYS A 318      73.714 -21.409  38.104  1.00  0.00           C  
ATOM   1390  NZ  LYS A 318      72.699 -21.493  39.170  1.00  0.00           N1+
ATOM   1391  H   LYS A 318      73.015 -23.167  32.915  1.00  0.00           H  
ATOM   1392  HA  LYS A 318      71.396 -21.691  34.871  1.00  0.00           H  
ATOM   1393  HB2 LYS A 318      73.971 -21.002  33.422  1.00  0.00           H  
ATOM   1394  HB3 LYS A 318      73.067 -19.828  34.374  1.00  0.00           H  
ATOM   1395  HG2 LYS A 318      74.343 -22.381  35.427  1.00  0.00           H  
ATOM   1396  HG3 LYS A 318      74.815 -20.705  35.755  1.00  0.00           H  
ATOM   1397  HD2 LYS A 318      72.324 -22.174  36.678  1.00  0.00           H  
ATOM   1398  HD3 LYS A 318      72.428 -20.403  36.728  1.00  0.00           H  
ATOM   1399  HE2 LYS A 318      74.308 -20.501  38.240  1.00  0.00           H  
ATOM   1400  HE3 LYS A 318      74.373 -22.281  38.133  1.00  0.00           H  
ATOM   1401  HZ1 LYS A 318      72.077 -20.682  39.099  1.00  0.00           H  
ATOM   1402  HZ2 LYS A 318      72.155 -22.348  39.117  1.00  0.00           H  
ATOM   1403  HZ3 LYS A 318      73.098 -21.349  40.092  1.00  0.00           H  
ATOM   1404  N   VAL A 319      69.744 -21.086  33.208  1.00  0.00           N  
ATOM   1405  CA  VAL A 319      68.663 -20.484  32.432  1.00  0.00           C  
ATOM   1406  C   VAL A 319      68.562 -18.980  32.699  1.00  0.00           C  
ATOM   1407  O   VAL A 319      68.563 -18.525  33.846  1.00  0.00           O  
ATOM   1408  CB  VAL A 319      67.323 -21.214  32.654  1.00  0.00           C  
ATOM   1409  CG1 VAL A 319      67.442 -22.693  32.281  1.00  0.00           C  
ATOM   1410  CG2 VAL A 319      66.815 -21.180  34.098  1.00  0.00           C  
ATOM   1411  H   VAL A 319      69.499 -21.699  33.977  1.00  0.00           H  
ATOM   1412  HA  VAL A 319      68.921 -20.611  31.383  1.00  0.00           H  
ATOM   1413  HB  VAL A 319      66.573 -20.755  32.010  1.00  0.00           H  
ATOM   1414 HG11 VAL A 319      67.826 -22.786  31.267  1.00  0.00           H  
ATOM   1415 HG12 VAL A 319      68.108 -23.211  32.969  1.00  0.00           H  
ATOM   1416 HG13 VAL A 319      66.459 -23.163  32.324  1.00  0.00           H  
ATOM   1417 HG21 VAL A 319      67.502 -21.701  34.758  1.00  0.00           H  
ATOM   1418 HG22 VAL A 319      66.688 -20.152  34.431  1.00  0.00           H  
ATOM   1419 HG23 VAL A 319      65.853 -21.682  34.145  1.00  0.00           H  
ATOM   1420  N   GLN A 320      68.489 -18.194  31.626  1.00  0.00           N  
ATOM   1421  CA  GLN A 320      68.352 -16.736  31.705  1.00  0.00           C  
ATOM   1422  C   GLN A 320      66.911 -16.347  32.050  1.00  0.00           C  
ATOM   1423  O   GLN A 320      65.991 -16.812  31.383  1.00  0.00           O  
ATOM   1424  CB  GLN A 320      68.728 -16.099  30.363  1.00  0.00           C  
ATOM   1425  CG  GLN A 320      70.157 -16.399  29.893  1.00  0.00           C  
ATOM   1426  CD  GLN A 320      70.495 -15.642  28.614  1.00  0.00           C  
ATOM   1427  OE1 GLN A 320      69.867 -14.660  28.254  1.00  0.00           O  
ATOM   1428  NE2 GLN A 320      71.499 -16.058  27.875  1.00  0.00           N  
ATOM   1429  H   GLN A 320      68.519 -18.633  30.713  1.00  0.00           H  
ATOM   1430  HA  GLN A 320      69.018 -16.349  32.480  1.00  0.00           H  
ATOM   1431  HB2 GLN A 320      68.035 -16.447  29.595  1.00  0.00           H  
ATOM   1432  HB3 GLN A 320      68.609 -15.021  30.463  1.00  0.00           H  
ATOM   1433  HG2 GLN A 320      70.268 -17.468  29.712  1.00  0.00           H  
ATOM   1434  HG3 GLN A 320      70.858 -16.099  30.667  1.00  0.00           H  
ATOM   1435 HE21 GLN A 320      72.021 -16.878  28.122  1.00  0.00           H  
ATOM   1436 HE22 GLN A 320      71.666 -15.537  27.027  1.00  0.00           H  
ATOM   1437  N   ILE A 321      66.691 -15.425  32.989  1.00  0.00           N  
ATOM   1438  CA  ILE A 321      65.342 -14.939  33.313  1.00  0.00           C  
ATOM   1439  C   ILE A 321      65.004 -13.728  32.424  1.00  0.00           C  
ATOM   1440  O   ILE A 321      65.565 -12.641  32.585  1.00  0.00           O  
ATOM   1441  CB  ILE A 321      65.200 -14.667  34.831  1.00  0.00           C  
ATOM   1442  CG1 ILE A 321      65.559 -15.921  35.668  1.00  0.00           C  
ATOM   1443  CG2 ILE A 321      63.757 -14.223  35.137  1.00  0.00           C  
ATOM   1444  CD1 ILE A 321      65.563 -15.691  37.186  1.00  0.00           C  
ATOM   1445  H   ILE A 321      67.474 -15.054  33.522  1.00  0.00           H  
ATOM   1446  HA  ILE A 321      64.623 -15.723  33.074  1.00  0.00           H  
ATOM   1447  HB  ILE A 321      65.886 -13.869  35.109  1.00  0.00           H  
ATOM   1448 HG12 ILE A 321      64.858 -16.721  35.435  1.00  0.00           H  
ATOM   1449 HG13 ILE A 321      66.558 -16.266  35.401  1.00  0.00           H  
ATOM   1450 HG21 ILE A 321      63.482 -13.357  34.537  1.00  0.00           H  
ATOM   1451 HG22 ILE A 321      63.060 -15.035  34.927  1.00  0.00           H  
ATOM   1452 HG23 ILE A 321      63.667 -13.928  36.181  1.00  0.00           H  
ATOM   1453 HD11 ILE A 321      66.230 -14.865  37.436  1.00  0.00           H  
ATOM   1454 HD12 ILE A 321      64.560 -15.472  37.548  1.00  0.00           H  
ATOM   1455 HD13 ILE A 321      65.918 -16.593  37.682  1.00  0.00           H  
ATOM   1456  N   TRP A 322      64.067 -13.905  31.495  1.00  0.00           N  
ATOM   1457  CA  TRP A 322      63.554 -12.880  30.578  1.00  0.00           C  
ATOM   1458  C   TRP A 322      62.091 -12.528  30.876  1.00  0.00           C  
ATOM   1459  O   TRP A 322      61.366 -13.273  31.537  1.00  0.00           O  
ATOM   1460  CB  TRP A 322      63.709 -13.362  29.124  1.00  0.00           C  
ATOM   1461  CG  TRP A 322      65.078 -13.215  28.530  1.00  0.00           C  
ATOM   1462  CD1 TRP A 322      66.141 -14.012  28.778  1.00  0.00           C  
ATOM   1463  CD2 TRP A 322      65.540 -12.230  27.552  1.00  0.00           C  
ATOM   1464  NE1 TRP A 322      67.235 -13.563  28.060  1.00  0.00           N  
ATOM   1465  CE2 TRP A 322      66.916 -12.479  27.273  1.00  0.00           C  
ATOM   1466  CE3 TRP A 322      64.932 -11.161  26.858  1.00  0.00           C  
ATOM   1467  CZ2 TRP A 322      67.652 -11.702  26.367  1.00  0.00           C  
ATOM   1468  CZ3 TRP A 322      65.657 -10.377  25.939  1.00  0.00           C  
ATOM   1469  CH2 TRP A 322      67.017 -10.641  25.700  1.00  0.00           C  
ATOM   1470  H   TRP A 322      63.649 -14.828  31.406  1.00  0.00           H  
ATOM   1471  HA  TRP A 322      64.127 -11.960  30.686  1.00  0.00           H  
ATOM   1472  HB2 TRP A 322      63.394 -14.404  29.047  1.00  0.00           H  
ATOM   1473  HB3 TRP A 322      63.032 -12.790  28.489  1.00  0.00           H  
ATOM   1474  HD1 TRP A 322      66.126 -14.865  29.447  1.00  0.00           H  
ATOM   1475  HE1 TRP A 322      68.159 -13.998  28.089  1.00  0.00           H  
ATOM   1476  HE3 TRP A 322      63.890 -10.949  27.033  1.00  0.00           H  
ATOM   1477  HZ2 TRP A 322      68.692 -11.927  26.177  1.00  0.00           H  
ATOM   1478  HZ3 TRP A 322      65.164  -9.580  25.396  1.00  0.00           H  
ATOM   1479  HH2 TRP A 322      67.568 -10.046  24.984  1.00  0.00           H  
ATOM   1480  N   ILE A 323      61.637 -11.410  30.307  1.00  0.00           N  
ATOM   1481  CA  ILE A 323      60.217 -11.069  30.175  1.00  0.00           C  
ATOM   1482  C   ILE A 323      59.820 -10.883  28.713  1.00  0.00           C  
ATOM   1483  O   ILE A 323      60.641 -10.454  27.898  1.00  0.00           O  
ATOM   1484  CB  ILE A 323      59.836  -9.835  31.009  1.00  0.00           C  
ATOM   1485  CG1 ILE A 323      60.628  -8.558  30.662  1.00  0.00           C  
ATOM   1486  CG2 ILE A 323      59.975 -10.159  32.496  1.00  0.00           C  
ATOM   1487  CD1 ILE A 323      59.833  -7.297  31.011  1.00  0.00           C  
ATOM   1488  H   ILE A 323      62.300 -10.813  29.821  1.00  0.00           H  
ATOM   1489  HA  ILE A 323      59.627 -11.906  30.545  1.00  0.00           H  
ATOM   1490  HB  ILE A 323      58.780  -9.649  30.824  1.00  0.00           H  
ATOM   1491 HG12 ILE A 323      61.573  -8.556  31.206  1.00  0.00           H  
ATOM   1492 HG13 ILE A 323      60.850  -8.522  29.597  1.00  0.00           H  
ATOM   1493 HG21 ILE A 323      59.295 -10.971  32.729  1.00  0.00           H  
ATOM   1494 HG22 ILE A 323      60.995 -10.454  32.739  1.00  0.00           H  
ATOM   1495 HG23 ILE A 323      59.701  -9.298  33.094  1.00  0.00           H  
ATOM   1496 HD11 ILE A 323      59.011  -7.177  30.310  1.00  0.00           H  
ATOM   1497 HD12 ILE A 323      59.417  -7.371  32.012  1.00  0.00           H  
ATOM   1498 HD13 ILE A 323      60.480  -6.424  30.943  1.00  0.00           H  
ATOM   1499  N   ALA A 324      58.557 -11.175  28.392  1.00  0.00           N  
ATOM   1500  CA  ALA A 324      58.000 -11.015  27.049  1.00  0.00           C  
ATOM   1501  C   ALA A 324      56.469 -10.879  27.052  1.00  0.00           C  
ATOM   1502  O   ALA A 324      55.795 -11.372  27.956  1.00  0.00           O  
ATOM   1503  CB  ALA A 324      58.402 -12.222  26.201  1.00  0.00           C  
ATOM   1504  H   ALA A 324      57.934 -11.519  29.115  1.00  0.00           H  
ATOM   1505  HA  ALA A 324      58.422 -10.121  26.590  1.00  0.00           H  
ATOM   1506  HB1 ALA A 324      59.469 -12.416  26.296  1.00  0.00           H  
ATOM   1507  HB2 ALA A 324      57.844 -13.102  26.518  1.00  0.00           H  
ATOM   1508  HB3 ALA A 324      58.173 -12.006  25.159  1.00  0.00           H  
ATOM   1509  N   ASP A 325      55.916 -10.312  25.977  1.00  0.00           N  
ATOM   1510  CA  ASP A 325      54.469 -10.124  25.806  1.00  0.00           C  
ATOM   1511  C   ASP A 325      53.693 -11.449  25.815  1.00  0.00           C  
ATOM   1512  O   ASP A 325      52.668 -11.547  26.479  1.00  0.00           O  
ATOM   1513  CB  ASP A 325      54.192  -9.387  24.487  1.00  0.00           C  
ATOM   1514  CG  ASP A 325      54.583  -7.914  24.549  1.00  0.00           C  
ATOM   1515  OD1 ASP A 325      53.976  -7.156  25.332  1.00  0.00           O  
ATOM   1516  OD2 ASP A 325      55.476  -7.480  23.785  1.00  0.00           O1-
ATOM   1517  H   ASP A 325      56.541  -9.879  25.307  1.00  0.00           H  
ATOM   1518  HA  ASP A 325      54.085  -9.518  26.630  1.00  0.00           H  
ATOM   1519  HB2 ASP A 325      53.124  -9.440  24.271  1.00  0.00           H  
ATOM   1520  HB3 ASP A 325      54.724  -9.882  23.672  1.00  0.00           H  
ATOM   1521  N   TYR A 326      54.212 -12.496  25.162  1.00  0.00           N  
ATOM   1522  CA  TYR A 326      53.561 -13.813  25.023  1.00  0.00           C  
ATOM   1523  C   TYR A 326      53.502 -14.648  26.320  1.00  0.00           C  
ATOM   1524  O   TYR A 326      53.204 -15.846  26.297  1.00  0.00           O  
ATOM   1525  CB  TYR A 326      54.209 -14.593  23.871  1.00  0.00           C  
ATOM   1526  CG  TYR A 326      55.676 -14.915  24.090  1.00  0.00           C  
ATOM   1527  CD1 TYR A 326      56.066 -16.091  24.762  1.00  0.00           C  
ATOM   1528  CD2 TYR A 326      56.655 -14.022  23.622  1.00  0.00           C  
ATOM   1529  CE1 TYR A 326      57.432 -16.381  24.952  1.00  0.00           C  
ATOM   1530  CE2 TYR A 326      58.017 -14.317  23.800  1.00  0.00           C  
ATOM   1531  CZ  TYR A 326      58.413 -15.494  24.468  1.00  0.00           C  
ATOM   1532  OH  TYR A 326      59.729 -15.748  24.687  1.00  0.00           O  
ATOM   1533  H   TYR A 326      55.103 -12.371  24.709  1.00  0.00           H  
ATOM   1534  HA  TYR A 326      52.526 -13.625  24.743  1.00  0.00           H  
ATOM   1535  HB2 TYR A 326      53.659 -15.522  23.716  1.00  0.00           H  
ATOM   1536  HB3 TYR A 326      54.105 -14.011  22.954  1.00  0.00           H  
ATOM   1537  HD1 TYR A 326      55.316 -16.776  25.130  1.00  0.00           H  
ATOM   1538  HD2 TYR A 326      56.363 -13.117  23.108  1.00  0.00           H  
ATOM   1539  HE1 TYR A 326      57.754 -17.289  25.447  1.00  0.00           H  
ATOM   1540  HE2 TYR A 326      58.759 -13.630  23.441  1.00  0.00           H  
ATOM   1541  HH  TYR A 326      60.305 -15.068  24.331  1.00  0.00           H  
ATOM   1542  N   VAL A 327      53.802 -14.030  27.464  1.00  0.00           N  
ATOM   1543  CA  VAL A 327      53.594 -14.607  28.790  1.00  0.00           C  
ATOM   1544  C   VAL A 327      52.383 -13.937  29.427  1.00  0.00           C  
ATOM   1545  O   VAL A 327      52.351 -12.719  29.612  1.00  0.00           O  
ATOM   1546  CB  VAL A 327      54.843 -14.515  29.673  1.00  0.00           C  
ATOM   1547  CG1 VAL A 327      54.688 -15.473  30.860  1.00  0.00           C  
ATOM   1548  CG2 VAL A 327      56.115 -14.909  28.922  1.00  0.00           C  
ATOM   1549  H   VAL A 327      54.022 -13.042  27.419  1.00  0.00           H  
ATOM   1550  HA  VAL A 327      53.377 -15.663  28.669  1.00  0.00           H  
ATOM   1551  HB  VAL A 327      54.961 -13.496  30.030  1.00  0.00           H  
ATOM   1552 HG11 VAL A 327      53.819 -15.195  31.456  1.00  0.00           H  
ATOM   1553 HG12 VAL A 327      54.574 -16.497  30.509  1.00  0.00           H  
ATOM   1554 HG13 VAL A 327      55.572 -15.436  31.490  1.00  0.00           H  
ATOM   1555 HG21 VAL A 327      56.017 -15.912  28.505  1.00  0.00           H  
ATOM   1556 HG22 VAL A 327      56.318 -14.199  28.121  1.00  0.00           H  
ATOM   1557 HG23 VAL A 327      56.948 -14.877  29.615  1.00  0.00           H  
ATOM   1558  N   LEU A 328      51.363 -14.744  29.707  1.00  0.00           N  
ATOM   1559  CA  LEU A 328      50.014 -14.301  30.048  1.00  0.00           C  
ATOM   1560  C   LEU A 328      49.999 -13.617  31.417  1.00  0.00           C  
ATOM   1561  O   LEU A 328      50.575 -14.138  32.375  1.00  0.00           O  
ATOM   1562  CB  LEU A 328      49.046 -15.502  29.981  1.00  0.00           C  
ATOM   1563  CG  LEU A 328      49.121 -16.312  28.673  1.00  0.00           C  
ATOM   1564  CD1 LEU A 328      48.188 -17.518  28.689  1.00  0.00           C  
ATOM   1565  CD2 LEU A 328      48.788 -15.452  27.467  1.00  0.00           C  
ATOM   1566  H   LEU A 328      51.509 -15.739  29.593  1.00  0.00           H  
ATOM   1567  HA  LEU A 328      49.696 -13.561  29.311  1.00  0.00           H  
ATOM   1568  HB2 LEU A 328      49.250 -16.168  30.815  1.00  0.00           H  
ATOM   1569  HB3 LEU A 328      48.027 -15.142  30.106  1.00  0.00           H  
ATOM   1570  HG  LEU A 328      50.127 -16.694  28.530  1.00  0.00           H  
ATOM   1571 HD11 LEU A 328      48.473 -18.184  29.501  1.00  0.00           H  
ATOM   1572 HD12 LEU A 328      47.154 -17.195  28.817  1.00  0.00           H  
ATOM   1573 HD13 LEU A 328      48.283 -18.072  27.756  1.00  0.00           H  
ATOM   1574 HD21 LEU A 328      47.794 -15.015  27.572  1.00  0.00           H  
ATOM   1575 HD22 LEU A 328      49.524 -14.658  27.372  1.00  0.00           H  
ATOM   1576 HD23 LEU A 328      48.844 -16.073  26.579  1.00  0.00           H  
ATOM   1577  N   SER A 329      49.346 -12.458  31.504  1.00  0.00           N  
ATOM   1578  CA  SER A 329      49.247 -11.664  32.734  1.00  0.00           C  
ATOM   1579  C   SER A 329      48.139 -12.144  33.678  1.00  0.00           C  
ATOM   1580  O   SER A 329      48.128 -11.727  34.836  1.00  0.00           O  
ATOM   1581  CB  SER A 329      49.034 -10.186  32.396  1.00  0.00           C  
ATOM   1582  OG  SER A 329      49.141  -9.410  33.575  1.00  0.00           O  
ATOM   1583  H   SER A 329      48.832 -12.145  30.677  1.00  0.00           H  
ATOM   1584  HA  SER A 329      50.192 -11.746  33.273  1.00  0.00           H  
ATOM   1585  HB2 SER A 329      48.048 -10.050  31.950  1.00  0.00           H  
ATOM   1586  HB3 SER A 329      49.793  -9.858  31.687  1.00  0.00           H  
ATOM   1587  HG  SER A 329      48.759  -9.920  34.306  1.00  0.00           H  
ATOM   1588  N   THR A 330      47.200 -12.980  33.218  1.00  0.00           N  
ATOM   1589  CA  THR A 330      46.098 -13.508  34.045  1.00  0.00           C  
ATOM   1590  C   THR A 330      45.826 -15.007  33.821  1.00  0.00           C  
ATOM   1591  O   THR A 330      44.692 -15.466  33.976  1.00  0.00           O  
ATOM   1592  CB  THR A 330      44.845 -12.613  33.931  1.00  0.00           C  
ATOM   1593  OG1 THR A 330      43.842 -13.057  34.811  1.00  0.00           O  
ATOM   1594  CG2 THR A 330      44.230 -12.528  32.534  1.00  0.00           C  
ATOM   1595  H   THR A 330      47.173 -13.170  32.213  1.00  0.00           H  
ATOM   1596  HA  THR A 330      46.410 -13.442  35.087  1.00  0.00           H  
ATOM   1597  HB  THR A 330      45.120 -11.602  34.234  1.00  0.00           H  
ATOM   1598 HG21 THR A 330      44.884 -11.943  31.889  1.00  0.00           H  
ATOM   1599 HG22 THR A 330      44.100 -13.522  32.108  1.00  0.00           H  
ATOM   1600 HG23 THR A 330      43.264 -12.027  32.588  1.00  0.00           H  
ATOM   1601  HG1 THR A 330      43.735 -14.003  34.620  1.00  0.00           H  
ATOM   1602  N   TYR A 331      46.855 -15.801  33.489  1.00  0.00           N  
ATOM   1603  CA  TYR A 331      46.710 -17.254  33.308  1.00  0.00           C  
ATOM   1604  C   TYR A 331      47.928 -18.082  33.771  1.00  0.00           C  
ATOM   1605  O   TYR A 331      49.065 -17.595  33.802  1.00  0.00           O  
ATOM   1606  CB  TYR A 331      46.348 -17.541  31.846  1.00  0.00           C  
ATOM   1607  CG  TYR A 331      45.817 -18.942  31.641  1.00  0.00           C  
ATOM   1608  CD1 TYR A 331      44.464 -19.220  31.915  1.00  0.00           C  
ATOM   1609  CD2 TYR A 331      46.695 -19.985  31.295  1.00  0.00           C  
ATOM   1610  CE1 TYR A 331      43.996 -20.547  31.861  1.00  0.00           C  
ATOM   1611  CE2 TYR A 331      46.235 -21.313  31.267  1.00  0.00           C  
ATOM   1612  CZ  TYR A 331      44.884 -21.601  31.557  1.00  0.00           C  
ATOM   1613  OH  TYR A 331      44.433 -22.880  31.584  1.00  0.00           O  
ATOM   1614  H   TYR A 331      47.775 -15.397  33.387  1.00  0.00           H  
ATOM   1615  HA  TYR A 331      45.869 -17.587  33.919  1.00  0.00           H  
ATOM   1616  HB2 TYR A 331      45.587 -16.834  31.511  1.00  0.00           H  
ATOM   1617  HB3 TYR A 331      47.234 -17.389  31.238  1.00  0.00           H  
ATOM   1618  HD1 TYR A 331      43.794 -18.418  32.192  1.00  0.00           H  
ATOM   1619  HD2 TYR A 331      47.740 -19.784  31.111  1.00  0.00           H  
ATOM   1620  HE1 TYR A 331      42.968 -20.782  32.084  1.00  0.00           H  
ATOM   1621  HE2 TYR A 331      46.918 -22.123  31.054  1.00  0.00           H  
ATOM   1622  HH  TYR A 331      45.197 -23.530  31.499  1.00  0.00           H  
ATOM   1623  N   GLY A 332      47.681 -19.347  34.131  1.00  0.00           N  
ATOM   1624  CA  GLY A 332      48.673 -20.271  34.689  1.00  0.00           C  
ATOM   1625  C   GLY A 332      49.297 -19.724  35.975  1.00  0.00           C  
ATOM   1626  O   GLY A 332      48.612 -19.133  36.809  1.00  0.00           O  
ATOM   1627  H   GLY A 332      46.750 -19.711  33.983  1.00  0.00           H  
ATOM   1628  HA2 GLY A 332      48.204 -21.232  34.904  1.00  0.00           H  
ATOM   1629  HA3 GLY A 332      49.457 -20.445  33.956  1.00  0.00           H  
ATOM   1630  N   THR A 333      50.620 -19.835  36.102  1.00  0.00           N  
ATOM   1631  CA  THR A 333      51.401 -19.141  37.146  1.00  0.00           C  
ATOM   1632  C   THR A 333      51.979 -17.799  36.676  1.00  0.00           C  
ATOM   1633  O   THR A 333      52.814 -17.215  37.367  1.00  0.00           O  
ATOM   1634  CB  THR A 333      52.521 -20.031  37.705  1.00  0.00           C  
ATOM   1635  OG1 THR A 333      53.369 -20.458  36.670  1.00  0.00           O  
ATOM   1636  CG2 THR A 333      51.987 -21.271  38.421  1.00  0.00           C  
ATOM   1637  H   THR A 333      51.136 -20.365  35.412  1.00  0.00           H  
ATOM   1638  HA  THR A 333      50.740 -18.904  37.979  1.00  0.00           H  
ATOM   1639  HB  THR A 333      53.109 -19.460  38.424  1.00  0.00           H  
ATOM   1640 HG21 THR A 333      51.402 -20.964  39.288  1.00  0.00           H  
ATOM   1641 HG22 THR A 333      51.355 -21.855  37.754  1.00  0.00           H  
ATOM   1642 HG23 THR A 333      52.825 -21.883  38.756  1.00  0.00           H  
ATOM   1643  HG1 THR A 333      54.234 -20.591  37.102  1.00  0.00           H  
ATOM   1644  N   GLY A 334      51.588 -17.300  35.496  1.00  0.00           N  
ATOM   1645  CA  GLY A 334      52.161 -16.093  34.883  1.00  0.00           C  
ATOM   1646  C   GLY A 334      53.588 -16.263  34.333  1.00  0.00           C  
ATOM   1647  O   GLY A 334      54.269 -15.257  34.111  1.00  0.00           O  
ATOM   1648  H   GLY A 334      50.823 -17.754  35.010  1.00  0.00           H  
ATOM   1649  HA2 GLY A 334      51.515 -15.779  34.066  1.00  0.00           H  
ATOM   1650  HA3 GLY A 334      52.173 -15.292  35.622  1.00  0.00           H  
ATOM   1651  N   ALA A 335      54.079 -17.502  34.197  1.00  0.00           N  
ATOM   1652  CA  ALA A 335      55.482 -17.823  33.926  1.00  0.00           C  
ATOM   1653  C   ALA A 335      55.644 -19.155  33.163  1.00  0.00           C  
ATOM   1654  O   ALA A 335      54.990 -20.144  33.499  1.00  0.00           O  
ATOM   1655  CB  ALA A 335      56.200 -17.879  35.281  1.00  0.00           C  
ATOM   1656  H   ALA A 335      53.466 -18.283  34.386  1.00  0.00           H  
ATOM   1657  HA  ALA A 335      55.928 -17.032  33.322  1.00  0.00           H  
ATOM   1658  HB1 ALA A 335      56.154 -16.902  35.763  1.00  0.00           H  
ATOM   1659  HB2 ALA A 335      55.719 -18.611  35.932  1.00  0.00           H  
ATOM   1660  HB3 ALA A 335      57.241 -18.161  35.139  1.00  0.00           H  
ATOM   1661  N   ILE A 336      56.578 -19.205  32.205  1.00  0.00           N  
ATOM   1662  CA  ILE A 336      56.932 -20.396  31.403  1.00  0.00           C  
ATOM   1663  C   ILE A 336      58.456 -20.598  31.316  1.00  0.00           C  
ATOM   1664  O   ILE A 336      59.231 -19.651  31.452  1.00  0.00           O  
ATOM   1665  CB  ILE A 336      56.292 -20.368  29.996  1.00  0.00           C  
ATOM   1666  CG1 ILE A 336      56.652 -19.097  29.198  1.00  0.00           C  
ATOM   1667  CG2 ILE A 336      54.773 -20.571  30.119  1.00  0.00           C  
ATOM   1668  CD1 ILE A 336      56.186 -19.131  27.737  1.00  0.00           C  
ATOM   1669  H   ILE A 336      57.113 -18.360  32.014  1.00  0.00           H  
ATOM   1670  HA  ILE A 336      56.526 -21.281  31.887  1.00  0.00           H  
ATOM   1671  HB  ILE A 336      56.681 -21.226  29.445  1.00  0.00           H  
ATOM   1672 HG12 ILE A 336      56.219 -18.221  29.682  1.00  0.00           H  
ATOM   1673 HG13 ILE A 336      57.735 -18.983  29.194  1.00  0.00           H  
ATOM   1674 HG21 ILE A 336      54.556 -21.422  30.767  1.00  0.00           H  
ATOM   1675 HG22 ILE A 336      54.303 -19.681  30.539  1.00  0.00           H  
ATOM   1676 HG23 ILE A 336      54.350 -20.790  29.140  1.00  0.00           H  
ATOM   1677 HD11 ILE A 336      56.600 -20.006  27.234  1.00  0.00           H  
ATOM   1678 HD12 ILE A 336      55.099 -19.156  27.682  1.00  0.00           H  
ATOM   1679 HD13 ILE A 336      56.538 -18.233  27.231  1.00  0.00           H  
ATOM   1680  N   MET A 337      58.891 -21.836  31.067  1.00  0.00           N  
ATOM   1681  CA  MET A 337      60.249 -22.127  30.584  1.00  0.00           C  
ATOM   1682  C   MET A 337      60.223 -22.253  29.063  1.00  0.00           C  
ATOM   1683  O   MET A 337      59.244 -22.764  28.524  1.00  0.00           O  
ATOM   1684  CB  MET A 337      60.833 -23.383  31.248  1.00  0.00           C  
ATOM   1685  CG  MET A 337      60.226 -24.699  30.741  1.00  0.00           C  
ATOM   1686  SD  MET A 337      60.815 -26.182  31.597  1.00  0.00           S  
ATOM   1687  CE  MET A 337      60.069 -27.443  30.530  1.00  0.00           C  
ATOM   1688  H   MET A 337      58.199 -22.555  30.918  1.00  0.00           H  
ATOM   1689  HA  MET A 337      60.907 -21.296  30.836  1.00  0.00           H  
ATOM   1690  HB2 MET A 337      60.684 -23.304  32.321  1.00  0.00           H  
ATOM   1691  HB3 MET A 337      61.906 -23.403  31.062  1.00  0.00           H  
ATOM   1692  HG2 MET A 337      60.467 -24.812  29.683  1.00  0.00           H  
ATOM   1693  HG3 MET A 337      59.143 -24.651  30.839  1.00  0.00           H  
ATOM   1694  HE1 MET A 337      58.993 -27.291  30.466  1.00  0.00           H  
ATOM   1695  HE2 MET A 337      60.501 -27.372  29.531  1.00  0.00           H  
ATOM   1696  HE3 MET A 337      60.264 -28.433  30.939  1.00  0.00           H  
ATOM   1697  N   ALA A 338      61.280 -21.825  28.381  1.00  0.00           N  
ATOM   1698  CA  ALA A 338      61.323 -21.857  26.926  1.00  0.00           C  
ATOM   1699  C   ALA A 338      61.582 -23.262  26.358  1.00  0.00           C  
ATOM   1700  O   ALA A 338      62.320 -24.050  26.952  1.00  0.00           O  
ATOM   1701  CB  ALA A 338      62.391 -20.868  26.467  1.00  0.00           C  
ATOM   1702  H   ALA A 338      62.076 -21.422  28.864  1.00  0.00           H  
ATOM   1703  HA  ALA A 338      60.357 -21.514  26.555  1.00  0.00           H  
ATOM   1704  HB1 ALA A 338      62.140 -19.877  26.843  1.00  0.00           H  
ATOM   1705  HB2 ALA A 338      63.370 -21.167  26.842  1.00  0.00           H  
ATOM   1706  HB3 ALA A 338      62.423 -20.840  25.381  1.00  0.00           H  
ATOM   1707  N   VAL A 339      61.104 -23.514  25.133  1.00  0.00           N  
ATOM   1708  CA  VAL A 339      61.433 -24.700  24.317  1.00  0.00           C  
ATOM   1709  C   VAL A 339      62.112 -24.253  23.009  1.00  0.00           C  
ATOM   1710  O   VAL A 339      61.455 -24.162  21.965  1.00  0.00           O  
ATOM   1711  CB  VAL A 339      60.197 -25.590  24.096  1.00  0.00           C  
ATOM   1712  CG1 VAL A 339      60.609 -26.916  23.437  1.00  0.00           C  
ATOM   1713  CG2 VAL A 339      59.550 -25.920  25.445  1.00  0.00           C  
ATOM   1714  H   VAL A 339      60.402 -22.865  24.770  1.00  0.00           H  
ATOM   1715  HA  VAL A 339      62.132 -25.327  24.868  1.00  0.00           H  
ATOM   1716  HB  VAL A 339      59.467 -25.083  23.465  1.00  0.00           H  
ATOM   1717 HG11 VAL A 339      61.082 -26.731  22.475  1.00  0.00           H  
ATOM   1718 HG12 VAL A 339      61.308 -27.452  24.079  1.00  0.00           H  
ATOM   1719 HG13 VAL A 339      59.723 -27.530  23.273  1.00  0.00           H  
ATOM   1720 HG21 VAL A 339      60.307 -26.232  26.165  1.00  0.00           H  
ATOM   1721 HG22 VAL A 339      59.036 -25.041  25.834  1.00  0.00           H  
ATOM   1722 HG23 VAL A 339      58.826 -26.718  25.325  1.00  0.00           H  
ATOM   1723  N   PRO A 340      63.426 -23.932  23.035  1.00  0.00           N  
ATOM   1724  CA  PRO A 340      64.044 -22.935  22.145  1.00  0.00           C  
ATOM   1725  C   PRO A 340      64.179 -23.270  20.648  1.00  0.00           C  
ATOM   1726  O   PRO A 340      64.842 -22.522  19.932  1.00  0.00           O  
ATOM   1727  CB  PRO A 340      65.421 -22.647  22.752  1.00  0.00           C  
ATOM   1728  CG  PRO A 340      65.261 -22.993  24.224  1.00  0.00           C  
ATOM   1729  CD  PRO A 340      64.354 -24.207  24.133  1.00  0.00           C  
ATOM   1730  HA  PRO A 340      63.445 -22.026  22.216  1.00  0.00           H  
ATOM   1731  HB2 PRO A 340      66.154 -23.328  22.322  1.00  0.00           H  
ATOM   1732  HB3 PRO A 340      65.728 -21.612  22.605  1.00  0.00           H  
ATOM   1733  HG2 PRO A 340      64.760 -22.183  24.756  1.00  0.00           H  
ATOM   1734  HG3 PRO A 340      66.211 -23.250  24.689  1.00  0.00           H  
ATOM   1735  HD2 PRO A 340      63.878 -24.353  25.096  1.00  0.00           H  
ATOM   1736  HD3 PRO A 340      64.947 -25.089  23.887  1.00  0.00           H  
ATOM   1737  N   ALA A 341      63.608 -24.375  20.164  1.00  0.00           N  
ATOM   1738  CA  ALA A 341      63.613 -24.775  18.751  1.00  0.00           C  
ATOM   1739  C   ALA A 341      62.252 -25.278  18.223  1.00  0.00           C  
ATOM   1740  O   ALA A 341      62.196 -25.775  17.101  1.00  0.00           O  
ATOM   1741  CB  ALA A 341      64.710 -25.825  18.536  1.00  0.00           C  
ATOM   1742  H   ALA A 341      63.089 -24.943  20.818  1.00  0.00           H  
ATOM   1743  HA  ALA A 341      63.868 -23.910  18.142  1.00  0.00           H  
ATOM   1744  HB1 ALA A 341      65.657 -25.465  18.932  1.00  0.00           H  
ATOM   1745  HB2 ALA A 341      64.432 -26.753  19.034  1.00  0.00           H  
ATOM   1746  HB3 ALA A 341      64.828 -26.024  17.470  1.00  0.00           H  
ATOM   1747  N   HIS A 342      61.175 -25.227  19.022  1.00  0.00           N  
ATOM   1748  CA  HIS A 342      59.865 -25.787  18.637  1.00  0.00           C  
ATOM   1749  C   HIS A 342      58.735 -24.764  18.669  1.00  0.00           C  
ATOM   1750  O   HIS A 342      58.119 -24.521  17.637  1.00  0.00           O  
ATOM   1751  CB  HIS A 342      59.521 -27.026  19.488  1.00  0.00           C  
ATOM   1752  CG  HIS A 342      59.808 -28.348  18.819  1.00  0.00           C  
ATOM   1753  ND1 HIS A 342      58.887 -29.389  18.702  1.00  0.00           N  
ATOM   1754  CD2 HIS A 342      60.974 -28.726  18.220  1.00  0.00           C  
ATOM   1755  CE1 HIS A 342      59.516 -30.368  18.034  1.00  0.00           C  
ATOM   1756  NE2 HIS A 342      60.767 -29.995  17.732  1.00  0.00           N  
ATOM   1757  H   HIS A 342      61.256 -24.766  19.922  1.00  0.00           H  
ATOM   1758  HA  HIS A 342      59.898 -26.107  17.595  1.00  0.00           H  
ATOM   1759  HB2 HIS A 342      58.454 -27.016  19.716  1.00  0.00           H  
ATOM   1760  HB3 HIS A 342      60.050 -26.986  20.439  1.00  0.00           H  
ATOM   1761  HD2 HIS A 342      61.870 -28.131  18.110  1.00  0.00           H  
ATOM   1762  HE2 HIS A 342      61.450 -30.568  17.223  1.00  0.00           H  
ATOM   1763  HE1 HIS A 342      59.077 -31.324  17.778  1.00  0.00           H  
ATOM   1764  N   ASP A 343      58.426 -24.206  19.839  1.00  0.00           N  
ATOM   1765  CA  ASP A 343      57.265 -23.329  19.994  1.00  0.00           C  
ATOM   1766  C   ASP A 343      57.553 -21.944  19.392  1.00  0.00           C  
ATOM   1767  O   ASP A 343      58.598 -21.353  19.663  1.00  0.00           O  
ATOM   1768  CB  ASP A 343      56.865 -23.266  21.476  1.00  0.00           C  
ATOM   1769  CG  ASP A 343      55.458 -22.701  21.680  1.00  0.00           C  
ATOM   1770  OD1 ASP A 343      55.143 -21.631  21.118  1.00  0.00           O  
ATOM   1771  OD2 ASP A 343      54.669 -23.306  22.435  1.00  0.00           O1-
ATOM   1772  H   ASP A 343      58.986 -24.398  20.655  1.00  0.00           H  
ATOM   1773  HA  ASP A 343      56.430 -23.769  19.446  1.00  0.00           H  
ATOM   1774  HB2 ASP A 343      57.584 -22.653  22.022  1.00  0.00           H  
ATOM   1775  HB3 ASP A 343      56.897 -24.275  21.892  1.00  0.00           H  
ATOM   1776  N   ASP A 344      56.621 -21.390  18.615  1.00  0.00           N  
ATOM   1777  CA  ASP A 344      56.743 -20.048  18.036  1.00  0.00           C  
ATOM   1778  C   ASP A 344      56.861 -18.946  19.113  1.00  0.00           C  
ATOM   1779  O   ASP A 344      57.545 -17.945  18.878  1.00  0.00           O  
ATOM   1780  CB  ASP A 344      55.567 -19.824  17.072  1.00  0.00           C  
ATOM   1781  CG  ASP A 344      55.485 -18.374  16.595  1.00  0.00           C  
ATOM   1782  OD1 ASP A 344      54.490 -17.686  16.916  1.00  0.00           O  
ATOM   1783  OD2 ASP A 344      56.465 -17.869  16.017  1.00  0.00           O1-
ATOM   1784  H   ASP A 344      55.753 -21.886  18.490  1.00  0.00           H  
ATOM   1785  HA  ASP A 344      57.661 -20.006  17.446  1.00  0.00           H  
ATOM   1786  HB2 ASP A 344      54.636 -20.096  17.568  1.00  0.00           H  
ATOM   1787  HB3 ASP A 344      55.686 -20.478  16.207  1.00  0.00           H  
ATOM   1788  N   ARG A 345      56.340 -19.169  20.333  1.00  0.00           N  
ATOM   1789  CA  ARG A 345      56.625 -18.351  21.531  1.00  0.00           C  
ATOM   1790  C   ARG A 345      58.127 -18.122  21.716  1.00  0.00           C  
ATOM   1791  O   ARG A 345      58.584 -16.982  21.753  1.00  0.00           O  
ATOM   1792  CB  ARG A 345      56.058 -19.047  22.787  1.00  0.00           C  
ATOM   1793  CG  ARG A 345      54.530 -18.930  22.900  1.00  0.00           C  
ATOM   1794  CD  ARG A 345      53.991 -19.560  24.196  1.00  0.00           C  
ATOM   1795  NE  ARG A 345      53.986 -21.034  24.147  1.00  0.00           N  
ATOM   1796  CZ  ARG A 345      53.669 -21.868  25.124  1.00  0.00           C  
ATOM   1797  NH1 ARG A 345      53.332 -21.495  26.324  1.00  0.00           N  
ATOM   1798  NH2 ARG A 345      53.667 -23.145  24.920  1.00  0.00           N1+
ATOM   1799  H   ARG A 345      55.834 -20.048  20.472  1.00  0.00           H  
ATOM   1800  HA  ARG A 345      56.173 -17.368  21.437  1.00  0.00           H  
ATOM   1801  HB2 ARG A 345      56.355 -20.096  22.795  1.00  0.00           H  
ATOM   1802  HB3 ARG A 345      56.501 -18.591  23.671  1.00  0.00           H  
ATOM   1803  HG2 ARG A 345      54.053 -19.401  22.041  1.00  0.00           H  
ATOM   1804  HG3 ARG A 345      54.264 -17.873  22.898  1.00  0.00           H  
ATOM   1805  HD2 ARG A 345      52.967 -19.212  24.343  1.00  0.00           H  
ATOM   1806  HD3 ARG A 345      54.597 -19.218  25.037  1.00  0.00           H  
ATOM   1807  HE  ARG A 345      54.241 -21.482  23.264  1.00  0.00           H  
ATOM   1808 HH11 ARG A 345      53.153 -22.248  26.989  1.00  0.00           H  
ATOM   1809 HH12 ARG A 345      53.301 -20.528  26.578  1.00  0.00           H  
ATOM   1810 HH21 ARG A 345      53.453 -23.805  25.661  1.00  0.00           H  
ATOM   1811 HH22 ARG A 345      53.992 -23.466  24.003  1.00  0.00           H  
ATOM   1812  N   ASP A 346      58.886 -19.213  21.740  1.00  0.00           N  
ATOM   1813  CA  ASP A 346      60.285 -19.231  22.163  1.00  0.00           C  
ATOM   1814  C   ASP A 346      61.268 -19.220  20.994  1.00  0.00           C  
ATOM   1815  O   ASP A 346      62.372 -18.700  21.119  1.00  0.00           O  
ATOM   1816  CB  ASP A 346      60.531 -20.489  22.996  1.00  0.00           C  
ATOM   1817  CG  ASP A 346      59.616 -20.570  24.213  1.00  0.00           C  
ATOM   1818  OD1 ASP A 346      59.515 -19.566  24.949  1.00  0.00           O  
ATOM   1819  OD2 ASP A 346      59.064 -21.672  24.413  1.00  0.00           O1-
ATOM   1820  H   ASP A 346      58.427 -20.099  21.580  1.00  0.00           H  
ATOM   1821  HA  ASP A 346      60.487 -18.361  22.792  1.00  0.00           H  
ATOM   1822  HB2 ASP A 346      61.569 -20.497  23.326  1.00  0.00           H  
ATOM   1823  HB3 ASP A 346      60.377 -21.368  22.366  1.00  0.00           H  
ATOM   1824  N   TYR A 347      60.901 -19.785  19.845  1.00  0.00           N  
ATOM   1825  CA  TYR A 347      61.801 -19.921  18.703  1.00  0.00           C  
ATOM   1826  C   TYR A 347      61.982 -18.600  17.941  1.00  0.00           C  
ATOM   1827  O   TYR A 347      63.117 -18.242  17.615  1.00  0.00           O  
ATOM   1828  CB  TYR A 347      61.298 -21.059  17.808  1.00  0.00           C  
ATOM   1829  CG  TYR A 347      62.210 -21.380  16.641  1.00  0.00           C  
ATOM   1830  CD1 TYR A 347      61.684 -21.447  15.338  1.00  0.00           C  
ATOM   1831  CD2 TYR A 347      63.582 -21.624  16.856  1.00  0.00           C  
ATOM   1832  CE1 TYR A 347      62.529 -21.752  14.258  1.00  0.00           C  
ATOM   1833  CE2 TYR A 347      64.425 -21.957  15.782  1.00  0.00           C  
ATOM   1834  CZ  TYR A 347      63.894 -22.018  14.479  1.00  0.00           C  
ATOM   1835  OH  TYR A 347      64.708 -22.258  13.421  1.00  0.00           O  
ATOM   1836  H   TYR A 347      59.994 -20.243  19.805  1.00  0.00           H  
ATOM   1837  HA  TYR A 347      62.781 -20.204  19.086  1.00  0.00           H  
ATOM   1838  HB2 TYR A 347      61.196 -21.962  18.412  1.00  0.00           H  
ATOM   1839  HB3 TYR A 347      60.307 -20.799  17.433  1.00  0.00           H  
ATOM   1840  HD1 TYR A 347      60.629 -21.278  15.160  1.00  0.00           H  
ATOM   1841  HD2 TYR A 347      63.994 -21.561  17.852  1.00  0.00           H  
ATOM   1842  HE1 TYR A 347      62.122 -21.808  13.260  1.00  0.00           H  
ATOM   1843  HE2 TYR A 347      65.471 -22.149  15.957  1.00  0.00           H  
ATOM   1844  HH  TYR A 347      65.554 -22.625  13.688  1.00  0.00           H  
ATOM   1845  N   GLU A 348      60.920 -17.786  17.831  1.00  0.00           N  
ATOM   1846  CA  GLU A 348      61.025 -16.390  17.369  1.00  0.00           C  
ATOM   1847  C   GLU A 348      61.834 -15.530  18.357  1.00  0.00           C  
ATOM   1848  O   GLU A 348      62.353 -14.487  17.987  1.00  0.00           O  
ATOM   1849  CB  GLU A 348      59.624 -15.772  17.170  1.00  0.00           C  
ATOM   1850  CG  GLU A 348      59.633 -14.570  16.199  1.00  0.00           C  
ATOM   1851  CD  GLU A 348      58.664 -13.452  16.612  1.00  0.00           C  
ATOM   1852  OE1 GLU A 348      57.448 -13.708  16.736  1.00  0.00           O  
ATOM   1853  OE2 GLU A 348      59.124 -12.310  16.851  1.00  0.00           O1-
ATOM   1854  H   GLU A 348      60.016 -18.120  18.147  1.00  0.00           H  
ATOM   1855  HA  GLU A 348      61.549 -16.380  16.413  1.00  0.00           H  
ATOM   1856  HB2 GLU A 348      58.946 -16.525  16.768  1.00  0.00           H  
ATOM   1857  HB3 GLU A 348      59.241 -15.460  18.143  1.00  0.00           H  
ATOM   1858  HG2 GLU A 348      59.376 -14.926  15.200  1.00  0.00           H  
ATOM   1859  HG3 GLU A 348      60.638 -14.152  16.131  1.00  0.00           H  
ATOM   1860  N   PHE A 349      61.970 -15.966  19.612  1.00  0.00           N  
ATOM   1861  CA  PHE A 349      62.695 -15.256  20.664  1.00  0.00           C  
ATOM   1862  C   PHE A 349      64.177 -15.658  20.709  1.00  0.00           C  
ATOM   1863  O   PHE A 349      65.061 -14.804  20.713  1.00  0.00           O  
ATOM   1864  CB  PHE A 349      61.971 -15.548  21.981  1.00  0.00           C  
ATOM   1865  CG  PHE A 349      62.164 -14.523  23.066  1.00  0.00           C  
ATOM   1866  CD1 PHE A 349      63.086 -14.741  24.103  1.00  0.00           C  
ATOM   1867  CD2 PHE A 349      61.320 -13.403  23.102  1.00  0.00           C  
ATOM   1868  CE1 PHE A 349      63.119 -13.879  25.211  1.00  0.00           C  
ATOM   1869  CE2 PHE A 349      61.336 -12.556  24.218  1.00  0.00           C  
ATOM   1870  CZ  PHE A 349      62.223 -12.798  25.279  1.00  0.00           C  
ATOM   1871  H   PHE A 349      61.529 -16.841  19.857  1.00  0.00           H  
ATOM   1872  HA  PHE A 349      62.641 -14.183  20.470  1.00  0.00           H  
ATOM   1873  HB2 PHE A 349      60.899 -15.609  21.789  1.00  0.00           H  
ATOM   1874  HB3 PHE A 349      62.275 -16.520  22.364  1.00  0.00           H  
ATOM   1875  HD1 PHE A 349      63.744 -15.594  24.064  1.00  0.00           H  
ATOM   1876  HD2 PHE A 349      60.630 -13.220  22.290  1.00  0.00           H  
ATOM   1877  HE1 PHE A 349      63.812 -14.065  26.020  1.00  0.00           H  
ATOM   1878  HE2 PHE A 349      60.648 -11.728  24.267  1.00  0.00           H  
ATOM   1879  HZ  PHE A 349      62.212 -12.153  26.145  1.00  0.00           H  
ATOM   1880  N   ALA A 350      64.465 -16.957  20.625  1.00  0.00           N  
ATOM   1881  CA  ALA A 350      65.811 -17.512  20.604  1.00  0.00           C  
ATOM   1882  C   ALA A 350      66.582 -17.080  19.349  1.00  0.00           C  
ATOM   1883  O   ALA A 350      67.669 -16.513  19.458  1.00  0.00           O  
ATOM   1884  CB  ALA A 350      65.685 -19.036  20.716  1.00  0.00           C  
ATOM   1885  H   ALA A 350      63.689 -17.610  20.640  1.00  0.00           H  
ATOM   1886  HA  ALA A 350      66.358 -17.137  21.467  1.00  0.00           H  
ATOM   1887  HB1 ALA A 350      65.117 -19.296  21.608  1.00  0.00           H  
ATOM   1888  HB2 ALA A 350      65.169 -19.440  19.844  1.00  0.00           H  
ATOM   1889  HB3 ALA A 350      66.673 -19.487  20.788  1.00  0.00           H  
ATOM   1890  N   LYS A 351      65.941 -17.156  18.172  1.00  0.00           N  
ATOM   1891  CA  LYS A 351      66.498 -16.771  16.860  1.00  0.00           C  
ATOM   1892  C   LYS A 351      66.502 -15.243  16.615  1.00  0.00           C  
ATOM   1893  O   LYS A 351      66.343 -14.794  15.484  1.00  0.00           O  
ATOM   1894  CB  LYS A 351      65.753 -17.594  15.785  1.00  0.00           C  
ATOM   1895  CG  LYS A 351      66.476 -17.694  14.429  1.00  0.00           C  
ATOM   1896  CD  LYS A 351      65.867 -18.766  13.511  1.00  0.00           C  
ATOM   1897  CE  LYS A 351      64.384 -18.516  13.200  1.00  0.00           C  
ATOM   1898  NZ  LYS A 351      63.826 -19.591  12.352  1.00  0.00           N1+
ATOM   1899  H   LYS A 351      64.999 -17.540  18.180  1.00  0.00           H  
ATOM   1900  HA  LYS A 351      67.548 -17.068  16.850  1.00  0.00           H  
ATOM   1901  HB2 LYS A 351      65.625 -18.611  16.163  1.00  0.00           H  
ATOM   1902  HB3 LYS A 351      64.760 -17.165  15.640  1.00  0.00           H  
ATOM   1903  HG2 LYS A 351      66.441 -16.735  13.913  1.00  0.00           H  
ATOM   1904  HG3 LYS A 351      67.522 -17.951  14.604  1.00  0.00           H  
ATOM   1905  HD2 LYS A 351      65.975 -19.738  13.992  1.00  0.00           H  
ATOM   1906  HD3 LYS A 351      66.430 -18.782  12.576  1.00  0.00           H  
ATOM   1907  HE2 LYS A 351      64.273 -17.549  12.702  1.00  0.00           H  
ATOM   1908  HE3 LYS A 351      63.829 -18.481  14.142  1.00  0.00           H  
ATOM   1909  HZ1 LYS A 351      64.218 -19.681  11.420  1.00  0.00           H  
ATOM   1910  HZ2 LYS A 351      63.905 -20.510  12.769  1.00  0.00           H  
ATOM   1911  HZ3 LYS A 351      62.826 -19.487  12.150  1.00  0.00           H  
ATOM   1912  N   LYS A 352      66.579 -14.442  17.686  1.00  0.00           N  
ATOM   1913  CA  LYS A 352      66.351 -12.981  17.679  1.00  0.00           C  
ATOM   1914  C   LYS A 352      67.069 -12.254  18.819  1.00  0.00           C  
ATOM   1915  O   LYS A 352      67.742 -11.260  18.574  1.00  0.00           O  
ATOM   1916  CB  LYS A 352      64.834 -12.778  17.765  1.00  0.00           C  
ATOM   1917  CG  LYS A 352      64.315 -11.342  17.626  1.00  0.00           C  
ATOM   1918  CD  LYS A 352      62.786 -11.407  17.751  1.00  0.00           C  
ATOM   1919  CE  LYS A 352      62.085 -10.088  17.449  1.00  0.00           C  
ATOM   1920  NZ  LYS A 352      60.633 -10.251  17.669  1.00  0.00           N1+
ATOM   1921  H   LYS A 352      66.744 -14.905  18.571  1.00  0.00           H  
ATOM   1922  HA  LYS A 352      66.717 -12.557  16.742  1.00  0.00           H  
ATOM   1923  HB2 LYS A 352      64.384 -13.364  16.961  1.00  0.00           H  
ATOM   1924  HB3 LYS A 352      64.484 -13.181  18.716  1.00  0.00           H  
ATOM   1925  HG2 LYS A 352      64.723 -10.710  18.416  1.00  0.00           H  
ATOM   1926  HG3 LYS A 352      64.595 -10.944  16.650  1.00  0.00           H  
ATOM   1927  HD2 LYS A 352      62.528 -11.733  18.761  1.00  0.00           H  
ATOM   1928  HD3 LYS A 352      62.404 -12.145  17.043  1.00  0.00           H  
ATOM   1929  HE2 LYS A 352      62.279  -9.823  16.407  1.00  0.00           H  
ATOM   1930  HE3 LYS A 352      62.483  -9.304  18.098  1.00  0.00           H  
ATOM   1931  HZ1 LYS A 352      60.246 -11.042  17.144  1.00  0.00           H  
ATOM   1932  HZ2 LYS A 352      60.425 -10.457  18.641  1.00  0.00           H  
ATOM   1933  HZ3 LYS A 352      60.087  -9.443  17.387  1.00  0.00           H  
ATOM   1934  N   PHE A 353      67.002 -12.808  20.030  1.00  0.00           N  
ATOM   1935  CA  PHE A 353      67.738 -12.352  21.216  1.00  0.00           C  
ATOM   1936  C   PHE A 353      68.997 -13.199  21.506  1.00  0.00           C  
ATOM   1937  O   PHE A 353      69.564 -13.103  22.589  1.00  0.00           O  
ATOM   1938  CB  PHE A 353      66.766 -12.268  22.407  1.00  0.00           C  
ATOM   1939  CG  PHE A 353      65.628 -11.276  22.211  1.00  0.00           C  
ATOM   1940  CD1 PHE A 353      65.884  -9.893  22.266  1.00  0.00           C  
ATOM   1941  CD2 PHE A 353      64.316 -11.727  21.969  1.00  0.00           C  
ATOM   1942  CE1 PHE A 353      64.837  -8.971  22.085  1.00  0.00           C  
ATOM   1943  CE2 PHE A 353      63.271 -10.805  21.773  1.00  0.00           C  
ATOM   1944  CZ  PHE A 353      63.532  -9.427  21.834  1.00  0.00           C  
ATOM   1945  H   PHE A 353      66.367 -13.587  20.162  1.00  0.00           H  
ATOM   1946  HA  PHE A 353      68.107 -11.343  21.030  1.00  0.00           H  
ATOM   1947  HB2 PHE A 353      66.357 -13.258  22.606  1.00  0.00           H  
ATOM   1948  HB3 PHE A 353      67.325 -11.967  23.292  1.00  0.00           H  
ATOM   1949  HD1 PHE A 353      66.886  -9.538  22.456  1.00  0.00           H  
ATOM   1950  HD2 PHE A 353      64.108 -12.784  21.947  1.00  0.00           H  
ATOM   1951  HE1 PHE A 353      65.035  -7.910  22.148  1.00  0.00           H  
ATOM   1952  HE2 PHE A 353      62.264 -11.156  21.595  1.00  0.00           H  
ATOM   1953  HZ  PHE A 353      62.729  -8.716  21.702  1.00  0.00           H  
ATOM   1954  N   ASP A 354      69.422 -14.015  20.533  1.00  0.00           N  
ATOM   1955  CA  ASP A 354      70.602 -14.896  20.558  1.00  0.00           C  
ATOM   1956  C   ASP A 354      70.657 -15.842  21.775  1.00  0.00           C  
ATOM   1957  O   ASP A 354      71.651 -15.942  22.494  1.00  0.00           O  
ATOM   1958  CB  ASP A 354      71.887 -14.086  20.293  1.00  0.00           C  
ATOM   1959  CG  ASP A 354      73.037 -14.942  19.741  1.00  0.00           C  
ATOM   1960  OD1 ASP A 354      74.205 -14.541  19.948  1.00  0.00           O  
ATOM   1961  OD2 ASP A 354      72.740 -15.935  19.036  1.00  0.00           O1-
ATOM   1962  H   ASP A 354      68.894 -14.017  19.679  1.00  0.00           H  
ATOM   1963  HA  ASP A 354      70.475 -15.559  19.701  1.00  0.00           H  
ATOM   1964  HB2 ASP A 354      72.198 -13.585  21.211  1.00  0.00           H  
ATOM   1965  HB3 ASP A 354      71.669 -13.316  19.550  1.00  0.00           H  
ATOM   1966  N   LEU A 355      69.532 -16.515  22.047  1.00  0.00           N  
ATOM   1967  CA  LEU A 355      69.409 -17.465  23.160  1.00  0.00           C  
ATOM   1968  C   LEU A 355      69.559 -18.909  22.647  1.00  0.00           C  
ATOM   1969  O   LEU A 355      69.109 -19.186  21.535  1.00  0.00           O  
ATOM   1970  CB  LEU A 355      68.107 -17.236  23.951  1.00  0.00           C  
ATOM   1971  CG  LEU A 355      67.852 -15.768  24.350  1.00  0.00           C  
ATOM   1972  CD1 LEU A 355      66.600 -15.670  25.216  1.00  0.00           C  
ATOM   1973  CD2 LEU A 355      69.010 -15.178  25.151  1.00  0.00           C  
ATOM   1974  H   LEU A 355      68.780 -16.447  21.375  1.00  0.00           H  
ATOM   1975  HA  LEU A 355      70.228 -17.264  23.843  1.00  0.00           H  
ATOM   1976  HB2 LEU A 355      67.265 -17.590  23.360  1.00  0.00           H  
ATOM   1977  HB3 LEU A 355      68.149 -17.842  24.856  1.00  0.00           H  
ATOM   1978  HG  LEU A 355      67.689 -15.171  23.453  1.00  0.00           H  
ATOM   1979 HD11 LEU A 355      65.779 -16.192  24.731  1.00  0.00           H  
ATOM   1980 HD12 LEU A 355      66.782 -16.117  26.192  1.00  0.00           H  
ATOM   1981 HD13 LEU A 355      66.327 -14.623  25.346  1.00  0.00           H  
ATOM   1982 HD21 LEU A 355      69.232 -15.816  26.003  1.00  0.00           H  
ATOM   1983 HD22 LEU A 355      69.894 -15.082  24.520  1.00  0.00           H  
ATOM   1984 HD23 LEU A 355      68.747 -14.181  25.493  1.00  0.00           H  
ATOM   1985  N   PRO A 356      70.146 -19.851  23.419  1.00  0.00           N  
ATOM   1986  CA  PRO A 356      70.525 -21.165  22.894  1.00  0.00           C  
ATOM   1987  C   PRO A 356      69.345 -21.972  22.330  1.00  0.00           C  
ATOM   1988  O   PRO A 356      68.523 -22.493  23.087  1.00  0.00           O  
ATOM   1989  CB  PRO A 356      71.244 -21.890  24.041  1.00  0.00           C  
ATOM   1990  CG  PRO A 356      71.788 -20.744  24.890  1.00  0.00           C  
ATOM   1991  CD  PRO A 356      70.710 -19.672  24.752  1.00  0.00           C  
ATOM   1992  HA  PRO A 356      71.249 -21.002  22.094  1.00  0.00           H  
ATOM   1993  HB2 PRO A 356      70.543 -22.473  24.636  1.00  0.00           H  
ATOM   1994  HB3 PRO A 356      72.045 -22.531  23.670  1.00  0.00           H  
ATOM   1995  HG2 PRO A 356      72.723 -20.380  24.460  1.00  0.00           H  
ATOM   1996  HG3 PRO A 356      71.932 -21.042  25.929  1.00  0.00           H  
ATOM   1997  HD2 PRO A 356      71.170 -18.694  24.886  1.00  0.00           H  
ATOM   1998  HD3 PRO A 356      69.931 -19.826  25.499  1.00  0.00           H  
ATOM   1999  N   ILE A 357      69.311 -22.095  20.998  1.00  0.00           N  
ATOM   2000  CA  ILE A 357      68.365 -22.903  20.215  1.00  0.00           C  
ATOM   2001  C   ILE A 357      68.712 -24.386  20.394  1.00  0.00           C  
ATOM   2002  O   ILE A 357      69.830 -24.798  20.087  1.00  0.00           O  
ATOM   2003  CB  ILE A 357      68.412 -22.480  18.722  1.00  0.00           C  
ATOM   2004  CG1 ILE A 357      67.951 -21.013  18.549  1.00  0.00           C  
ATOM   2005  CG2 ILE A 357      67.556 -23.404  17.832  1.00  0.00           C  
ATOM   2006  CD1 ILE A 357      68.166 -20.437  17.143  1.00  0.00           C  
ATOM   2007  H   ILE A 357      70.000 -21.572  20.480  1.00  0.00           H  
ATOM   2008  HA  ILE A 357      67.357 -22.726  20.584  1.00  0.00           H  
ATOM   2009  HB  ILE A 357      69.447 -22.557  18.384  1.00  0.00           H  
ATOM   2010 HG12 ILE A 357      66.894 -20.936  18.801  1.00  0.00           H  
ATOM   2011 HG13 ILE A 357      68.508 -20.376  19.235  1.00  0.00           H  
ATOM   2012 HG21 ILE A 357      67.873 -24.441  17.933  1.00  0.00           H  
ATOM   2013 HG22 ILE A 357      66.504 -23.320  18.104  1.00  0.00           H  
ATOM   2014 HG23 ILE A 357      67.679 -23.137  16.784  1.00  0.00           H  
ATOM   2015 HD11 ILE A 357      69.200 -20.589  16.833  1.00  0.00           H  
ATOM   2016 HD12 ILE A 357      67.494 -20.906  16.427  1.00  0.00           H  
ATOM   2017 HD13 ILE A 357      67.960 -19.368  17.163  1.00  0.00           H  
ATOM   2018  N   ILE A 358      67.760 -25.197  20.861  1.00  0.00           N  
ATOM   2019  CA  ILE A 358      67.945 -26.637  21.095  1.00  0.00           C  
ATOM   2020  C   ILE A 358      66.616 -27.392  20.958  1.00  0.00           C  
ATOM   2021  O   ILE A 358      65.571 -26.926  21.413  1.00  0.00           O  
ATOM   2022  CB  ILE A 358      68.633 -26.873  22.464  1.00  0.00           C  
ATOM   2023  CG1 ILE A 358      68.896 -28.359  22.797  1.00  0.00           C  
ATOM   2024  CG2 ILE A 358      67.859 -26.242  23.632  1.00  0.00           C  
ATOM   2025  CD1 ILE A 358      69.826 -29.060  21.799  1.00  0.00           C  
ATOM   2026  H   ILE A 358      66.866 -24.801  21.109  1.00  0.00           H  
ATOM   2027  HA  ILE A 358      68.613 -27.012  20.320  1.00  0.00           H  
ATOM   2028  HB  ILE A 358      69.605 -26.377  22.428  1.00  0.00           H  
ATOM   2029 HG12 ILE A 358      69.367 -28.416  23.779  1.00  0.00           H  
ATOM   2030 HG13 ILE A 358      67.953 -28.904  22.853  1.00  0.00           H  
ATOM   2031 HG21 ILE A 358      67.708 -25.175  23.470  1.00  0.00           H  
ATOM   2032 HG22 ILE A 358      66.891 -26.726  23.760  1.00  0.00           H  
ATOM   2033 HG23 ILE A 358      68.434 -26.352  24.552  1.00  0.00           H  
ATOM   2034 HD11 ILE A 358      69.353 -29.141  20.821  1.00  0.00           H  
ATOM   2035 HD12 ILE A 358      70.759 -28.503  21.707  1.00  0.00           H  
ATOM   2036 HD13 ILE A 358      70.049 -30.063  22.163  1.00  0.00           H  
ATOM   2037  N   GLU A 359      66.650 -28.554  20.303  1.00  0.00           N  
ATOM   2038  CA  GLU A 359      65.503 -29.450  20.119  1.00  0.00           C  
ATOM   2039  C   GLU A 359      65.545 -30.620  21.118  1.00  0.00           C  
ATOM   2040  O   GLU A 359      66.619 -31.090  21.501  1.00  0.00           O  
ATOM   2041  CB  GLU A 359      65.434 -29.907  18.650  1.00  0.00           C  
ATOM   2042  CG  GLU A 359      64.237 -30.832  18.366  1.00  0.00           C  
ATOM   2043  CD  GLU A 359      63.937 -31.028  16.868  1.00  0.00           C  
ATOM   2044  OE1 GLU A 359      64.802 -30.697  16.032  1.00  0.00           O  
ATOM   2045  OE2 GLU A 359      62.794 -31.447  16.560  1.00  0.00           O1-
ATOM   2046  H   GLU A 359      67.542 -28.895  19.982  1.00  0.00           H  
ATOM   2047  HA  GLU A 359      64.590 -28.889  20.320  1.00  0.00           H  
ATOM   2048  HB2 GLU A 359      65.345 -29.015  18.029  1.00  0.00           H  
ATOM   2049  HB3 GLU A 359      66.358 -30.426  18.388  1.00  0.00           H  
ATOM   2050  HG2 GLU A 359      63.356 -30.410  18.853  1.00  0.00           H  
ATOM   2051  HG3 GLU A 359      64.432 -31.801  18.824  1.00  0.00           H  
ATOM   2052  N   VAL A 360      64.361 -31.069  21.548  1.00  0.00           N  
ATOM   2053  CA  VAL A 360      64.167 -32.090  22.597  1.00  0.00           C  
ATOM   2054  C   VAL A 360      63.157 -33.186  22.213  1.00  0.00           C  
ATOM   2055  O   VAL A 360      62.996 -34.149  22.954  1.00  0.00           O  
ATOM   2056  CB  VAL A 360      63.793 -31.433  23.945  1.00  0.00           C  
ATOM   2057  CG1 VAL A 360      64.964 -30.624  24.520  1.00  0.00           C  
ATOM   2058  CG2 VAL A 360      62.575 -30.504  23.823  1.00  0.00           C  
ATOM   2059  H   VAL A 360      63.536 -30.610  21.195  1.00  0.00           H  
ATOM   2060  HA  VAL A 360      65.111 -32.610  22.749  1.00  0.00           H  
ATOM   2061  HB  VAL A 360      63.557 -32.214  24.668  1.00  0.00           H  
ATOM   2062 HG11 VAL A 360      65.844 -31.263  24.601  1.00  0.00           H  
ATOM   2063 HG12 VAL A 360      65.199 -29.773  23.880  1.00  0.00           H  
ATOM   2064 HG13 VAL A 360      64.708 -30.259  25.515  1.00  0.00           H  
ATOM   2065 HG21 VAL A 360      62.746 -29.724  23.083  1.00  0.00           H  
ATOM   2066 HG22 VAL A 360      61.693 -31.085  23.551  1.00  0.00           H  
ATOM   2067 HG23 VAL A 360      62.402 -30.016  24.778  1.00  0.00           H  
ATOM   2068  N   ILE A 361      62.547 -33.103  21.024  1.00  0.00           N  
ATOM   2069  CA  ILE A 361      61.643 -34.117  20.446  1.00  0.00           C  
ATOM   2070  C   ILE A 361      62.302 -34.730  19.194  1.00  0.00           C  
ATOM   2071  O   ILE A 361      63.135 -34.089  18.560  1.00  0.00           O  
ATOM   2072  CB  ILE A 361      60.254 -33.498  20.131  1.00  0.00           C  
ATOM   2073  CG1 ILE A 361      59.673 -32.612  21.263  1.00  0.00           C  
ATOM   2074  CG2 ILE A 361      59.221 -34.579  19.762  1.00  0.00           C  
ATOM   2075  CD1 ILE A 361      59.415 -33.325  22.598  1.00  0.00           C  
ATOM   2076  H   ILE A 361      62.865 -32.391  20.384  1.00  0.00           H  
ATOM   2077  HA  ILE A 361      61.490 -34.921  21.166  1.00  0.00           H  
ATOM   2078  HB  ILE A 361      60.376 -32.850  19.263  1.00  0.00           H  
ATOM   2079 HG12 ILE A 361      60.341 -31.770  21.443  1.00  0.00           H  
ATOM   2080 HG13 ILE A 361      58.728 -32.187  20.920  1.00  0.00           H  
ATOM   2081 HG21 ILE A 361      59.483 -35.049  18.816  1.00  0.00           H  
ATOM   2082 HG22 ILE A 361      59.180 -35.351  20.532  1.00  0.00           H  
ATOM   2083 HG23 ILE A 361      58.229 -34.139  19.655  1.00  0.00           H  
ATOM   2084 HD11 ILE A 361      58.654 -34.093  22.472  1.00  0.00           H  
ATOM   2085 HD12 ILE A 361      60.330 -33.781  22.974  1.00  0.00           H  
ATOM   2086 HD13 ILE A 361      59.059 -32.601  23.330  1.00  0.00           H  
ATOM   2087  N   GLU A 362      61.940 -35.959  18.833  1.00  0.00           N  
ATOM   2088  CA  GLU A 362      62.349 -36.649  17.607  1.00  0.00           C  
ATOM   2089  C   GLU A 362      61.109 -37.161  16.859  1.00  0.00           C  
ATOM   2090  O   GLU A 362      60.368 -38.004  17.370  1.00  0.00           O  
ATOM   2091  CB  GLU A 362      63.265 -37.823  17.975  1.00  0.00           C  
ATOM   2092  CG  GLU A 362      63.976 -38.460  16.777  1.00  0.00           C  
ATOM   2093  CD  GLU A 362      64.706 -39.726  17.235  1.00  0.00           C  
ATOM   2094  OE1 GLU A 362      64.133 -40.825  17.079  1.00  0.00           O  
ATOM   2095  OE2 GLU A 362      65.790 -39.606  17.855  1.00  0.00           O1-
ATOM   2096  H   GLU A 362      61.287 -36.461  19.429  1.00  0.00           H  
ATOM   2097  HA  GLU A 362      62.899 -35.962  16.962  1.00  0.00           H  
ATOM   2098  HB2 GLU A 362      64.018 -37.487  18.677  1.00  0.00           H  
ATOM   2099  HB3 GLU A 362      62.669 -38.579  18.479  1.00  0.00           H  
ATOM   2100  HG2 GLU A 362      64.685 -37.745  16.354  1.00  0.00           H  
ATOM   2101  HG3 GLU A 362      63.244 -38.714  16.007  1.00  0.00           H  
ATOM   2102  N   GLY A 363      60.885 -36.686  15.634  1.00  0.00           N  
ATOM   2103  CA  GLY A 363      59.735 -37.070  14.815  1.00  0.00           C  
ATOM   2104  C   GLY A 363      59.883 -36.640  13.355  1.00  0.00           C  
ATOM   2105  O   GLY A 363      60.970 -36.277  12.911  1.00  0.00           O  
ATOM   2106  H   GLY A 363      61.519 -35.998  15.249  1.00  0.00           H  
ATOM   2107  HA2 GLY A 363      59.611 -38.153  14.844  1.00  0.00           H  
ATOM   2108  HA3 GLY A 363      58.838 -36.611  15.228  1.00  0.00           H  
ATOM   2109  N   GLY A 364      58.787 -36.695  12.593  1.00  0.00           N  
ATOM   2110  CA  GLY A 364      58.767 -36.245  11.198  1.00  0.00           C  
ATOM   2111  C   GLY A 364      58.949 -34.730  11.097  1.00  0.00           C  
ATOM   2112  O   GLY A 364      58.102 -33.975  11.572  1.00  0.00           O  
ATOM   2113  H   GLY A 364      57.916 -36.973  13.019  1.00  0.00           H  
ATOM   2114  HA2 GLY A 364      59.565 -36.742  10.644  1.00  0.00           H  
ATOM   2115  HA3 GLY A 364      57.814 -36.505  10.739  1.00  0.00           H  
ATOM   2116  N   ASN A 365      60.043 -34.286  10.477  1.00  0.00           N  
ATOM   2117  CA  ASN A 365      60.363 -32.870  10.338  1.00  0.00           C  
ATOM   2118  C   ASN A 365      59.388 -32.138   9.403  1.00  0.00           C  
ATOM   2119  O   ASN A 365      58.950 -32.666   8.382  1.00  0.00           O  
ATOM   2120  CB  ASN A 365      61.826 -32.703   9.880  1.00  0.00           C  
ATOM   2121  CG  ASN A 365      62.104 -33.360   8.538  1.00  0.00           C  
ATOM   2122  OD1 ASN A 365      62.168 -34.576   8.436  1.00  0.00           O  
ATOM   2123  ND2 ASN A 365      62.272 -32.610   7.475  1.00  0.00           N  
ATOM   2124  H   ASN A 365      60.693 -34.950  10.075  1.00  0.00           H  
ATOM   2125  HA  ASN A 365      60.272 -32.416  11.326  1.00  0.00           H  
ATOM   2126  HB2 ASN A 365      62.490 -33.149  10.619  1.00  0.00           H  
ATOM   2127  HB3 ASN A 365      62.065 -31.641   9.810  1.00  0.00           H  
ATOM   2128 HD21 ASN A 365      62.202 -31.584   7.510  1.00  0.00           H  
ATOM   2129 HD22 ASN A 365      62.411 -33.075   6.603  1.00  0.00           H  
ATOM   2130  N   VAL A 366      59.155 -30.868   9.724  1.00  0.00           N  
ATOM   2131  CA  VAL A 366      58.706 -29.838   8.785  1.00  0.00           C  
ATOM   2132  C   VAL A 366      59.541 -28.589   9.045  1.00  0.00           C  
ATOM   2133  O   VAL A 366      59.956 -28.337  10.180  1.00  0.00           O  
ATOM   2134  CB  VAL A 366      57.193 -29.542   8.867  1.00  0.00           C  
ATOM   2135  CG1 VAL A 366      56.348 -30.772   8.518  1.00  0.00           C  
ATOM   2136  CG2 VAL A 366      56.741 -29.021  10.236  1.00  0.00           C  
ATOM   2137  H   VAL A 366      59.577 -30.514  10.570  1.00  0.00           H  
ATOM   2138  HA  VAL A 366      58.930 -30.173   7.771  1.00  0.00           H  
ATOM   2139  HB  VAL A 366      56.967 -28.773   8.128  1.00  0.00           H  
ATOM   2140 HG11 VAL A 366      56.662 -31.170   7.553  1.00  0.00           H  
ATOM   2141 HG12 VAL A 366      56.475 -31.546   9.276  1.00  0.00           H  
ATOM   2142 HG13 VAL A 366      55.296 -30.495   8.462  1.00  0.00           H  
ATOM   2143 HG21 VAL A 366      56.985 -29.737  11.018  1.00  0.00           H  
ATOM   2144 HG22 VAL A 366      57.238 -28.075  10.451  1.00  0.00           H  
ATOM   2145 HG23 VAL A 366      55.666 -28.844  10.233  1.00  0.00           H  
ATOM   2146  N   GLU A 367      59.825 -27.823   7.998  1.00  0.00           N  
ATOM   2147  CA  GLU A 367      60.806 -26.739   8.079  1.00  0.00           C  
ATOM   2148  C   GLU A 367      60.170 -25.507   8.736  1.00  0.00           C  
ATOM   2149  O   GLU A 367      59.247 -24.903   8.195  1.00  0.00           O  
ATOM   2150  CB  GLU A 367      61.432 -26.475   6.699  1.00  0.00           C  
ATOM   2151  CG  GLU A 367      61.907 -27.762   5.990  1.00  0.00           C  
ATOM   2152  CD  GLU A 367      62.601 -28.752   6.941  1.00  0.00           C  
ATOM   2153  OE1 GLU A 367      63.642 -28.371   7.516  1.00  0.00           O  
ATOM   2154  OE2 GLU A 367      62.050 -29.861   7.143  1.00  0.00           O1-
ATOM   2155  H   GLU A 367      59.504 -28.102   7.086  1.00  0.00           H  
ATOM   2156  HA  GLU A 367      61.622 -27.067   8.727  1.00  0.00           H  
ATOM   2157  HB2 GLU A 367      60.707 -25.974   6.056  1.00  0.00           H  
ATOM   2158  HB3 GLU A 367      62.285 -25.809   6.833  1.00  0.00           H  
ATOM   2159  HG2 GLU A 367      62.586 -27.488   5.179  1.00  0.00           H  
ATOM   2160  HG3 GLU A 367      61.038 -28.245   5.534  1.00  0.00           H  
ATOM   2161  N   GLU A 368      60.573 -25.243   9.981  1.00  0.00           N  
ATOM   2162  CA  GLU A 368      59.857 -24.366  10.924  1.00  0.00           C  
ATOM   2163  C   GLU A 368      59.420 -25.105  12.213  1.00  0.00           C  
ATOM   2164  O   GLU A 368      58.828 -24.495  13.099  1.00  0.00           O  
ATOM   2165  CB  GLU A 368      60.735 -23.149  11.263  1.00  0.00           C  
ATOM   2166  CG  GLU A 368      60.998 -22.205  10.079  1.00  0.00           C  
ATOM   2167  CD  GLU A 368      61.906 -21.050  10.518  1.00  0.00           C  
ATOM   2168  OE1 GLU A 368      61.455 -20.158  11.275  1.00  0.00           O  
ATOM   2169  OE2 GLU A 368      63.121 -21.066  10.215  1.00  0.00           O1-
ATOM   2170  H   GLU A 368      61.342 -25.783  10.344  1.00  0.00           H  
ATOM   2171  HA  GLU A 368      58.940 -23.998  10.460  1.00  0.00           H  
ATOM   2172  HB2 GLU A 368      60.241 -22.570  12.044  1.00  0.00           H  
ATOM   2173  HB3 GLU A 368      61.690 -23.506  11.654  1.00  0.00           H  
ATOM   2174  HG2 GLU A 368      60.047 -21.809   9.714  1.00  0.00           H  
ATOM   2175  HG3 GLU A 368      61.476 -22.756   9.266  1.00  0.00           H  
ATOM   2176  N   ALA A 369      59.741 -26.401  12.350  1.00  0.00           N  
ATOM   2177  CA  ALA A 369      59.438 -27.240  13.516  1.00  0.00           C  
ATOM   2178  C   ALA A 369      57.930 -27.288  13.855  1.00  0.00           C  
ATOM   2179  O   ALA A 369      57.101 -27.367  12.951  1.00  0.00           O  
ATOM   2180  CB  ALA A 369      60.366 -26.842  14.677  1.00  0.00           C  
ATOM   2181  H   ALA A 369      60.098 -26.879  11.532  1.00  0.00           H  
ATOM   2182  HA  ALA A 369      59.708 -28.260  13.242  1.00  0.00           H  
ATOM   2183  HB1 ALA A 369      61.402 -26.822  14.335  1.00  0.00           H  
ATOM   2184  HB2 ALA A 369      60.101 -25.851  15.051  1.00  0.00           H  
ATOM   2185  HB3 ALA A 369      60.290 -27.567  15.487  1.00  0.00           H  
ATOM   2186  N   ALA A 370      57.557 -27.428  15.134  1.00  0.00           N  
ATOM   2187  CA  ALA A 370      56.150 -27.457  15.553  1.00  0.00           C  
ATOM   2188  C   ALA A 370      55.351 -28.670  15.028  1.00  0.00           C  
ATOM   2189  O   ALA A 370      54.146 -28.559  14.799  1.00  0.00           O  
ATOM   2190  CB  ALA A 370      56.102 -27.391  17.081  1.00  0.00           C  
ATOM   2191  H   ALA A 370      58.262 -27.350  15.850  1.00  0.00           H  
ATOM   2192  HA  ALA A 370      55.662 -26.563  15.161  1.00  0.00           H  
ATOM   2193  HB1 ALA A 370      55.061 -27.380  17.406  1.00  0.00           H  
ATOM   2194  HB2 ALA A 370      56.610 -28.254  17.510  1.00  0.00           H  
ATOM   2195  HB3 ALA A 370      56.578 -26.478  17.432  1.00  0.00           H  
ATOM   2196  N   TYR A 371      56.001 -29.815  14.787  1.00  0.00           N  
ATOM   2197  CA  TYR A 371      55.370 -30.939  14.093  1.00  0.00           C  
ATOM   2198  C   TYR A 371      54.257 -31.619  14.917  1.00  0.00           C  
ATOM   2199  O   TYR A 371      54.501 -32.194  15.974  1.00  0.00           O  
ATOM   2200  CB  TYR A 371      56.417 -31.918  13.533  1.00  0.00           C  
ATOM   2201  CG  TYR A 371      57.617 -32.252  14.406  1.00  0.00           C  
ATOM   2202  CD1 TYR A 371      57.552 -33.316  15.327  1.00  0.00           C  
ATOM   2203  CD2 TYR A 371      58.832 -31.557  14.221  1.00  0.00           C  
ATOM   2204  CE1 TYR A 371      58.703 -33.704  16.038  1.00  0.00           C  
ATOM   2205  CE2 TYR A 371      59.981 -31.933  14.946  1.00  0.00           C  
ATOM   2206  CZ  TYR A 371      59.922 -33.019  15.845  1.00  0.00           C  
ATOM   2207  OH  TYR A 371      61.019 -33.393  16.550  1.00  0.00           O  
ATOM   2208  H   TYR A 371      56.980 -29.880  15.017  1.00  0.00           H  
ATOM   2209  HA  TYR A 371      54.880 -30.515  13.215  1.00  0.00           H  
ATOM   2210  HB2 TYR A 371      55.916 -32.847  13.258  1.00  0.00           H  
ATOM   2211  HB3 TYR A 371      56.798 -31.495  12.603  1.00  0.00           H  
ATOM   2212  HD1 TYR A 371      56.622 -33.851  15.477  1.00  0.00           H  
ATOM   2213  HD2 TYR A 371      58.894 -30.759  13.495  1.00  0.00           H  
ATOM   2214  HE1 TYR A 371      58.663 -34.530  16.730  1.00  0.00           H  
ATOM   2215  HE2 TYR A 371      60.921 -31.418  14.799  1.00  0.00           H  
ATOM   2216  HH  TYR A 371      61.779 -32.774  16.449  1.00  0.00           H  
ATOM   2217  N   THR A 372      53.046 -31.595  14.342  1.00  0.00           N  
ATOM   2218  CA  THR A 372      51.748 -32.168  14.772  1.00  0.00           C  
ATOM   2219  C   THR A 372      51.678 -33.677  15.062  1.00  0.00           C  
ATOM   2220  O   THR A 372      50.643 -34.275  14.775  1.00  0.00           O  
ATOM   2221  CB  THR A 372      51.072 -31.302  15.856  1.00  0.00           C  
ATOM   2222  OG1 THR A 372      51.634 -31.461  17.132  1.00  0.00           O  
ATOM   2223  CG2 THR A 372      49.575 -31.570  16.009  1.00  0.00           C  
ATOM   2224  H   THR A 372      53.000 -31.028  13.510  1.00  0.00           H  
ATOM   2225  HA  THR A 372      51.104 -32.055  13.900  1.00  0.00           H  
ATOM   2226  HB  THR A 372      51.188 -30.256  15.566  1.00  0.00           H  
ATOM   2227 HG21 THR A 372      49.079 -31.455  15.046  1.00  0.00           H  
ATOM   2228 HG22 THR A 372      49.402 -32.579  16.385  1.00  0.00           H  
ATOM   2229 HG23 THR A 372      49.151 -30.852  16.711  1.00  0.00           H  
ATOM   2230  HG1 THR A 372      51.441 -32.355  17.448  1.00  0.00           H  
ATOM   2231  N   GLY A 373      52.750 -34.331  15.512  1.00  0.00           N  
ATOM   2232  CA  GLY A 373      52.770 -35.767  15.804  1.00  0.00           C  
ATOM   2233  C   GLY A 373      53.760 -36.145  16.908  1.00  0.00           C  
ATOM   2234  O   GLY A 373      54.779 -35.483  17.095  1.00  0.00           O  
ATOM   2235  H   GLY A 373      53.568 -33.790  15.773  1.00  0.00           H  
ATOM   2236  HA2 GLY A 373      51.774 -36.083  16.119  1.00  0.00           H  
ATOM   2237  HA3 GLY A 373      53.032 -36.320  14.903  1.00  0.00           H  
ATOM   2238  N   GLU A 374      53.446 -37.213  17.642  1.00  0.00           N  
ATOM   2239  CA  GLU A 374      54.325 -37.800  18.659  1.00  0.00           C  
ATOM   2240  C   GLU A 374      55.429 -38.661  18.022  1.00  0.00           C  
ATOM   2241  O   GLU A 374      55.225 -39.310  16.994  1.00  0.00           O  
ATOM   2242  CB  GLU A 374      53.468 -38.589  19.670  1.00  0.00           C  
ATOM   2243  CG  GLU A 374      54.274 -39.414  20.691  1.00  0.00           C  
ATOM   2244  CD  GLU A 374      53.438 -39.902  21.879  1.00  0.00           C  
ATOM   2245  OE1 GLU A 374      52.206 -40.048  21.721  1.00  0.00           O  
ATOM   2246  OE2 GLU A 374      54.045 -40.097  22.959  1.00  0.00           O1-
ATOM   2247  H   GLU A 374      52.617 -37.732  17.405  1.00  0.00           H  
ATOM   2248  HA  GLU A 374      54.817 -36.992  19.201  1.00  0.00           H  
ATOM   2249  HB2 GLU A 374      52.848 -37.871  20.209  1.00  0.00           H  
ATOM   2250  HB3 GLU A 374      52.808 -39.266  19.124  1.00  0.00           H  
ATOM   2251  HG2 GLU A 374      55.087 -38.801  21.074  1.00  0.00           H  
ATOM   2252  HG3 GLU A 374      54.711 -40.278  20.185  1.00  0.00           H  
ATOM   2253  N   GLY A 375      56.583 -38.709  18.684  1.00  0.00           N  
ATOM   2254  CA  GLY A 375      57.676 -39.634  18.407  1.00  0.00           C  
ATOM   2255  C   GLY A 375      58.475 -39.919  19.680  1.00  0.00           C  
ATOM   2256  O   GLY A 375      57.892 -40.068  20.754  1.00  0.00           O  
ATOM   2257  H   GLY A 375      56.668 -38.138  19.522  1.00  0.00           H  
ATOM   2258  HA2 GLY A 375      57.280 -40.578  18.035  1.00  0.00           H  
ATOM   2259  HA3 GLY A 375      58.320 -39.206  17.644  1.00  0.00           H  
ATOM   2260  N   LYS A 376      59.804 -40.000  19.570  1.00  0.00           N  
ATOM   2261  CA  LYS A 376      60.715 -40.141  20.721  1.00  0.00           C  
ATOM   2262  C   LYS A 376      61.078 -38.747  21.266  1.00  0.00           C  
ATOM   2263  O   LYS A 376      60.822 -37.737  20.615  1.00  0.00           O  
ATOM   2264  CB  LYS A 376      61.928 -40.997  20.284  1.00  0.00           C  
ATOM   2265  CG  LYS A 376      62.798 -41.537  21.437  1.00  0.00           C  
ATOM   2266  CD  LYS A 376      63.948 -42.448  20.979  1.00  0.00           C  
ATOM   2267  CE  LYS A 376      64.876 -41.855  19.916  1.00  0.00           C  
ATOM   2268  NZ  LYS A 376      65.537 -40.601  20.343  1.00  0.00           N1+
ATOM   2269  H   LYS A 376      60.205 -39.699  18.687  1.00  0.00           H  
ATOM   2270  HA  LYS A 376      60.195 -40.670  21.519  1.00  0.00           H  
ATOM   2271  HB2 LYS A 376      61.556 -41.858  19.727  1.00  0.00           H  
ATOM   2272  HB3 LYS A 376      62.550 -40.413  19.611  1.00  0.00           H  
ATOM   2273  HG2 LYS A 376      63.227 -40.717  22.007  1.00  0.00           H  
ATOM   2274  HG3 LYS A 376      62.164 -42.118  22.104  1.00  0.00           H  
ATOM   2275  HD2 LYS A 376      63.521 -43.372  20.585  1.00  0.00           H  
ATOM   2276  HD3 LYS A 376      64.554 -42.697  21.842  1.00  0.00           H  
ATOM   2277  HE2 LYS A 376      64.283 -41.659  19.023  1.00  0.00           H  
ATOM   2278  HE3 LYS A 376      65.634 -42.593  19.644  1.00  0.00           H  
ATOM   2279  HZ1 LYS A 376      64.853 -39.889  20.576  1.00  0.00           H  
ATOM   2280  HZ2 LYS A 376      66.123 -40.684  21.174  1.00  0.00           H  
ATOM   2281  HZ3 LYS A 376      66.039 -40.203  19.545  1.00  0.00           H  
ATOM   2282  N   HIS A 377      61.753 -38.666  22.406  1.00  0.00           N  
ATOM   2283  CA  HIS A 377      62.590 -37.500  22.741  1.00  0.00           C  
ATOM   2284  C   HIS A 377      63.882 -37.445  21.903  1.00  0.00           C  
ATOM   2285  O   HIS A 377      64.211 -38.416  21.229  1.00  0.00           O  
ATOM   2286  CB  HIS A 377      62.852 -37.494  24.253  1.00  0.00           C  
ATOM   2287  CG  HIS A 377      61.829 -36.642  24.950  1.00  0.00           C  
ATOM   2288  ND1 HIS A 377      60.453 -36.701  24.725  1.00  0.00           N  
ATOM   2289  CD2 HIS A 377      62.105 -35.549  25.715  1.00  0.00           C  
ATOM   2290  CE1 HIS A 377      59.937 -35.638  25.356  1.00  0.00           C  
ATOM   2291  NE2 HIS A 377      60.907 -34.932  25.956  1.00  0.00           N  
ATOM   2292  H   HIS A 377      61.805 -39.494  22.987  1.00  0.00           H  
ATOM   2293  HA  HIS A 377      62.037 -36.590  22.504  1.00  0.00           H  
ATOM   2294  HB2 HIS A 377      63.843 -37.090  24.450  1.00  0.00           H  
ATOM   2295  HB3 HIS A 377      62.813 -38.507  24.655  1.00  0.00           H  
ATOM   2296  HD2 HIS A 377      63.081 -35.177  25.979  1.00  0.00           H  
ATOM   2297  HE2 HIS A 377      60.782 -34.071  26.479  1.00  0.00           H  
ATOM   2298  HE1 HIS A 377      58.886 -35.389  25.382  1.00  0.00           H  
ATOM   2299  N   ILE A 378      64.631 -36.337  21.949  1.00  0.00           N  
ATOM   2300  CA  ILE A 378      66.044 -36.270  21.511  1.00  0.00           C  
ATOM   2301  C   ILE A 378      66.891 -35.490  22.523  1.00  0.00           C  
ATOM   2302  O   ILE A 378      66.364 -34.659  23.262  1.00  0.00           O  
ATOM   2303  CB  ILE A 378      66.203 -35.711  20.074  1.00  0.00           C  
ATOM   2304  CG1 ILE A 378      67.586 -35.942  19.422  1.00  0.00           C  
ATOM   2305  CG2 ILE A 378      65.909 -34.209  19.999  1.00  0.00           C  
ATOM   2306  CD1 ILE A 378      68.096 -37.386  19.469  1.00  0.00           C  
ATOM   2307  H   ILE A 378      64.278 -35.555  22.493  1.00  0.00           H  
ATOM   2308  HA  ILE A 378      66.417 -37.292  21.501  1.00  0.00           H  
ATOM   2309  HB  ILE A 378      65.476 -36.214  19.446  1.00  0.00           H  
ATOM   2310 HG12 ILE A 378      67.517 -35.650  18.373  1.00  0.00           H  
ATOM   2311 HG13 ILE A 378      68.332 -35.298  19.886  1.00  0.00           H  
ATOM   2312 HG21 ILE A 378      64.930 -34.017  20.415  1.00  0.00           H  
ATOM   2313 HG22 ILE A 378      66.647 -33.636  20.555  1.00  0.00           H  
ATOM   2314 HG23 ILE A 378      65.907 -33.883  18.958  1.00  0.00           H  
ATOM   2315 HD11 ILE A 378      68.349 -37.676  20.488  1.00  0.00           H  
ATOM   2316 HD12 ILE A 378      67.333 -38.057  19.082  1.00  0.00           H  
ATOM   2317 HD13 ILE A 378      68.991 -37.473  18.852  1.00  0.00           H  
ATOM   2318  N   ASN A 379      68.209 -35.717  22.536  1.00  0.00           N  
ATOM   2319  CA  ASN A 379      69.207 -35.069  23.403  1.00  0.00           C  
ATOM   2320  C   ASN A 379      68.986 -35.270  24.920  1.00  0.00           C  
ATOM   2321  O   ASN A 379      69.739 -34.731  25.728  1.00  0.00           O  
ATOM   2322  CB  ASN A 379      69.330 -33.575  23.022  1.00  0.00           C  
ATOM   2323  CG  ASN A 379      69.693 -33.354  21.565  1.00  0.00           C  
ATOM   2324  OD1 ASN A 379      70.584 -33.984  21.023  1.00  0.00           O  
ATOM   2325  ND2 ASN A 379      69.021 -32.464  20.872  1.00  0.00           N  
ATOM   2326  H   ASN A 379      68.532 -36.480  21.960  1.00  0.00           H  
ATOM   2327  HA  ASN A 379      70.168 -35.536  23.186  1.00  0.00           H  
ATOM   2328  HB2 ASN A 379      70.109 -33.112  23.626  1.00  0.00           H  
ATOM   2329  HB3 ASN A 379      68.395 -33.061  23.244  1.00  0.00           H  
ATOM   2330 HD21 ASN A 379      68.218 -31.985  21.276  1.00  0.00           H  
ATOM   2331 HD22 ASN A 379      69.268 -32.369  19.906  1.00  0.00           H  
ATOM   2332  N   SER A 380      67.967 -36.024  25.336  1.00  0.00           N  
ATOM   2333  CA  SER A 380      67.309 -35.811  26.634  1.00  0.00           C  
ATOM   2334  C   SER A 380      67.715 -36.810  27.718  1.00  0.00           C  
ATOM   2335  O   SER A 380      66.868 -37.297  28.460  1.00  0.00           O  
ATOM   2336  CB  SER A 380      65.792 -35.707  26.455  1.00  0.00           C  
ATOM   2337  OG  SER A 380      65.467 -34.529  25.742  1.00  0.00           O  
ATOM   2338  H   SER A 380      67.489 -36.595  24.644  1.00  0.00           H  
ATOM   2339  HA  SER A 380      67.629 -34.841  27.013  1.00  0.00           H  
ATOM   2340  HB2 SER A 380      65.311 -35.649  27.431  1.00  0.00           H  
ATOM   2341  HB3 SER A 380      65.422 -36.588  25.931  1.00  0.00           H  
ATOM   2342  HG  SER A 380      65.822 -34.593  24.832  1.00  0.00           H  
ATOM   2343  N   GLY A 381      69.008 -37.137  27.815  1.00  0.00           N  
ATOM   2344  CA  GLY A 381      69.577 -37.913  28.927  1.00  0.00           C  
ATOM   2345  C   GLY A 381      68.799 -39.192  29.271  1.00  0.00           C  
ATOM   2346  O   GLY A 381      68.633 -40.069  28.429  1.00  0.00           O  
ATOM   2347  H   GLY A 381      69.638 -36.697  27.158  1.00  0.00           H  
ATOM   2348  HA2 GLY A 381      70.596 -38.203  28.675  1.00  0.00           H  
ATOM   2349  HA3 GLY A 381      69.616 -37.280  29.812  1.00  0.00           H  
ATOM   2350  N   GLU A 382      68.292 -39.282  30.504  1.00  0.00           N  
ATOM   2351  CA  GLU A 382      67.496 -40.421  31.003  1.00  0.00           C  
ATOM   2352  C   GLU A 382      65.974 -40.306  30.745  1.00  0.00           C  
ATOM   2353  O   GLU A 382      65.180 -41.091  31.274  1.00  0.00           O  
ATOM   2354  CB  GLU A 382      67.894 -40.760  32.457  1.00  0.00           C  
ATOM   2355  CG  GLU A 382      67.859 -39.612  33.482  1.00  0.00           C  
ATOM   2356  CD  GLU A 382      66.435 -39.153  33.799  1.00  0.00           C  
ATOM   2357  OE1 GLU A 382      65.841 -39.681  34.766  1.00  0.00           O  
ATOM   2358  OE2 GLU A 382      65.869 -38.339  33.030  1.00  0.00           O1-
ATOM   2359  H   GLU A 382      68.380 -38.475  31.111  1.00  0.00           H  
ATOM   2360  HA  GLU A 382      67.787 -41.294  30.416  1.00  0.00           H  
ATOM   2361  HB2 GLU A 382      67.274 -41.580  32.821  1.00  0.00           H  
ATOM   2362  HB3 GLU A 382      68.920 -41.130  32.430  1.00  0.00           H  
ATOM   2363  HG2 GLU A 382      68.461 -38.775  33.125  1.00  0.00           H  
ATOM   2364  HG3 GLU A 382      68.329 -39.967  34.402  1.00  0.00           H  
ATOM   2365  N   LEU A 383      65.565 -39.350  29.908  1.00  0.00           N  
ATOM   2366  CA  LEU A 383      64.226 -39.191  29.323  1.00  0.00           C  
ATOM   2367  C   LEU A 383      64.215 -39.503  27.808  1.00  0.00           C  
ATOM   2368  O   LEU A 383      63.149 -39.641  27.215  1.00  0.00           O  
ATOM   2369  CB  LEU A 383      63.772 -37.753  29.636  1.00  0.00           C  
ATOM   2370  CG  LEU A 383      62.303 -37.405  29.350  1.00  0.00           C  
ATOM   2371  CD1 LEU A 383      61.375 -38.118  30.332  1.00  0.00           C  
ATOM   2372  CD2 LEU A 383      62.094 -35.903  29.525  1.00  0.00           C  
ATOM   2373  H   LEU A 383      66.270 -38.699  29.575  1.00  0.00           H  
ATOM   2374  HA  LEU A 383      63.546 -39.897  29.796  1.00  0.00           H  
ATOM   2375  HB2 LEU A 383      63.956 -37.569  30.694  1.00  0.00           H  
ATOM   2376  HB3 LEU A 383      64.397 -37.070  29.062  1.00  0.00           H  
ATOM   2377  HG  LEU A 383      62.038 -37.667  28.330  1.00  0.00           H  
ATOM   2378 HD11 LEU A 383      61.394 -39.186  30.127  1.00  0.00           H  
ATOM   2379 HD12 LEU A 383      61.699 -37.910  31.349  1.00  0.00           H  
ATOM   2380 HD13 LEU A 383      60.356 -37.757  30.212  1.00  0.00           H  
ATOM   2381 HD21 LEU A 383      62.344 -35.591  30.539  1.00  0.00           H  
ATOM   2382 HD22 LEU A 383      62.717 -35.365  28.811  1.00  0.00           H  
ATOM   2383 HD23 LEU A 383      61.056 -35.662  29.308  1.00  0.00           H  
ATOM   2384  N   ASP A 384      65.387 -39.656  27.182  1.00  0.00           N  
ATOM   2385  CA  ASP A 384      65.521 -40.193  25.823  1.00  0.00           C  
ATOM   2386  C   ASP A 384      65.204 -41.703  25.779  1.00  0.00           C  
ATOM   2387  O   ASP A 384      64.944 -42.337  26.803  1.00  0.00           O  
ATOM   2388  CB  ASP A 384      66.920 -39.871  25.269  1.00  0.00           C  
ATOM   2389  CG  ASP A 384      66.876 -39.529  23.777  1.00  0.00           C  
ATOM   2390  OD1 ASP A 384      67.269 -38.387  23.453  1.00  0.00           O  
ATOM   2391  OD2 ASP A 384      66.426 -40.384  22.971  1.00  0.00           O1-
ATOM   2392  H   ASP A 384      66.230 -39.556  27.729  1.00  0.00           H  
ATOM   2393  HA  ASP A 384      64.788 -39.690  25.192  1.00  0.00           H  
ATOM   2394  HB2 ASP A 384      67.590 -40.715  25.438  1.00  0.00           H  
ATOM   2395  HB3 ASP A 384      67.331 -39.012  25.804  1.00  0.00           H  
ATOM   2396  N   GLY A 385      65.116 -42.288  24.583  1.00  0.00           N  
ATOM   2397  CA  GLY A 385      64.580 -43.644  24.383  1.00  0.00           C  
ATOM   2398  C   GLY A 385      63.046 -43.722  24.455  1.00  0.00           C  
ATOM   2399  O   GLY A 385      62.447 -44.497  23.715  1.00  0.00           O  
ATOM   2400  H   GLY A 385      65.396 -41.735  23.775  1.00  0.00           H  
ATOM   2401  HA2 GLY A 385      64.914 -44.050  23.431  1.00  0.00           H  
ATOM   2402  HA3 GLY A 385      64.974 -44.291  25.167  1.00  0.00           H  
ATOM   2403  N   LEU A 386      62.428 -42.872  25.280  1.00  0.00           N  
ATOM   2404  CA  LEU A 386      60.997 -42.826  25.588  1.00  0.00           C  
ATOM   2405  C   LEU A 386      60.176 -42.030  24.551  1.00  0.00           C  
ATOM   2406  O   LEU A 386      60.675 -41.094  23.919  1.00  0.00           O  
ATOM   2407  CB  LEU A 386      60.881 -42.232  27.009  1.00  0.00           C  
ATOM   2408  CG  LEU A 386      59.561 -42.477  27.760  1.00  0.00           C  
ATOM   2409  CD1 LEU A 386      59.342 -43.954  28.092  1.00  0.00           C  
ATOM   2410  CD2 LEU A 386      59.603 -41.722  29.092  1.00  0.00           C  
ATOM   2411  H   LEU A 386      63.023 -42.276  25.840  1.00  0.00           H  
ATOM   2412  HA  LEU A 386      60.622 -43.850  25.593  1.00  0.00           H  
ATOM   2413  HB2 LEU A 386      61.689 -42.633  27.626  1.00  0.00           H  
ATOM   2414  HB3 LEU A 386      61.036 -41.156  26.928  1.00  0.00           H  
ATOM   2415  HG  LEU A 386      58.727 -42.103  27.173  1.00  0.00           H  
ATOM   2416 HD11 LEU A 386      59.228 -44.527  27.172  1.00  0.00           H  
ATOM   2417 HD12 LEU A 386      60.182 -44.349  28.660  1.00  0.00           H  
ATOM   2418 HD13 LEU A 386      58.420 -44.068  28.661  1.00  0.00           H  
ATOM   2419 HD21 LEU A 386      60.383 -42.134  29.731  1.00  0.00           H  
ATOM   2420 HD22 LEU A 386      59.818 -40.674  28.897  1.00  0.00           H  
ATOM   2421 HD23 LEU A 386      58.636 -41.807  29.587  1.00  0.00           H  
ATOM   2422  N   GLU A 387      58.897 -42.379  24.419  1.00  0.00           N  
ATOM   2423  CA  GLU A 387      57.886 -41.676  23.619  1.00  0.00           C  
ATOM   2424  C   GLU A 387      57.495 -40.347  24.281  1.00  0.00           C  
ATOM   2425  O   GLU A 387      57.449 -40.272  25.511  1.00  0.00           O  
ATOM   2426  CB  GLU A 387      56.625 -42.543  23.424  1.00  0.00           C  
ATOM   2427  CG  GLU A 387      56.877 -44.008  23.019  1.00  0.00           C  
ATOM   2428  CD  GLU A 387      57.141 -44.972  24.195  1.00  0.00           C  
ATOM   2429  OE1 GLU A 387      57.431 -44.506  25.324  1.00  0.00           O  
ATOM   2430  OE2 GLU A 387      57.069 -46.196  23.948  1.00  0.00           O1-
ATOM   2431  H   GLU A 387      58.548 -43.154  24.985  1.00  0.00           H  
ATOM   2432  HA  GLU A 387      58.311 -41.470  22.641  1.00  0.00           H  
ATOM   2433  HB2 GLU A 387      56.015 -42.522  24.328  1.00  0.00           H  
ATOM   2434  HB3 GLU A 387      56.038 -42.077  22.631  1.00  0.00           H  
ATOM   2435  HG2 GLU A 387      57.709 -44.046  22.312  1.00  0.00           H  
ATOM   2436  HG3 GLU A 387      55.987 -44.358  22.489  1.00  0.00           H  
ATOM   2437  N   ASN A 388      57.217 -39.282  23.520  1.00  0.00           N  
ATOM   2438  CA  ASN A 388      57.191 -37.946  24.126  1.00  0.00           C  
ATOM   2439  C   ASN A 388      56.007 -37.650  25.076  1.00  0.00           C  
ATOM   2440  O   ASN A 388      56.215 -36.917  26.044  1.00  0.00           O  
ATOM   2441  CB  ASN A 388      57.492 -36.841  23.100  1.00  0.00           C  
ATOM   2442  CG  ASN A 388      56.453 -36.613  22.029  1.00  0.00           C  
ATOM   2443  OD1 ASN A 388      56.697 -36.826  20.853  1.00  0.00           O  
ATOM   2444  ND2 ASN A 388      55.312 -36.065  22.361  1.00  0.00           N  
ATOM   2445  H   ASN A 388      57.218 -39.379  22.510  1.00  0.00           H  
ATOM   2446  HA  ASN A 388      58.059 -37.928  24.783  1.00  0.00           H  
ATOM   2447  HB2 ASN A 388      58.442 -37.063  22.612  1.00  0.00           H  
ATOM   2448  HB3 ASN A 388      57.608 -35.904  23.638  1.00  0.00           H  
ATOM   2449 HD21 ASN A 388      55.029 -35.916  23.335  1.00  0.00           H  
ATOM   2450 HD22 ASN A 388      54.672 -35.819  21.624  1.00  0.00           H  
ATOM   2451  N   GLU A 389      54.846 -38.308  24.961  1.00  0.00           N  
ATOM   2452  CA  GLU A 389      53.742 -38.126  25.928  1.00  0.00           C  
ATOM   2453  C   GLU A 389      53.827 -39.115  27.108  1.00  0.00           C  
ATOM   2454  O   GLU A 389      53.458 -38.788  28.244  1.00  0.00           O  
ATOM   2455  CB  GLU A 389      52.365 -38.145  25.236  1.00  0.00           C  
ATOM   2456  CG  GLU A 389      52.188 -37.212  24.017  1.00  0.00           C  
ATOM   2457  CD  GLU A 389      52.604 -35.753  24.249  1.00  0.00           C  
ATOM   2458  OE1 GLU A 389      51.803 -34.820  24.005  1.00  0.00           O  
ATOM   2459  OE2 GLU A 389      53.786 -35.523  24.574  1.00  0.00           O1-
ATOM   2460  H   GLU A 389      54.695 -38.936  24.166  1.00  0.00           H  
ATOM   2461  HA  GLU A 389      53.837 -37.139  26.376  1.00  0.00           H  
ATOM   2462  HB2 GLU A 389      52.149 -39.165  24.917  1.00  0.00           H  
ATOM   2463  HB3 GLU A 389      51.615 -37.871  25.980  1.00  0.00           H  
ATOM   2464  HG2 GLU A 389      51.140 -37.246  23.710  1.00  0.00           H  
ATOM   2465  HG3 GLU A 389      52.778 -37.596  23.185  1.00  0.00           H  
ATOM   2466  N   ALA A 390      54.514 -40.248  26.916  1.00  0.00           N  
ATOM   2467  CA  ALA A 390      55.055 -41.024  28.033  1.00  0.00           C  
ATOM   2468  C   ALA A 390      56.131 -40.214  28.787  1.00  0.00           C  
ATOM   2469  O   ALA A 390      56.167 -40.225  30.020  1.00  0.00           O  
ATOM   2470  CB  ALA A 390      55.581 -42.365  27.507  1.00  0.00           C  
ATOM   2471  H   ALA A 390      54.844 -40.451  25.979  1.00  0.00           H  
ATOM   2472  HA  ALA A 390      54.248 -41.232  28.736  1.00  0.00           H  
ATOM   2473  HB1 ALA A 390      54.779 -42.913  27.012  1.00  0.00           H  
ATOM   2474  HB2 ALA A 390      56.387 -42.211  26.791  1.00  0.00           H  
ATOM   2475  HB3 ALA A 390      55.959 -42.965  28.335  1.00  0.00           H  
ATOM   2476  N   ALA A 391      56.909 -39.391  28.077  1.00  0.00           N  
ATOM   2477  CA  ALA A 391      57.889 -38.483  28.653  1.00  0.00           C  
ATOM   2478  C   ALA A 391      57.262 -37.280  29.375  1.00  0.00           C  
ATOM   2479  O   ALA A 391      57.835 -36.886  30.385  1.00  0.00           O  
ATOM   2480  CB  ALA A 391      58.908 -38.072  27.586  1.00  0.00           C  
ATOM   2481  H   ALA A 391      56.884 -39.473  27.063  1.00  0.00           H  
ATOM   2482  HA  ALA A 391      58.434 -39.035  29.416  1.00  0.00           H  
ATOM   2483  HB1 ALA A 391      59.336 -38.952  27.103  1.00  0.00           H  
ATOM   2484  HB2 ALA A 391      58.437 -37.446  26.839  1.00  0.00           H  
ATOM   2485  HB3 ALA A 391      59.708 -37.488  28.034  1.00  0.00           H  
ATOM   2486  N   ILE A 392      56.049 -36.804  29.029  1.00  0.00           N  
ATOM   2487  CA  ILE A 392      55.280 -35.893  29.914  1.00  0.00           C  
ATOM   2488  C   ILE A 392      55.122 -36.564  31.279  1.00  0.00           C  
ATOM   2489  O   ILE A 392      55.583 -36.043  32.292  1.00  0.00           O  
ATOM   2490  CB  ILE A 392      53.875 -35.517  29.368  1.00  0.00           C  
ATOM   2491  CG1 ILE A 392      53.940 -34.701  28.065  1.00  0.00           C  
ATOM   2492  CG2 ILE A 392      53.082 -34.717  30.429  1.00  0.00           C  
ATOM   2493  CD1 ILE A 392      52.560 -34.546  27.406  1.00  0.00           C  
ATOM   2494  H   ILE A 392      55.661 -37.079  28.133  1.00  0.00           H  
ATOM   2495  HA  ILE A 392      55.844 -34.973  30.063  1.00  0.00           H  
ATOM   2496  HB  ILE A 392      53.325 -36.434  29.165  1.00  0.00           H  
ATOM   2497 HG12 ILE A 392      54.345 -33.713  28.277  1.00  0.00           H  
ATOM   2498 HG13 ILE A 392      54.601 -35.196  27.355  1.00  0.00           H  
ATOM   2499 HG21 ILE A 392      52.908 -35.317  31.319  1.00  0.00           H  
ATOM   2500 HG22 ILE A 392      53.622 -33.809  30.698  1.00  0.00           H  
ATOM   2501 HG23 ILE A 392      52.098 -34.439  30.059  1.00  0.00           H  
ATOM   2502 HD11 ILE A 392      52.087 -35.520  27.285  1.00  0.00           H  
ATOM   2503 HD12 ILE A 392      51.916 -33.891  27.991  1.00  0.00           H  
ATOM   2504 HD13 ILE A 392      52.676 -34.091  26.428  1.00  0.00           H  
ATOM   2505  N   THR A 393      54.549 -37.769  31.287  1.00  0.00           N  
ATOM   2506  CA  THR A 393      54.234 -38.516  32.513  1.00  0.00           C  
ATOM   2507  C   THR A 393      55.490 -38.783  33.347  1.00  0.00           C  
ATOM   2508  O   THR A 393      55.512 -38.506  34.547  1.00  0.00           O  
ATOM   2509  CB  THR A 393      53.526 -39.838  32.170  1.00  0.00           C  
ATOM   2510  OG1 THR A 393      52.448 -39.607  31.289  1.00  0.00           O  
ATOM   2511  CG2 THR A 393      52.934 -40.505  33.411  1.00  0.00           C  
ATOM   2512  H   THR A 393      54.232 -38.139  30.399  1.00  0.00           H  
ATOM   2513  HA  THR A 393      53.556 -37.916  33.121  1.00  0.00           H  
ATOM   2514  HB  THR A 393      54.227 -40.525  31.697  1.00  0.00           H  
ATOM   2515 HG21 THR A 393      53.726 -40.775  34.110  1.00  0.00           H  
ATOM   2516 HG22 THR A 393      52.236 -39.826  33.901  1.00  0.00           H  
ATOM   2517 HG23 THR A 393      52.403 -41.411  33.117  1.00  0.00           H  
ATOM   2518  HG1 THR A 393      52.775 -39.535  30.383  1.00  0.00           H  
ATOM   2519  N   LYS A 394      56.584 -39.213  32.701  1.00  0.00           N  
ATOM   2520  CA  LYS A 394      57.859 -39.493  33.375  1.00  0.00           C  
ATOM   2521  C   LYS A 394      58.618 -38.227  33.790  1.00  0.00           C  
ATOM   2522  O   LYS A 394      59.307 -38.267  34.801  1.00  0.00           O  
ATOM   2523  CB  LYS A 394      58.692 -40.466  32.518  1.00  0.00           C  
ATOM   2524  CG  LYS A 394      59.894 -41.067  33.278  1.00  0.00           C  
ATOM   2525  CD  LYS A 394      61.217 -40.367  32.942  1.00  0.00           C  
ATOM   2526  CE  LYS A 394      62.335 -40.775  33.903  1.00  0.00           C  
ATOM   2527  NZ  LYS A 394      63.655 -40.307  33.420  1.00  0.00           N1+
ATOM   2528  H   LYS A 394      56.501 -39.413  31.707  1.00  0.00           H  
ATOM   2529  HA  LYS A 394      57.626 -40.005  34.311  1.00  0.00           H  
ATOM   2530  HB2 LYS A 394      58.043 -41.293  32.225  1.00  0.00           H  
ATOM   2531  HB3 LYS A 394      59.026 -39.969  31.606  1.00  0.00           H  
ATOM   2532  HG2 LYS A 394      59.712 -41.022  34.354  1.00  0.00           H  
ATOM   2533  HG3 LYS A 394      59.990 -42.118  33.002  1.00  0.00           H  
ATOM   2534  HD2 LYS A 394      61.085 -39.289  33.015  1.00  0.00           H  
ATOM   2535  HD3 LYS A 394      61.498 -40.633  31.923  1.00  0.00           H  
ATOM   2536  HE2 LYS A 394      62.348 -41.863  34.009  1.00  0.00           H  
ATOM   2537  HE3 LYS A 394      62.121 -40.341  34.884  1.00  0.00           H  
ATOM   2538  HZ1 LYS A 394      63.973 -40.762  32.566  1.00  0.00           H  
ATOM   2539  HZ2 LYS A 394      63.715 -39.309  33.263  1.00  0.00           H  
ATOM   2540  HZ3 LYS A 394      64.398 -40.452  34.109  1.00  0.00           H  
ATOM   2541  N   ALA A 395      58.470 -37.097  33.099  1.00  0.00           N  
ATOM   2542  CA  ALA A 395      59.085 -35.827  33.493  1.00  0.00           C  
ATOM   2543  C   ALA A 395      58.350 -35.153  34.660  1.00  0.00           C  
ATOM   2544  O   ALA A 395      59.013 -34.626  35.549  1.00  0.00           O  
ATOM   2545  CB  ALA A 395      59.174 -34.901  32.281  1.00  0.00           C  
ATOM   2546  H   ALA A 395      57.908 -37.104  32.254  1.00  0.00           H  
ATOM   2547  HA  ALA A 395      60.105 -36.023  33.826  1.00  0.00           H  
ATOM   2548  HB1 ALA A 395      59.756 -35.389  31.500  1.00  0.00           H  
ATOM   2549  HB2 ALA A 395      58.175 -34.675  31.905  1.00  0.00           H  
ATOM   2550  HB3 ALA A 395      59.670 -33.971  32.563  1.00  0.00           H  
ATOM   2551  N   ILE A 396      57.018 -35.281  34.736  1.00  0.00           N  
ATOM   2552  CA  ILE A 396      56.239 -34.896  35.924  1.00  0.00           C  
ATOM   2553  C   ILE A 396      56.711 -35.713  37.133  1.00  0.00           C  
ATOM   2554  O   ILE A 396      57.215 -35.137  38.095  1.00  0.00           O  
ATOM   2555  CB  ILE A 396      54.720 -35.067  35.681  1.00  0.00           C  
ATOM   2556  CG1 ILE A 396      54.207 -34.112  34.580  1.00  0.00           C  
ATOM   2557  CG2 ILE A 396      53.959 -34.821  36.995  1.00  0.00           C  
ATOM   2558  CD1 ILE A 396      52.788 -34.421  34.084  1.00  0.00           C  
ATOM   2559  H   ILE A 396      56.529 -35.705  33.953  1.00  0.00           H  
ATOM   2560  HA  ILE A 396      56.435 -33.847  36.150  1.00  0.00           H  
ATOM   2561  HB  ILE A 396      54.530 -36.093  35.362  1.00  0.00           H  
ATOM   2562 HG12 ILE A 396      54.234 -33.090  34.943  1.00  0.00           H  
ATOM   2563 HG13 ILE A 396      54.867 -34.161  33.720  1.00  0.00           H  
ATOM   2564 HG21 ILE A 396      54.131 -35.637  37.700  1.00  0.00           H  
ATOM   2565 HG22 ILE A 396      54.278 -33.888  37.460  1.00  0.00           H  
ATOM   2566 HG23 ILE A 396      52.894 -34.774  36.811  1.00  0.00           H  
ATOM   2567 HD11 ILE A 396      52.723 -35.463  33.770  1.00  0.00           H  
ATOM   2568 HD12 ILE A 396      52.053 -34.229  34.863  1.00  0.00           H  
ATOM   2569 HD13 ILE A 396      52.559 -33.777  33.236  1.00  0.00           H  
ATOM   2570  N   GLN A 397      56.718 -37.046  37.010  1.00  0.00           N  
ATOM   2571  CA  GLN A 397      57.169 -37.947  38.075  1.00  0.00           C  
ATOM   2572  C   GLN A 397      58.627 -37.679  38.487  1.00  0.00           C  
ATOM   2573  O   GLN A 397      58.943 -37.644  39.675  1.00  0.00           O  
ATOM   2574  CB  GLN A 397      56.937 -39.394  37.604  1.00  0.00           C  
ATOM   2575  CG  GLN A 397      57.190 -40.456  38.687  1.00  0.00           C  
ATOM   2576  CD  GLN A 397      58.665 -40.797  38.886  1.00  0.00           C  
ATOM   2577  OE1 GLN A 397      59.362 -41.193  37.966  1.00  0.00           O  
ATOM   2578  NE2 GLN A 397      59.183 -40.659  40.086  1.00  0.00           N  
ATOM   2579  H   GLN A 397      56.300 -37.458  36.184  1.00  0.00           H  
ATOM   2580  HA  GLN A 397      56.545 -37.771  38.953  1.00  0.00           H  
ATOM   2581  HB2 GLN A 397      55.892 -39.480  37.301  1.00  0.00           H  
ATOM   2582  HB3 GLN A 397      57.554 -39.603  36.729  1.00  0.00           H  
ATOM   2583  HG2 GLN A 397      56.679 -41.374  38.394  1.00  0.00           H  
ATOM   2584  HG3 GLN A 397      56.752 -40.120  39.627  1.00  0.00           H  
ATOM   2585 HE21 GLN A 397      58.654 -40.214  40.810  1.00  0.00           H  
ATOM   2586 HE22 GLN A 397      60.177 -40.841  40.188  1.00  0.00           H  
ATOM   2587  N   LEU A 398      59.507 -37.371  37.532  1.00  0.00           N  
ATOM   2588  CA  LEU A 398      60.907 -37.041  37.795  1.00  0.00           C  
ATOM   2589  C   LEU A 398      61.105 -35.680  38.488  1.00  0.00           C  
ATOM   2590  O   LEU A 398      62.127 -35.514  39.158  1.00  0.00           O  
ATOM   2591  CB  LEU A 398      61.664 -37.132  36.464  1.00  0.00           C  
ATOM   2592  CG  LEU A 398      63.180 -36.900  36.529  1.00  0.00           C  
ATOM   2593  CD1 LEU A 398      63.898 -37.913  37.426  1.00  0.00           C  
ATOM   2594  CD2 LEU A 398      63.724 -37.037  35.115  1.00  0.00           C  
ATOM   2595  H   LEU A 398      59.211 -37.457  36.566  1.00  0.00           H  
ATOM   2596  HA  LEU A 398      61.296 -37.807  38.465  1.00  0.00           H  
ATOM   2597  HB2 LEU A 398      61.499 -38.127  36.052  1.00  0.00           H  
ATOM   2598  HB3 LEU A 398      61.235 -36.400  35.779  1.00  0.00           H  
ATOM   2599  HG  LEU A 398      63.393 -35.892  36.884  1.00  0.00           H  
ATOM   2600 HD11 LEU A 398      63.557 -37.829  38.455  1.00  0.00           H  
ATOM   2601 HD12 LEU A 398      63.687 -38.924  37.073  1.00  0.00           H  
ATOM   2602 HD13 LEU A 398      64.976 -37.758  37.370  1.00  0.00           H  
ATOM   2603 HD21 LEU A 398      63.531 -38.036  34.744  1.00  0.00           H  
ATOM   2604 HD22 LEU A 398      63.251 -36.312  34.456  1.00  0.00           H  
ATOM   2605 HD23 LEU A 398      64.801 -36.879  35.112  1.00  0.00           H  
ATOM   2606  N   LEU A 399      60.166 -34.734  38.370  1.00  0.00           N  
ATOM   2607  CA  LEU A 399      60.161 -33.448  39.086  1.00  0.00           C  
ATOM   2608  C   LEU A 399      59.453 -33.522  40.444  1.00  0.00           C  
ATOM   2609  O   LEU A 399      59.910 -32.893  41.401  1.00  0.00           O  
ATOM   2610  CB  LEU A 399      59.509 -32.375  38.204  1.00  0.00           C  
ATOM   2611  CG  LEU A 399      60.394 -31.900  37.043  1.00  0.00           C  
ATOM   2612  CD1 LEU A 399      59.554 -31.023  36.122  1.00  0.00           C  
ATOM   2613  CD2 LEU A 399      61.586 -31.071  37.537  1.00  0.00           C  
ATOM   2614  H   LEU A 399      59.365 -34.937  37.777  1.00  0.00           H  
ATOM   2615  HA  LEU A 399      61.186 -33.154  39.300  1.00  0.00           H  
ATOM   2616  HB2 LEU A 399      58.570 -32.767  37.811  1.00  0.00           H  
ATOM   2617  HB3 LEU A 399      59.270 -31.509  38.822  1.00  0.00           H  
ATOM   2618  HG  LEU A 399      60.766 -32.753  36.476  1.00  0.00           H  
ATOM   2619 HD11 LEU A 399      58.722 -31.607  35.728  1.00  0.00           H  
ATOM   2620 HD12 LEU A 399      59.158 -30.175  36.683  1.00  0.00           H  
ATOM   2621 HD13 LEU A 399      60.157 -30.673  35.287  1.00  0.00           H  
ATOM   2622 HD21 LEU A 399      61.231 -30.220  38.120  1.00  0.00           H  
ATOM   2623 HD22 LEU A 399      62.252 -31.679  38.144  1.00  0.00           H  
ATOM   2624 HD23 LEU A 399      62.150 -30.705  36.683  1.00  0.00           H  
ATOM   2625  N   GLU A 400      58.462 -34.400  40.583  1.00  0.00           N  
ATOM   2626  CA  GLU A 400      57.953 -34.849  41.884  1.00  0.00           C  
ATOM   2627  C   GLU A 400      59.099 -35.514  42.670  1.00  0.00           C  
ATOM   2628  O   GLU A 400      59.395 -35.109  43.794  1.00  0.00           O  
ATOM   2629  CB  GLU A 400      56.745 -35.784  41.665  1.00  0.00           C  
ATOM   2630  CG  GLU A 400      55.537 -34.987  41.139  1.00  0.00           C  
ATOM   2631  CD  GLU A 400      54.346 -35.821  40.647  1.00  0.00           C  
ATOM   2632  OE1 GLU A 400      54.555 -36.956  40.161  1.00  0.00           O  
ATOM   2633  OE2 GLU A 400      53.217 -35.278  40.714  1.00  0.00           O1-
ATOM   2634  H   GLU A 400      58.065 -34.819  39.746  1.00  0.00           H  
ATOM   2635  HA  GLU A 400      57.617 -33.985  42.459  1.00  0.00           H  
ATOM   2636  HB2 GLU A 400      57.016 -36.565  40.959  1.00  0.00           H  
ATOM   2637  HB3 GLU A 400      56.474 -36.251  42.613  1.00  0.00           H  
ATOM   2638  HG2 GLU A 400      55.850 -34.349  40.311  1.00  0.00           H  
ATOM   2639  HG3 GLU A 400      55.202 -34.343  41.954  1.00  0.00           H  
ATOM   2640  N   GLN A 401      59.944 -36.292  41.981  1.00  0.00           N  
ATOM   2641  CA  GLN A 401      61.245 -36.801  42.444  1.00  0.00           C  
ATOM   2642  C   GLN A 401      62.384 -35.742  42.444  1.00  0.00           C  
ATOM   2643  O   GLN A 401      63.565 -36.068  42.281  1.00  0.00           O  
ATOM   2644  CB  GLN A 401      61.570 -38.082  41.653  1.00  0.00           C  
ATOM   2645  CG  GLN A 401      62.532 -39.040  42.375  1.00  0.00           C  
ATOM   2646  CD  GLN A 401      62.820 -40.287  41.548  1.00  0.00           C  
ATOM   2647  OE1 GLN A 401      61.990 -40.789  40.811  1.00  0.00           O  
ATOM   2648  NE2 GLN A 401      64.014 -40.835  41.623  1.00  0.00           N  
ATOM   2649  H   GLN A 401      59.637 -36.580  41.055  1.00  0.00           H  
ATOM   2650  HA  GLN A 401      61.104 -37.092  43.486  1.00  0.00           H  
ATOM   2651  HB2 GLN A 401      60.639 -38.626  41.486  1.00  0.00           H  
ATOM   2652  HB3 GLN A 401      61.984 -37.812  40.682  1.00  0.00           H  
ATOM   2653  HG2 GLN A 401      62.090 -39.349  43.322  1.00  0.00           H  
ATOM   2654  HG3 GLN A 401      63.472 -38.536  42.585  1.00  0.00           H  
ATOM   2655 HE21 GLN A 401      64.718 -40.479  42.240  1.00  0.00           H  
ATOM   2656 HE22 GLN A 401      64.151 -41.658  41.063  1.00  0.00           H  
ATOM   2657  N   LYS A 402      62.032 -34.462  42.628  1.00  0.00           N  
ATOM   2658  CA  LYS A 402      62.896 -33.350  43.086  1.00  0.00           C  
ATOM   2659  C   LYS A 402      62.236 -32.500  44.183  1.00  0.00           C  
ATOM   2660  O   LYS A 402      62.903 -31.632  44.736  1.00  0.00           O  
ATOM   2661  CB  LYS A 402      63.230 -32.378  41.930  1.00  0.00           C  
ATOM   2662  CG  LYS A 402      63.897 -32.958  40.687  1.00  0.00           C  
ATOM   2663  CD  LYS A 402      65.301 -33.521  40.945  1.00  0.00           C  
ATOM   2664  CE  LYS A 402      65.731 -34.468  39.822  1.00  0.00           C  
ATOM   2665  NZ  LYS A 402      64.843 -35.657  39.771  1.00  0.00           N1+
ATOM   2666  H   LYS A 402      61.034 -34.279  42.587  1.00  0.00           H  
ATOM   2667  HA  LYS A 402      63.817 -33.744  43.514  1.00  0.00           H  
ATOM   2668  HB2 LYS A 402      62.297 -31.929  41.606  1.00  0.00           H  
ATOM   2669  HB3 LYS A 402      63.868 -31.577  42.308  1.00  0.00           H  
ATOM   2670  HG2 LYS A 402      63.240 -33.724  40.300  1.00  0.00           H  
ATOM   2671  HG3 LYS A 402      63.968 -32.177  39.930  1.00  0.00           H  
ATOM   2672  HD2 LYS A 402      65.329 -34.062  41.890  1.00  0.00           H  
ATOM   2673  HD3 LYS A 402      66.007 -32.690  41.008  1.00  0.00           H  
ATOM   2674  HE2 LYS A 402      66.762 -34.777  40.015  1.00  0.00           H  
ATOM   2675  HE3 LYS A 402      65.711 -33.924  38.871  1.00  0.00           H  
ATOM   2676  HZ1 LYS A 402      64.769 -36.091  40.688  1.00  0.00           H  
ATOM   2677  HZ2 LYS A 402      63.889 -35.380  39.541  1.00  0.00           H  
ATOM   2678  HZ3 LYS A 402      65.146 -36.330  39.084  1.00  0.00           H  
ATOM   2679  N   GLY A 403      60.921 -32.624  44.394  1.00  0.00           N  
ATOM   2680  CA  GLY A 403      60.127 -31.562  45.023  1.00  0.00           C  
ATOM   2681  C   GLY A 403      60.073 -30.276  44.181  1.00  0.00           C  
ATOM   2682  O   GLY A 403      60.027 -29.185  44.743  1.00  0.00           O  
ATOM   2683  H   GLY A 403      60.423 -33.403  43.982  1.00  0.00           H  
ATOM   2684  HA2 GLY A 403      59.107 -31.920  45.160  1.00  0.00           H  
ATOM   2685  HA3 GLY A 403      60.548 -31.318  45.999  1.00  0.00           H  
ATOM   2686  N   ALA A 404      60.160 -30.390  42.847  1.00  0.00           N  
ATOM   2687  CA  ALA A 404      60.263 -29.265  41.910  1.00  0.00           C  
ATOM   2688  C   ALA A 404      59.189 -29.278  40.800  1.00  0.00           C  
ATOM   2689  O   ALA A 404      59.402 -28.734  39.716  1.00  0.00           O  
ATOM   2690  CB  ALA A 404      61.696 -29.190  41.356  1.00  0.00           C  
ATOM   2691  H   ALA A 404      60.166 -31.324  42.450  1.00  0.00           H  
ATOM   2692  HA  ALA A 404      60.075 -28.357  42.481  1.00  0.00           H  
ATOM   2693  HB1 ALA A 404      62.419 -29.240  42.170  1.00  0.00           H  
ATOM   2694  HB2 ALA A 404      61.864 -30.006  40.656  1.00  0.00           H  
ATOM   2695  HB3 ALA A 404      61.840 -28.256  40.813  1.00  0.00           H  
ATOM   2696  N   GLY A 405      58.066 -29.948  41.051  1.00  0.00           N  
ATOM   2697  CA  GLY A 405      56.913 -30.071  40.161  1.00  0.00           C  
ATOM   2698  C   GLY A 405      55.930 -31.108  40.707  1.00  0.00           C  
ATOM   2699  O   GLY A 405      56.311 -31.945  41.522  1.00  0.00           O  
ATOM   2700  H   GLY A 405      57.990 -30.435  41.932  1.00  0.00           H  
ATOM   2701  HA2 GLY A 405      56.410 -29.109  40.085  1.00  0.00           H  
ATOM   2702  HA3 GLY A 405      57.231 -30.377  39.165  1.00  0.00           H  
ATOM   2703  N   GLU A 406      54.665 -31.012  40.305  1.00  0.00           N  
ATOM   2704  CA  GLU A 406      53.552 -31.848  40.765  1.00  0.00           C  
ATOM   2705  C   GLU A 406      52.454 -31.964  39.690  1.00  0.00           C  
ATOM   2706  O   GLU A 406      52.210 -31.006  38.949  1.00  0.00           O  
ATOM   2707  CB  GLU A 406      52.994 -31.298  42.095  1.00  0.00           C  
ATOM   2708  CG  GLU A 406      52.484 -29.842  42.088  1.00  0.00           C  
ATOM   2709  CD  GLU A 406      53.601 -28.789  41.994  1.00  0.00           C  
ATOM   2710  OE1 GLU A 406      53.928 -28.333  40.870  1.00  0.00           O  
ATOM   2711  OE2 GLU A 406      54.128 -28.355  43.045  1.00  0.00           O1-
ATOM   2712  H   GLU A 406      54.403 -30.188  39.781  1.00  0.00           H  
ATOM   2713  HA  GLU A 406      53.921 -32.853  40.954  1.00  0.00           H  
ATOM   2714  HB2 GLU A 406      52.166 -31.942  42.397  1.00  0.00           H  
ATOM   2715  HB3 GLU A 406      53.764 -31.389  42.863  1.00  0.00           H  
ATOM   2716  HG2 GLU A 406      51.933 -29.678  43.017  1.00  0.00           H  
ATOM   2717  HG3 GLU A 406      51.770 -29.707  41.273  1.00  0.00           H  
ATOM   2718  N   LYS A 407      51.797 -33.129  39.580  1.00  0.00           N  
ATOM   2719  CA  LYS A 407      50.859 -33.446  38.487  1.00  0.00           C  
ATOM   2720  C   LYS A 407      49.538 -32.661  38.552  1.00  0.00           C  
ATOM   2721  O   LYS A 407      48.521 -33.169  39.033  1.00  0.00           O  
ATOM   2722  CB  LYS A 407      50.621 -34.969  38.421  1.00  0.00           C  
ATOM   2723  CG  LYS A 407      50.079 -35.398  37.039  1.00  0.00           C  
ATOM   2724  CD  LYS A 407      48.897 -36.376  37.106  1.00  0.00           C  
ATOM   2725  CE  LYS A 407      47.596 -35.728  37.599  1.00  0.00           C  
ATOM   2726  NZ  LYS A 407      47.069 -34.742  36.628  1.00  0.00           N1+
ATOM   2727  H   LYS A 407      52.129 -33.910  40.156  1.00  0.00           H  
ATOM   2728  HA  LYS A 407      51.352 -33.154  37.560  1.00  0.00           H  
ATOM   2729  HB2 LYS A 407      51.561 -35.496  38.595  1.00  0.00           H  
ATOM   2730  HB3 LYS A 407      49.943 -35.271  39.221  1.00  0.00           H  
ATOM   2731  HG2 LYS A 407      49.786 -34.526  36.454  1.00  0.00           H  
ATOM   2732  HG3 LYS A 407      50.886 -35.889  36.495  1.00  0.00           H  
ATOM   2733  HD2 LYS A 407      49.162 -37.200  37.771  1.00  0.00           H  
ATOM   2734  HD3 LYS A 407      48.727 -36.791  36.110  1.00  0.00           H  
ATOM   2735  HE2 LYS A 407      47.777 -35.247  38.564  1.00  0.00           H  
ATOM   2736  HE3 LYS A 407      46.855 -36.518  37.743  1.00  0.00           H  
ATOM   2737  HZ1 LYS A 407      47.713 -33.969  36.454  1.00  0.00           H  
ATOM   2738  HZ2 LYS A 407      46.900 -35.173  35.715  1.00  0.00           H  
ATOM   2739  HZ3 LYS A 407      46.193 -34.333  36.908  1.00  0.00           H  
ATOM   2740  N   LYS A 408      49.512 -31.483  37.926  1.00  0.00           N  
ATOM   2741  CA  LYS A 408      48.280 -30.792  37.494  1.00  0.00           C  
ATOM   2742  C   LYS A 408      47.904 -31.230  36.071  1.00  0.00           C  
ATOM   2743  O   LYS A 408      47.367 -30.424  35.287  1.00  0.00           O  
ATOM   2744  CB  LYS A 408      48.459 -29.272  37.675  1.00  0.00           C  
ATOM   2745  OXT LYS A 408      48.138 -32.409  35.726  1.00  0.00           O1-
ATOM   2746  CG  LYS A 408      47.137 -28.474  37.685  1.00  0.00           C  
ATOM   2747  CD  LYS A 408      47.176 -27.192  36.832  1.00  0.00           C  
ATOM   2748  CE  LYS A 408      47.185 -27.546  35.341  1.00  0.00           C  
ATOM   2749  NZ  LYS A 408      47.131 -26.365  34.455  1.00  0.00           N1+
ATOM   2750  H   LYS A 408      50.399 -31.181  37.538  1.00  0.00           H  
ATOM   2751  HA  LYS A 408      47.459 -31.113  38.133  1.00  0.00           H  
ATOM   2752  HB2 LYS A 408      48.973 -29.080  38.618  1.00  0.00           H  
ATOM   2753  HB3 LYS A 408      49.104 -28.920  36.879  1.00  0.00           H  
ATOM   2754  HG2 LYS A 408      46.315 -29.100  37.335  1.00  0.00           H  
ATOM   2755  HG3 LYS A 408      46.915 -28.198  38.716  1.00  0.00           H  
ATOM   2756  HD2 LYS A 408      48.062 -26.605  37.082  1.00  0.00           H  
ATOM   2757  HD3 LYS A 408      46.286 -26.599  37.050  1.00  0.00           H  
ATOM   2758  HE2 LYS A 408      46.338 -28.203  35.128  1.00  0.00           H  
ATOM   2759  HE3 LYS A 408      48.085 -28.120  35.120  1.00  0.00           H  
ATOM   2760  HZ1 LYS A 408      46.300 -25.801  34.500  1.00  0.00           H  
ATOM   2761  HZ2 LYS A 408      47.919 -25.715  34.494  1.00  0.00           H  
ATOM   2762  HZ3 LYS A 408      47.233 -26.619  33.462  1.00  0.00           H  
TER    2763      LYS A 408 
HETATM 2764 SI1  ANZ L   0      55.652 -25.365  27.541  1.00  0.00          SI  
HETATM 2765  C2  ANZ L   0      56.342 -23.653  27.326  1.00  0.00           C  
HETATM 2766  C6  ANZ L   0      56.908 -26.558  28.193  1.00  0.00           C  
HETATM 2767  C10 ANZ L   0      54.685 -25.958  26.093  1.00  0.00           C  
HETATM 2768  C11 ANZ L   0      55.134 -26.517  24.904  1.00  0.00           C  
HETATM 2769  F12 ANZ L   0      56.471 -26.636  24.721  1.00  0.00           F  
HETATM 2770  C13 ANZ L   0      53.315 -25.859  26.321  1.00  0.00           C  
HETATM 2771  C14 ANZ L   0      54.264 -27.018  23.932  1.00  0.00           C  
HETATM 2772  C15 ANZ L   0      52.419 -26.322  25.357  1.00  0.00           C  
HETATM 2773  C17 ANZ L   0      52.885 -26.899  24.174  1.00  0.00           C  
HETATM 2774  P19 ANZ L   0      47.686 -24.870  31.918  1.00  0.00           P1+
HETATM 2775  O20 ANZ L   0      46.358 -24.473  31.454  1.00  0.00           O1-
HETATM 2776  O21 ANZ L   0      47.886 -26.325  31.926  1.00  0.00           O1-
HETATM 2777  O22 ANZ L   0      48.099 -24.241  33.181  1.00  0.00           O1-
HETATM 2778  N23 ANZ L   0      50.722 -21.305  29.635  1.00  0.00           N  
HETATM 2779  C24 ANZ L   0      50.149 -21.369  30.886  1.00  0.00           C  
HETATM 2780  N26 ANZ L   0      50.298 -20.278  31.589  1.00  0.00           N  
HETATM 2781  C27 ANZ L   0      51.036 -19.444  30.753  1.00  0.00           C  
HETATM 2782  C28 ANZ L   0      51.527 -18.119  30.871  1.00  0.00           C  
HETATM 2783  N29 ANZ L   0      51.285 -17.309  31.895  1.00  0.00           N  
HETATM 2784  N32 ANZ L   0      52.217 -17.573  29.860  1.00  0.00           N  
HETATM 2785  C33 ANZ L   0      52.419 -18.292  28.756  1.00  0.00           C  
HETATM 2786  N35 ANZ L   0      52.008 -19.537  28.502  1.00  0.00           N  
HETATM 2787  C36 ANZ L   0      51.307 -20.063  29.557  1.00  0.00           C  
HETATM 2788  O37 ANZ L   0      48.682 -24.340  30.830  1.00  0.00           O  
HETATM 2789  C38 ANZ L   0      48.486 -24.731  29.489  1.00  0.00           C  
HETATM 2790  C41 ANZ L   0      49.685 -24.346  28.616  1.00  0.00           C  
HETATM 2791  O43 ANZ L   0      49.584 -22.957  28.301  1.00  0.00           O  
HETATM 2792  C44 ANZ L   0      51.049 -24.641  29.278  1.00  0.00           C  
HETATM 2793  O46 ANZ L   0      51.768 -25.723  28.577  1.00  0.00           O  
HETATM 2794  C47 ANZ L   0      51.856 -23.388  28.954  1.00  0.00           C  
HETATM 2795  O49 ANZ L   0      52.637 -23.752  27.777  1.00  0.00           O  
HETATM 2796  C50 ANZ L   0      50.823 -22.332  28.580  1.00  0.00           C  
HETATM 2797  C52 ANZ L   0      54.788 -27.720  22.766  1.00  0.00           C  
HETATM 2798  O53 ANZ L   0      54.288 -28.957  22.529  1.00  0.00           O  
HETATM 2799  C54 ANZ L   0      55.034 -29.980  21.768  1.00  0.00           C  
HETATM 2800  C55 ANZ L   0      54.252 -30.350  20.475  1.00  0.00           C  
HETATM 2801  C56 ANZ L   0      52.791 -30.724  20.813  1.00  0.00           C  
HETATM 2802  N60 ANZ L   0      54.941 -31.494  19.784  1.00  0.00           N  
HETATM 2803  C61 ANZ L   0      54.871 -32.754  20.345  1.00  0.00           C  
HETATM 2804  C62 ANZ L   0      56.188 -31.222  19.033  1.00  0.00           C  
HETATM 2805  C66 ANZ L   0      54.199 -29.130  19.536  1.00  0.00           C  
HETATM 2806  O72 ANZ L   0      55.674 -27.316  22.029  1.00  0.00           O  
HETATM 2807  O73 ANZ L   0      54.229 -25.307  28.556  1.00  0.00           O  
HETATM 2808  B74 ANZ L   0      52.937 -25.210  27.783  1.00  0.00           B1-
HETATM 2809  O75 ANZ L   0      55.782 -33.072  21.117  1.00  0.00           O  
HETATM 2810  C77 ANZ L   0      51.444 -34.945  19.516  1.00  0.00           C  
HETATM 2811  N79 ANZ L   0      51.891 -34.117  18.566  1.00  0.00           N  
HETATM 2812  C81 ANZ L   0      53.036 -33.476  18.831  1.00  0.00           C  
HETATM 2813  C83 ANZ L   0      53.712 -33.610  20.049  1.00  0.00           C  
HETATM 2814  N84 ANZ L   0      53.262 -34.476  20.982  1.00  0.00           N  
HETATM 2815  C86 ANZ L   0      52.136 -35.132  20.715  1.00  0.00           C  
HETATM 2816  H77 ANZ L   0      50.542 -35.474  19.339  1.00  0.00           H  
HETATM 2817  H3  ANZ L   0      57.104 -23.726  26.564  1.00  0.00           H  
HETATM 2818  H4  ANZ L   0      56.732 -23.395  28.297  1.00  0.00           H  
HETATM 2819  H5  ANZ L   0      55.505 -23.041  27.037  1.00  0.00           H  
HETATM 2820  H7  ANZ L   0      57.516 -26.798  27.337  1.00  0.00           H  
HETATM 2821  H8  ANZ L   0      56.326 -27.382  28.565  1.00  0.00           H  
HETATM 2822  H9  ANZ L   0      57.449 -26.017  28.952  1.00  0.00           H  
HETATM 2823  H16 ANZ L   0      51.377 -26.252  25.545  1.00  0.00           H  
HETATM 2824  H18 ANZ L   0      52.193 -27.267  23.460  1.00  0.00           H  
HETATM 2825  H25 ANZ L   0      49.608 -22.233  31.254  1.00  0.00           H  
HETATM 2826  H30 ANZ L   0      51.533 -16.333  31.827  1.00  0.00           H  
HETATM 2827  H31 ANZ L   0      50.608 -17.605  32.596  1.00  0.00           H  
HETATM 2828  H34 ANZ L   0      52.970 -17.802  27.961  1.00  0.00           H  
HETATM 2829  H39 ANZ L   0      48.326 -25.804  29.440  1.00  0.00           H  
HETATM 2830  H40 ANZ L   0      47.586 -24.249  29.106  1.00  0.00           H  
HETATM 2831  H42 ANZ L   0      49.630 -24.910  27.685  1.00  0.00           H  
HETATM 2832  H45 ANZ L   0      50.971 -24.783  30.357  1.00  0.00           H  
HETATM 2833  H48 ANZ L   0      52.478 -23.100  29.803  1.00  0.00           H  
HETATM 2834  H51 ANZ L   0      51.157 -21.840  27.669  1.00  0.00           H  
HETATM 2835  H57 ANZ L   0      52.768 -31.524  21.550  1.00  0.00           H  
HETATM 2836  H58 ANZ L   0      52.283 -31.022  19.896  1.00  0.00           H  
HETATM 2837  H59 ANZ L   0      52.285 -29.854  21.229  1.00  0.00           H  
HETATM 2838  H63 ANZ L   0      56.895 -30.766  19.713  1.00  0.00           H  
HETATM 2839  H64 ANZ L   0      55.956 -30.574  18.199  1.00  0.00           H  
HETATM 2840  H65 ANZ L   0      56.575 -32.162  18.659  1.00  0.00           H  
HETATM 2841  H67 ANZ L   0      53.575 -28.356  19.983  1.00  0.00           H  
HETATM 2842  H68 ANZ L   0      53.782 -29.440  18.577  1.00  0.00           H  
HETATM 2843  H69 ANZ L   0      55.208 -28.738  19.416  1.00  0.00           H  
HETATM 2844  H70 ANZ L   0      55.141 -30.866  22.389  1.00  0.00           H  
HETATM 2845  H71 ANZ L   0      56.034 -29.632  21.506  1.00  0.00           H  
HETATM 2846  H82 ANZ L   0      53.438 -32.829  18.094  1.00  0.00           H  
HETATM 2847  H87 ANZ L   0      51.759 -35.804  21.446  1.00  0.00           H  
CONECT 2764 2765 2766 2767 2807
CONECT 2765 2764 2817 2818 2819
CONECT 2766 2764 2820 2821 2822
CONECT 2767 2764 2768 2768 2770
CONECT 2768 2767 2767 2769 2771
CONECT 2769 2768
CONECT 2770 2767 2772 2772 2808
CONECT 2771 2768 2773 2773 2797
CONECT 2772 2770 2770 2773 2823
CONECT 2773 2771 2771 2772 2824
CONECT 2774 2775 2776 2777 2788
CONECT 2775 2774
CONECT 2776 2774
CONECT 2777 2774
CONECT 2778 2779 2787 2796
CONECT 2779 2778 2780 2780 2825
CONECT 2780 2779 2779 2781
CONECT 2781 2780 2782 2787 2787
CONECT 2782 2781 2783 2784 2784
CONECT 2783 2782 2826 2827
CONECT 2784 2782 2782 2785
CONECT 2785 2784 2786 2786 2828
CONECT 2786 2785 2785 2787
CONECT 2787 2778 2781 2781 2786
CONECT 2788 2774 2789
CONECT 2789 2788 2790 2829 2830
CONECT 2790 2789 2791 2792 2831
CONECT 2791 2790 2796
CONECT 2792 2790 2793 2794 2832
CONECT 2793 2792 2808
CONECT 2794 2792 2795 2796 2833
CONECT 2795 2794 2808
CONECT 2796 2778 2791 2794 2834
CONECT 2797 2771 2798 2806 2806
CONECT 2798 2797 2799
CONECT 2799 2798 2800 2844 2845
CONECT 2800 2799 2801 2802 2805
CONECT 2801 2800 2835 2836 2837
CONECT 2802 2800 2803 2804
CONECT 2803 2802 2809 2809 2813
CONECT 2804 2802 2838 2839 2840
CONECT 2805 2800 2841 2842 2843
CONECT 2806 2797 2797
CONECT 2807 2764 2808
CONECT 2808 2770 2793 2795 2807
CONECT 2809 2803 2803
CONECT 2810 2811 2815 2815 2816
CONECT 2811 2810 2812 2812
CONECT 2812 2811 2811 2813 2846
CONECT 2813 2803 2812 2814 2814
CONECT 2814 2813 2813 2815
CONECT 2815 2810 2810 2814 2847
CONECT 2816 2810
CONECT 2817 2765
CONECT 2818 2765
CONECT 2819 2765
CONECT 2820 2766
CONECT 2821 2766
CONECT 2822 2766
CONECT 2823 2772
CONECT 2824 2773
CONECT 2825 2779
CONECT 2826 2783
CONECT 2827 2783
CONECT 2828 2785
CONECT 2829 2789
CONECT 2830 2789
CONECT 2831 2790
CONECT 2832 2792
CONECT 2833 2794
CONECT 2834 2796
CONECT 2835 2801
CONECT 2836 2801
CONECT 2837 2801
CONECT 2838 2804
CONECT 2839 2804
CONECT 2840 2804
CONECT 2841 2805
CONECT 2842 2805
CONECT 2843 2805
CONECT 2844 2799
CONECT 2845 2799
CONECT 2846 2812
CONECT 2847 2815
END
