# Supplementary material for: Oxazoline scaffold in synthesis of benzosiloxaboroles and related ring-expanded heterocycles: diverse reactivity, structural peculiarities and antimicrobial activity
Source: RSC Adv. 2022 Aug 16;12(36):23099–117. doi: 10.1039/d2ra03910a (PMC9379557; doi:10.1039/d2ra03910a)
Supplement: RA-012-D2RA03910A-s003 [file RA-012-D2RA03910A-s003.pdb]

HEADER    LIGASE                                                      
REMARK  99                                                                      
REMARK  99 MOE v2015.10 (Chemical Computing Group Inc.) Tue Jun 07 19:50:15 2022
HELIX    1   1 PRO A  249  GLY A  254  5               Generated by MOE    6
HELIX    2   2 ALA A  265  ILE A  270  1               Generated by MOE    6
HELIX    3   3 ASP A  273  ALA A  286  1               Generated by MOE   14
HELIX    4   4 ASP A  291  GLU A  293  5               Generated by MOE    3
HELIX    5   5 ASP A  344  ALA A  350  1               Generated by MOE    7
HELIX    6   6 GLY A  381  LEU A  383  5               Generated by MOE    3
HELIX    7   7 ASN A  388  GLU A  400  1               Generated by MOE   13
SHEET    1       ALA A 229  VAL A 235                  Generated by MOE
SHEET    2       VAL A 242  THR A 246                  Generated by MOE
SHEET    3       PHE A 257  LEU A 260                  Generated by MOE
SHEET    4       GLY A 303  THR A 311                  Generated by MOE
SHEET    5       LYS A 318  VAL A 319                  Generated by MOE
SHEET    6       GLN A 320  ILE A 323                  Generated by MOE
SHEET    7       ALA A 324  ALA A 324                  Generated by MOE
SHEET    8       ALA A 335  MET A 337                  Generated by MOE
SHEET    9       ILE A 361  GLU A 362                  Generated by MOE
SHEET   10       LYS A 376  HIS A 377                  Generated by MOE
ATOM      1  N   GLU A 227      46.630 -31.869  33.224  1.00  0.00           N1+
ATOM      2  CA  GLU A 227      47.763 -32.774  32.952  1.00  0.00           C  
ATOM      3  C   GLU A 227      48.992 -31.967  32.579  1.00  0.00           C  
ATOM      4  O   GLU A 227      49.051 -31.402  31.493  1.00  0.00           O  
ATOM      5  CB  GLU A 227      47.433 -33.862  31.912  1.00  0.00           C  
ATOM      6  CG  GLU A 227      46.191 -34.694  32.272  1.00  0.00           C  
ATOM      7  CD  GLU A 227      46.108 -34.936  33.778  1.00  0.00           C  
ATOM      8  OE1 GLU A 227      46.825 -35.810  34.305  1.00  0.00           O  
ATOM      9  OE2 GLU A 227      45.484 -34.089  34.454  1.00  0.00           O1-
ATOM     10  H1  GLU A 227      46.368 -31.359  32.396  1.00  0.00           H  
ATOM     11  H2  GLU A 227      45.861 -32.414  33.604  1.00  0.00           H  
ATOM     12  H3  GLU A 227      46.909 -31.213  33.950  1.00  0.00           H  
ATOM     13  HA  GLU A 227      48.002 -33.291  33.880  1.00  0.00           H  
ATOM     14  HB2 GLU A 227      47.275 -33.404  30.935  1.00  0.00           H  
ATOM     15  HB3 GLU A 227      48.291 -34.531  31.843  1.00  0.00           H  
ATOM     16  HG2 GLU A 227      46.220 -35.644  31.734  1.00  0.00           H  
ATOM     17  HG3 GLU A 227      45.301 -34.149  31.948  1.00  0.00           H  
ATOM     18  N   GLY A 228      49.918 -31.839  33.524  1.00  0.00           N  
ATOM     19  CA  GLY A 228      51.146 -31.050  33.417  1.00  0.00           C  
ATOM     20  C   GLY A 228      51.847 -30.968  34.775  1.00  0.00           C  
ATOM     21  O   GLY A 228      51.447 -31.654  35.715  1.00  0.00           O  
ATOM     22  H   GLY A 228      49.714 -32.224  34.446  1.00  0.00           H  
ATOM     23  HA2 GLY A 228      51.823 -31.502  32.691  1.00  0.00           H  
ATOM     24  HA3 GLY A 228      50.902 -30.041  33.085  1.00  0.00           H  
ATOM     25  N   ALA A 229      52.845 -30.100  34.916  1.00  0.00           N  
ATOM     26  CA  ALA A 229      53.442 -29.775  36.212  1.00  0.00           C  
ATOM     27  C   ALA A 229      54.053 -28.373  36.230  1.00  0.00           C  
ATOM     28  O   ALA A 229      54.361 -27.789  35.182  1.00  0.00           O  
ATOM     29  CB  ALA A 229      54.497 -30.826  36.587  1.00  0.00           C  
ATOM     30  H   ALA A 229      53.089 -29.510  34.124  1.00  0.00           H  
ATOM     31  HA  ALA A 229      52.661 -29.792  36.971  1.00  0.00           H  
ATOM     32  HB1 ALA A 229      54.004 -31.779  36.763  1.00  0.00           H  
ATOM     33  HB2 ALA A 229      55.241 -30.920  35.796  1.00  0.00           H  
ATOM     34  HB3 ALA A 229      55.000 -30.542  37.511  1.00  0.00           H  
ATOM     35  N   LYS A 230      54.312 -27.865  37.442  1.00  0.00           N  
ATOM     36  CA  LYS A 230      55.309 -26.806  37.602  1.00  0.00           C  
ATOM     37  C   LYS A 230      56.704 -27.339  37.288  1.00  0.00           C  
ATOM     38  O   LYS A 230      56.957 -28.539  37.403  1.00  0.00           O  
ATOM     39  CB  LYS A 230      55.301 -26.188  39.009  1.00  0.00           C  
ATOM     40  CG  LYS A 230      53.996 -25.456  39.355  1.00  0.00           C  
ATOM     41  CD  LYS A 230      54.096 -24.597  40.627  1.00  0.00           C  
ATOM     42  CE  LYS A 230      54.052 -25.354  41.962  1.00  0.00           C  
ATOM     43  NZ  LYS A 230      55.266 -26.159  42.209  1.00  0.00           N1+
ATOM     44  H   LYS A 230      54.037 -28.392  38.263  1.00  0.00           H  
ATOM     45  HA  LYS A 230      55.089 -26.036  36.874  1.00  0.00           H  
ATOM     46  HB2 LYS A 230      55.509 -26.974  39.728  1.00  0.00           H  
ATOM     47  HB3 LYS A 230      56.116 -25.464  39.071  1.00  0.00           H  
ATOM     48  HG2 LYS A 230      53.771 -24.778  38.532  1.00  0.00           H  
ATOM     49  HG3 LYS A 230      53.178 -26.170  39.454  1.00  0.00           H  
ATOM     50  HD2 LYS A 230      53.258 -23.898  40.620  1.00  0.00           H  
ATOM     51  HD3 LYS A 230      55.010 -24.012  40.580  1.00  0.00           H  
ATOM     52  HE2 LYS A 230      53.183 -26.019  41.964  1.00  0.00           H  
ATOM     53  HE3 LYS A 230      53.937 -24.629  42.770  1.00  0.00           H  
ATOM     54  HZ1 LYS A 230      55.319 -26.890  41.507  1.00  0.00           H  
ATOM     55  HZ2 LYS A 230      56.111 -25.585  42.232  1.00  0.00           H  
ATOM     56  HZ3 LYS A 230      55.149 -26.712  43.057  1.00  0.00           H  
ATOM     57  N   VAL A 231      57.625 -26.419  37.022  1.00  0.00           N  
ATOM     58  CA  VAL A 231      59.062 -26.677  37.145  1.00  0.00           C  
ATOM     59  C   VAL A 231      59.638 -25.617  38.080  1.00  0.00           C  
ATOM     60  O   VAL A 231      59.642 -24.430  37.762  1.00  0.00           O  
ATOM     61  CB  VAL A 231      59.770 -26.720  35.778  1.00  0.00           C  
ATOM     62  CG1 VAL A 231      61.212 -27.209  35.947  1.00  0.00           C  
ATOM     63  CG2 VAL A 231      59.057 -27.625  34.763  1.00  0.00           C  
ATOM     64  H   VAL A 231      57.315 -25.455  36.953  1.00  0.00           H  
ATOM     65  HA  VAL A 231      59.212 -27.651  37.612  1.00  0.00           H  
ATOM     66  HB  VAL A 231      59.789 -25.723  35.357  1.00  0.00           H  
ATOM     67 HG11 VAL A 231      61.758 -26.534  36.606  1.00  0.00           H  
ATOM     68 HG12 VAL A 231      61.219 -28.215  36.366  1.00  0.00           H  
ATOM     69 HG13 VAL A 231      61.713 -27.213  34.979  1.00  0.00           H  
ATOM     70 HG21 VAL A 231      58.863 -28.601  35.198  1.00  0.00           H  
ATOM     71 HG22 VAL A 231      58.107 -27.179  34.468  1.00  0.00           H  
ATOM     72 HG23 VAL A 231      59.667 -27.749  33.870  1.00  0.00           H  
ATOM     73  N   SER A 232      60.035 -26.023  39.281  1.00  0.00           N  
ATOM     74  CA  SER A 232      60.425 -25.109  40.360  1.00  0.00           C  
ATOM     75  C   SER A 232      61.895 -24.705  40.234  1.00  0.00           C  
ATOM     76  O   SER A 232      62.770 -25.359  40.808  1.00  0.00           O  
ATOM     77  CB  SER A 232      60.152 -25.774  41.713  1.00  0.00           C  
ATOM     78  OG  SER A 232      58.793 -26.144  41.839  1.00  0.00           O  
ATOM     79  H   SER A 232      59.913 -27.003  39.517  1.00  0.00           H  
ATOM     80  HA  SER A 232      59.820 -24.203  40.303  1.00  0.00           H  
ATOM     81  HB2 SER A 232      60.422 -25.100  42.523  1.00  0.00           H  
ATOM     82  HB3 SER A 232      60.778 -26.655  41.800  1.00  0.00           H  
ATOM     83  HG  SER A 232      58.289 -25.304  41.963  1.00  0.00           H  
ATOM     84  N   PHE A 233      62.192 -23.656  39.461  1.00  0.00           N  
ATOM     85  CA  PHE A 233      63.571 -23.263  39.136  1.00  0.00           C  
ATOM     86  C   PHE A 233      64.323 -22.629  40.316  1.00  0.00           C  
ATOM     87  O   PHE A 233      63.797 -21.774  41.032  1.00  0.00           O  
ATOM     88  CB  PHE A 233      63.597 -22.354  37.900  1.00  0.00           C  
ATOM     89  CG  PHE A 233      63.469 -23.111  36.593  1.00  0.00           C  
ATOM     90  CD1 PHE A 233      62.203 -23.385  36.049  1.00  0.00           C  
ATOM     91  CD2 PHE A 233      64.625 -23.545  35.917  1.00  0.00           C  
ATOM     92  CE1 PHE A 233      62.098 -24.118  34.854  1.00  0.00           C  
ATOM     93  CE2 PHE A 233      64.516 -24.272  34.717  1.00  0.00           C  
ATOM     94  CZ  PHE A 233      63.251 -24.575  34.195  1.00  0.00           C  
ATOM     95  H   PHE A 233      61.427 -23.138  39.037  1.00  0.00           H  
ATOM     96  HA  PHE A 233      64.121 -24.169  38.878  1.00  0.00           H  
ATOM     97  HB2 PHE A 233      62.807 -21.606  37.974  1.00  0.00           H  
ATOM     98  HB3 PHE A 233      64.545 -21.819  37.881  1.00  0.00           H  
ATOM     99  HD1 PHE A 233      61.312 -23.032  36.549  1.00  0.00           H  
ATOM    100  HD2 PHE A 233      65.599 -23.305  36.315  1.00  0.00           H  
ATOM    101  HE1 PHE A 233      61.130 -24.327  34.435  1.00  0.00           H  
ATOM    102  HE2 PHE A 233      65.398 -24.582  34.177  1.00  0.00           H  
ATOM    103  HZ  PHE A 233      63.168 -25.129  33.270  1.00  0.00           H  
ATOM    104  N   ASP A 234      65.589 -23.016  40.481  1.00  0.00           N  
ATOM    105  CA  ASP A 234      66.456 -22.661  41.608  1.00  0.00           C  
ATOM    106  C   ASP A 234      67.148 -21.311  41.376  1.00  0.00           C  
ATOM    107  O   ASP A 234      68.257 -21.243  40.848  1.00  0.00           O  
ATOM    108  CB  ASP A 234      67.447 -23.812  41.849  1.00  0.00           C  
ATOM    109  CG  ASP A 234      66.713 -25.036  42.392  1.00  0.00           C  
ATOM    110  OD1 ASP A 234      66.606 -25.161  43.630  1.00  0.00           O  
ATOM    111  OD2 ASP A 234      66.081 -25.773  41.605  1.00  0.00           O1-
ATOM    112  H   ASP A 234      65.966 -23.699  39.831  1.00  0.00           H  
ATOM    113  HA  ASP A 234      65.850 -22.558  42.508  1.00  0.00           H  
ATOM    114  HB2 ASP A 234      68.195 -23.495  42.578  1.00  0.00           H  
ATOM    115  HB3 ASP A 234      67.956 -24.066  40.920  1.00  0.00           H  
ATOM    116  N   VAL A 235      66.440 -20.226  41.690  1.00  0.00           N  
ATOM    117  CA  VAL A 235      66.872 -18.840  41.447  1.00  0.00           C  
ATOM    118  C   VAL A 235      68.122 -18.498  42.258  1.00  0.00           C  
ATOM    119  O   VAL A 235      68.184 -18.731  43.466  1.00  0.00           O  
ATOM    120  CB  VAL A 235      65.737 -17.853  41.763  1.00  0.00           C  
ATOM    121  CG1 VAL A 235      66.107 -16.414  41.394  1.00  0.00           C  
ATOM    122  CG2 VAL A 235      64.464 -18.177  40.977  1.00  0.00           C  
ATOM    123  H   VAL A 235      65.525 -20.367  42.092  1.00  0.00           H  
ATOM    124  HA  VAL A 235      67.120 -18.730  40.395  1.00  0.00           H  
ATOM    125  HB  VAL A 235      65.504 -17.906  42.827  1.00  0.00           H  
ATOM    126 HG11 VAL A 235      67.008 -16.096  41.916  1.00  0.00           H  
ATOM    127 HG12 VAL A 235      66.282 -16.328  40.321  1.00  0.00           H  
ATOM    128 HG13 VAL A 235      65.291 -15.755  41.688  1.00  0.00           H  
ATOM    129 HG21 VAL A 235      64.627 -18.027  39.910  1.00  0.00           H  
ATOM    130 HG22 VAL A 235      64.160 -19.205  41.145  1.00  0.00           H  
ATOM    131 HG23 VAL A 235      63.670 -17.522  41.330  1.00  0.00           H  
ATOM    132  N   ASP A 236      69.120 -17.903  41.607  1.00  0.00           N  
ATOM    133  CA  ASP A 236      70.406 -17.644  42.249  1.00  0.00           C  
ATOM    134  C   ASP A 236      70.300 -16.665  43.431  1.00  0.00           C  
ATOM    135  O   ASP A 236      69.625 -15.635  43.374  1.00  0.00           O  
ATOM    136  CB  ASP A 236      71.450 -17.233  41.207  1.00  0.00           C  
ATOM    137  CG  ASP A 236      71.980 -18.487  40.518  1.00  0.00           C  
ATOM    138  OD1 ASP A 236      72.804 -19.195  41.140  1.00  0.00           O  
ATOM    139  OD2 ASP A 236      71.527 -18.831  39.401  1.00  0.00           O1-
ATOM    140  H   ASP A 236      69.018 -17.680  40.622  1.00  0.00           H  
ATOM    141  HA  ASP A 236      70.742 -18.594  42.672  1.00  0.00           H  
ATOM    142  HB2 ASP A 236      72.282 -16.732  41.706  1.00  0.00           H  
ATOM    143  HB3 ASP A 236      71.015 -16.543  40.480  1.00  0.00           H  
ATOM    144  N   ASN A 237      70.944 -17.042  44.541  1.00  0.00           N  
ATOM    145  CA  ASN A 237      70.936 -16.339  45.832  1.00  0.00           C  
ATOM    146  C   ASN A 237      69.525 -16.041  46.416  1.00  0.00           C  
ATOM    147  O   ASN A 237      69.397 -15.196  47.304  1.00  0.00           O  
ATOM    148  CB  ASN A 237      71.855 -15.102  45.715  1.00  0.00           C  
ATOM    149  CG  ASN A 237      72.581 -14.758  47.003  1.00  0.00           C  
ATOM    150  OD1 ASN A 237      73.776 -14.949  47.135  1.00  0.00           O  
ATOM    151  ND2 ASN A 237      71.894 -14.272  48.006  1.00  0.00           N  
ATOM    152  H   ASN A 237      71.470 -17.902  44.488  1.00  0.00           H  
ATOM    153  HA  ASN A 237      71.404 -17.018  46.546  1.00  0.00           H  
ATOM    154  HB2 ASN A 237      71.270 -14.242  45.389  1.00  0.00           H  
ATOM    155  HB3 ASN A 237      72.623 -15.285  44.963  1.00  0.00           H  
ATOM    156 HD21 ASN A 237      70.883 -14.231  47.930  1.00  0.00           H  
ATOM    157 HD22 ASN A 237      72.395 -14.072  48.850  1.00  0.00           H  
ATOM    158  N   THR A 238      68.461 -16.698  45.934  1.00  0.00           N  
ATOM    159  CA  THR A 238      67.072 -16.250  46.150  1.00  0.00           C  
ATOM    160  C   THR A 238      66.148 -17.384  46.603  1.00  0.00           C  
ATOM    161  O   THR A 238      65.941 -18.355  45.886  1.00  0.00           O  
ATOM    162  CB  THR A 238      66.543 -15.615  44.856  1.00  0.00           C  
ATOM    163  OG1 THR A 238      67.342 -14.511  44.499  1.00  0.00           O  
ATOM    164  CG2 THR A 238      65.113 -15.091  44.975  1.00  0.00           C  
ATOM    165  H   THR A 238      68.607 -17.395  45.210  1.00  0.00           H  
ATOM    166  HA  THR A 238      67.051 -15.475  46.914  1.00  0.00           H  
ATOM    167  HB  THR A 238      66.585 -16.355  44.062  1.00  0.00           H  
ATOM    168 HG21 THR A 238      64.425 -15.927  45.080  1.00  0.00           H  
ATOM    169 HG22 THR A 238      65.028 -14.419  45.829  1.00  0.00           H  
ATOM    170 HG23 THR A 238      64.844 -14.556  44.066  1.00  0.00           H  
ATOM    171  HG1 THR A 238      68.158 -14.856  44.090  1.00  0.00           H  
ATOM    172  N   GLU A 239      65.497 -17.213  47.759  1.00  0.00           N  
ATOM    173  CA  GLU A 239      64.506 -18.166  48.298  1.00  0.00           C  
ATOM    174  C   GLU A 239      63.223 -18.247  47.447  1.00  0.00           C  
ATOM    175  O   GLU A 239      62.654 -19.323  47.260  1.00  0.00           O  
ATOM    176  CB  GLU A 239      64.185 -17.729  49.736  1.00  0.00           C  
ATOM    177  CG  GLU A 239      63.211 -18.660  50.469  1.00  0.00           C  
ATOM    178  CD  GLU A 239      62.954 -18.140  51.887  1.00  0.00           C  
ATOM    179  OE1 GLU A 239      62.213 -17.138  52.001  1.00  0.00           O  
ATOM    180  OE2 GLU A 239      63.527 -18.727  52.831  1.00  0.00           O1-
ATOM    181  H   GLU A 239      65.723 -16.410  48.326  1.00  0.00           H  
ATOM    182  HA  GLU A 239      64.942 -19.166  48.326  1.00  0.00           H  
ATOM    183  HB2 GLU A 239      65.117 -17.689  50.303  1.00  0.00           H  
ATOM    184  HB3 GLU A 239      63.762 -16.723  49.709  1.00  0.00           H  
ATOM    185  HG2 GLU A 239      63.634 -19.667  50.501  1.00  0.00           H  
ATOM    186  HG3 GLU A 239      62.264 -18.703  49.928  1.00  0.00           H  
ATOM    187  N   GLY A 240      62.796 -17.116  46.876  1.00  0.00           N  
ATOM    188  CA  GLY A 240      61.653 -17.033  45.966  1.00  0.00           C  
ATOM    189  C   GLY A 240      61.939 -17.680  44.610  1.00  0.00           C  
ATOM    190  O   GLY A 240      62.294 -16.984  43.658  1.00  0.00           O  
ATOM    191  H   GLY A 240      63.320 -16.276  47.058  1.00  0.00           H  
ATOM    192  HA2 GLY A 240      60.792 -17.526  46.418  1.00  0.00           H  
ATOM    193  HA3 GLY A 240      61.401 -15.986  45.798  1.00  0.00           H  
ATOM    194  N   LYS A 241      61.758 -19.004  44.520  1.00  0.00           N  
ATOM    195  CA  LYS A 241      61.858 -19.771  43.269  1.00  0.00           C  
ATOM    196  C   LYS A 241      60.967 -19.211  42.156  1.00  0.00           C  
ATOM    197  O   LYS A 241      59.864 -18.723  42.397  1.00  0.00           O  
ATOM    198  CB  LYS A 241      61.508 -21.252  43.488  1.00  0.00           C  
ATOM    199  CG  LYS A 241      62.651 -22.052  44.130  1.00  0.00           C  
ATOM    200  CD  LYS A 241      62.501 -23.545  43.797  1.00  0.00           C  
ATOM    201  CE  LYS A 241      63.804 -24.285  44.101  1.00  0.00           C  
ATOM    202  NZ  LYS A 241      63.915 -25.577  43.382  1.00  0.00           N1+
ATOM    203  H   LYS A 241      61.587 -19.502  45.386  1.00  0.00           H  
ATOM    204  HA  LYS A 241      62.885 -19.704  42.914  1.00  0.00           H  
ATOM    205  HB2 LYS A 241      60.600 -21.347  44.085  1.00  0.00           H  
ATOM    206  HB3 LYS A 241      61.301 -21.683  42.507  1.00  0.00           H  
ATOM    207  HG2 LYS A 241      63.601 -21.700  43.726  1.00  0.00           H  
ATOM    208  HG3 LYS A 241      62.654 -21.901  45.211  1.00  0.00           H  
ATOM    209  HD2 LYS A 241      62.296 -23.636  42.733  1.00  0.00           H  
ATOM    210  HD3 LYS A 241      61.669 -23.976  44.357  1.00  0.00           H  
ATOM    211  HE2 LYS A 241      63.914 -24.429  45.178  1.00  0.00           H  
ATOM    212  HE3 LYS A 241      64.634 -23.653  43.774  1.00  0.00           H  
ATOM    213  HZ1 LYS A 241      63.264 -26.272  43.701  1.00  0.00           H  
ATOM    214  HZ2 LYS A 241      63.820 -25.455  42.373  1.00  0.00           H  
ATOM    215  HZ3 LYS A 241      64.882 -25.909  43.473  1.00  0.00           H  
ATOM    216  N   VAL A 242      61.408 -19.391  40.910  1.00  0.00           N  
ATOM    217  CA  VAL A 242      60.592 -19.117  39.721  1.00  0.00           C  
ATOM    218  C   VAL A 242      59.760 -20.362  39.412  1.00  0.00           C  
ATOM    219  O   VAL A 242      60.218 -21.322  38.792  1.00  0.00           O  
ATOM    220  CB  VAL A 242      61.456 -18.600  38.554  1.00  0.00           C  
ATOM    221  CG1 VAL A 242      60.738 -18.641  37.203  1.00  0.00           C  
ATOM    222  CG2 VAL A 242      61.823 -17.125  38.783  1.00  0.00           C  
ATOM    223  H   VAL A 242      62.276 -19.897  40.792  1.00  0.00           H  
ATOM    224  HA  VAL A 242      59.887 -18.319  39.956  1.00  0.00           H  
ATOM    225  HB  VAL A 242      62.370 -19.191  38.484  1.00  0.00           H  
ATOM    226 HG11 VAL A 242      60.604 -19.673  36.892  1.00  0.00           H  
ATOM    227 HG12 VAL A 242      59.764 -18.157  37.277  1.00  0.00           H  
ATOM    228 HG13 VAL A 242      61.347 -18.142  36.451  1.00  0.00           H  
ATOM    229 HG21 VAL A 242      60.945 -16.490  38.669  1.00  0.00           H  
ATOM    230 HG22 VAL A 242      62.215 -16.982  39.786  1.00  0.00           H  
ATOM    231 HG23 VAL A 242      62.583 -16.822  38.064  1.00  0.00           H  
ATOM    232  N   GLU A 243      58.522 -20.335  39.900  1.00  0.00           N  
ATOM    233  CA  GLU A 243      57.520 -21.390  39.739  1.00  0.00           C  
ATOM    234  C   GLU A 243      56.793 -21.266  38.388  1.00  0.00           C  
ATOM    235  O   GLU A 243      55.678 -20.743  38.300  1.00  0.00           O  
ATOM    236  CB  GLU A 243      56.538 -21.333  40.926  1.00  0.00           C  
ATOM    237  CG  GLU A 243      57.148 -21.703  42.287  1.00  0.00           C  
ATOM    238  CD  GLU A 243      57.832 -23.073  42.278  1.00  0.00           C  
ATOM    239  OE1 GLU A 243      59.072 -23.112  42.395  1.00  0.00           O  
ATOM    240  OE2 GLU A 243      57.142 -24.110  42.112  1.00  0.00           O1-
ATOM    241  H   GLU A 243      58.281 -19.559  40.501  1.00  0.00           H  
ATOM    242  HA  GLU A 243      58.017 -22.362  39.745  1.00  0.00           H  
ATOM    243  HB2 GLU A 243      56.124 -20.326  40.999  1.00  0.00           H  
ATOM    244  HB3 GLU A 243      55.708 -22.005  40.729  1.00  0.00           H  
ATOM    245  HG2 GLU A 243      56.352 -21.705  43.035  1.00  0.00           H  
ATOM    246  HG3 GLU A 243      57.866 -20.931  42.574  1.00  0.00           H  
ATOM    247  N   VAL A 244      57.423 -21.738  37.309  1.00  0.00           N  
ATOM    248  CA  VAL A 244      56.770 -21.819  35.987  1.00  0.00           C  
ATOM    249  C   VAL A 244      55.703 -22.917  35.975  1.00  0.00           C  
ATOM    250  O   VAL A 244      55.854 -23.893  36.708  1.00  0.00           O  
ATOM    251  CB  VAL A 244      57.773 -22.023  34.834  1.00  0.00           C  
ATOM    252  CG1 VAL A 244      58.958 -21.054  34.903  1.00  0.00           C  
ATOM    253  CG2 VAL A 244      58.340 -23.436  34.706  1.00  0.00           C  
ATOM    254  H   VAL A 244      58.334 -22.168  37.434  1.00  0.00           H  
ATOM    255  HA  VAL A 244      56.262 -20.874  35.807  1.00  0.00           H  
ATOM    256  HB  VAL A 244      57.235 -21.827  33.918  1.00  0.00           H  
ATOM    257 HG11 VAL A 244      58.601 -20.029  34.975  1.00  0.00           H  
ATOM    258 HG12 VAL A 244      59.577 -21.290  35.768  1.00  0.00           H  
ATOM    259 HG13 VAL A 244      59.574 -21.149  34.010  1.00  0.00           H  
ATOM    260 HG21 VAL A 244      58.937 -23.659  35.582  1.00  0.00           H  
ATOM    261 HG22 VAL A 244      57.545 -24.173  34.610  1.00  0.00           H  
ATOM    262 HG23 VAL A 244      58.965 -23.503  33.819  1.00  0.00           H  
ATOM    263  N   PHE A 245      54.704 -22.844  35.087  1.00  0.00           N  
ATOM    264  CA  PHE A 245      53.795 -23.967  34.807  1.00  0.00           C  
ATOM    265  C   PHE A 245      53.876 -24.430  33.348  1.00  0.00           C  
ATOM    266  O   PHE A 245      54.115 -23.628  32.446  1.00  0.00           O  
ATOM    267  CB  PHE A 245      52.352 -23.674  35.241  1.00  0.00           C  
ATOM    268  CG  PHE A 245      51.539 -24.955  35.229  1.00  0.00           C  
ATOM    269  CD1 PHE A 245      51.642 -25.850  36.310  1.00  0.00           C  
ATOM    270  CD2 PHE A 245      50.860 -25.354  34.064  1.00  0.00           C  
ATOM    271  CE1 PHE A 245      51.120 -27.150  36.208  1.00  0.00           C  
ATOM    272  CE2 PHE A 245      50.381 -26.667  33.945  1.00  0.00           C  
ATOM    273  CZ  PHE A 245      50.524 -27.571  35.007  1.00  0.00           C  
ATOM    274  H   PHE A 245      54.633 -22.020  34.496  1.00  0.00           H  
ATOM    275  HA  PHE A 245      54.118 -24.821  35.399  1.00  0.00           H  
ATOM    276  HB2 PHE A 245      52.360 -23.271  36.252  1.00  0.00           H  
ATOM    277  HB3 PHE A 245      51.904 -22.935  34.574  1.00  0.00           H  
ATOM    278  HD1 PHE A 245      52.165 -25.555  37.203  1.00  0.00           H  
ATOM    279  HD2 PHE A 245      50.746 -24.675  33.228  1.00  0.00           H  
ATOM    280  HE1 PHE A 245      51.221 -27.837  37.037  1.00  0.00           H  
ATOM    281  HE2 PHE A 245      49.907 -26.978  33.023  1.00  0.00           H  
ATOM    282  HZ  PHE A 245      50.159 -28.581  34.894  1.00  0.00           H  
ATOM    283  N   THR A 246      53.732 -25.742  33.129  1.00  0.00           N  
ATOM    284  CA  THR A 246      53.931 -26.399  31.831  1.00  0.00           C  
ATOM    285  C   THR A 246      53.035 -27.630  31.646  1.00  0.00           C  
ATOM    286  O   THR A 246      52.950 -28.478  32.537  1.00  0.00           O  
ATOM    287  CB  THR A 246      55.397 -26.845  31.680  1.00  0.00           C  
ATOM    288  OG1 THR A 246      55.782 -27.750  32.692  1.00  0.00           O  
ATOM    289  CG2 THR A 246      56.414 -25.705  31.739  1.00  0.00           C  
ATOM    290  H   THR A 246      53.500 -26.341  33.914  1.00  0.00           H  
ATOM    291  HA  THR A 246      53.702 -25.692  31.034  1.00  0.00           H  
ATOM    292  HB  THR A 246      55.500 -27.348  30.721  1.00  0.00           H  
ATOM    293 HG21 THR A 246      56.160 -24.948  30.997  1.00  0.00           H  
ATOM    294 HG22 THR A 246      56.424 -25.253  32.729  1.00  0.00           H  
ATOM    295 HG23 THR A 246      57.406 -26.101  31.532  1.00  0.00           H  
ATOM    296  HG1 THR A 246      55.173 -27.666  33.445  1.00  0.00           H  
ATOM    297  N   THR A 247      52.497 -27.837  30.440  1.00  0.00           N  
ATOM    298  CA  THR A 247      51.932 -29.143  30.025  1.00  0.00           C  
ATOM    299  C   THR A 247      53.003 -30.097  29.509  1.00  0.00           C  
ATOM    300  O   THR A 247      52.837 -31.310  29.605  1.00  0.00           O  
ATOM    301  CB  THR A 247      50.844 -29.020  28.952  1.00  0.00           C  
ATOM    302  OG1 THR A 247      51.316 -28.341  27.811  1.00  0.00           O  
ATOM    303  CG2 THR A 247      49.604 -28.320  29.490  1.00  0.00           C  
ATOM    304  H   THR A 247      52.538 -27.085  29.750  1.00  0.00           H  
ATOM    305  HA  THR A 247      51.469 -29.625  30.885  1.00  0.00           H  
ATOM    306  HB  THR A 247      50.548 -30.024  28.644  1.00  0.00           H  
ATOM    307 HG21 THR A 247      49.114 -28.959  30.225  1.00  0.00           H  
ATOM    308 HG22 THR A 247      49.879 -27.391  29.985  1.00  0.00           H  
ATOM    309 HG23 THR A 247      48.908 -28.122  28.677  1.00  0.00           H  
ATOM    310  HG1 THR A 247      51.462 -27.400  28.052  1.00  0.00           H  
ATOM    311  N   ARG A 248      54.146 -29.559  29.056  1.00  0.00           N  
ATOM    312  CA  ARG A 248      55.292 -30.307  28.510  1.00  0.00           C  
ATOM    313  C   ARG A 248      56.582 -30.202  29.361  1.00  0.00           C  
ATOM    314  O   ARG A 248      57.625 -29.811  28.829  1.00  0.00           O  
ATOM    315  CB  ARG A 248      55.481 -29.899  27.030  1.00  0.00           C  
ATOM    316  CG  ARG A 248      54.338 -30.333  26.089  1.00  0.00           C  
ATOM    317  CD  ARG A 248      54.117 -31.854  26.051  1.00  0.00           C  
ATOM    318  NE  ARG A 248      55.381 -32.572  25.787  1.00  0.00           N  
ATOM    319  CZ  ARG A 248      55.916 -32.740  24.597  1.00  0.00           C  
ATOM    320  NH1 ARG A 248      55.197 -32.776  23.530  1.00  0.00           N  
ATOM    321  NH2 ARG A 248      57.192 -32.866  24.431  1.00  0.00           N1+
ATOM    322  H   ARG A 248      54.161 -28.550  28.980  1.00  0.00           H  
ATOM    323  HA  ARG A 248      55.057 -31.372  28.529  1.00  0.00           H  
ATOM    324  HB2 ARG A 248      55.582 -28.816  26.962  1.00  0.00           H  
ATOM    325  HB3 ARG A 248      56.408 -30.329  26.654  1.00  0.00           H  
ATOM    326  HG2 ARG A 248      54.577 -29.991  25.081  1.00  0.00           H  
ATOM    327  HG3 ARG A 248      53.409 -29.848  26.392  1.00  0.00           H  
ATOM    328  HD2 ARG A 248      53.372 -32.094  25.289  1.00  0.00           H  
ATOM    329  HD3 ARG A 248      53.711 -32.166  27.011  1.00  0.00           H  
ATOM    330  HE  ARG A 248      55.991 -32.735  26.588  1.00  0.00           H  
ATOM    331 HH11 ARG A 248      55.627 -32.846  22.617  1.00  0.00           H  
ATOM    332 HH12 ARG A 248      54.304 -33.256  23.668  1.00  0.00           H  
ATOM    333 HH21 ARG A 248      57.571 -32.972  23.513  1.00  0.00           H  
ATOM    334 HH22 ARG A 248      57.777 -32.921  25.268  1.00  0.00           H  
ATOM    335  N   PRO A 249      56.564 -30.519  30.677  1.00  0.00           N  
ATOM    336  CA  PRO A 249      57.741 -30.412  31.558  1.00  0.00           C  
ATOM    337  C   PRO A 249      58.910 -31.310  31.123  1.00  0.00           C  
ATOM    338  O   PRO A 249      60.062 -31.040  31.438  1.00  0.00           O  
ATOM    339  CB  PRO A 249      57.253 -30.818  32.954  1.00  0.00           C  
ATOM    340  CG  PRO A 249      56.064 -31.730  32.668  1.00  0.00           C  
ATOM    341  CD  PRO A 249      55.459 -31.119  31.410  1.00  0.00           C  
ATOM    342  HA  PRO A 249      58.090 -29.379  31.587  1.00  0.00           H  
ATOM    343  HB2 PRO A 249      58.025 -31.336  33.524  1.00  0.00           H  
ATOM    344  HB3 PRO A 249      56.916 -29.939  33.503  1.00  0.00           H  
ATOM    345  HG2 PRO A 249      55.351 -31.730  33.491  1.00  0.00           H  
ATOM    346  HG3 PRO A 249      56.415 -32.742  32.456  1.00  0.00           H  
ATOM    347  HD2 PRO A 249      54.745 -30.345  31.691  1.00  0.00           H  
ATOM    348  HD3 PRO A 249      54.973 -31.897  30.823  1.00  0.00           H  
ATOM    349  N   ASP A 250      58.637 -32.337  30.324  1.00  0.00           N  
ATOM    350  CA  ASP A 250      59.605 -33.216  29.661  1.00  0.00           C  
ATOM    351  C   ASP A 250      60.596 -32.499  28.725  1.00  0.00           C  
ATOM    352  O   ASP A 250      61.646 -33.043  28.394  1.00  0.00           O  
ATOM    353  CB  ASP A 250      58.766 -34.224  28.871  1.00  0.00           C  
ATOM    354  CG  ASP A 250      57.968 -33.481  27.812  1.00  0.00           C  
ATOM    355  OD1 ASP A 250      56.848 -33.027  28.122  1.00  0.00           O  
ATOM    356  OD2 ASP A 250      58.531 -33.220  26.731  1.00  0.00           O1-
ATOM    357  H   ASP A 250      57.669 -32.470  30.049  1.00  0.00           H  
ATOM    358  HA  ASP A 250      60.198 -33.735  30.408  1.00  0.00           H  
ATOM    359  HB2 ASP A 250      58.082 -34.733  29.547  1.00  0.00           H  
ATOM    360  HB3 ASP A 250      59.404 -34.969  28.400  1.00  0.00           H  
ATOM    361  N   THR A 251      60.301 -31.263  28.322  1.00  0.00           N  
ATOM    362  CA  THR A 251      61.190 -30.445  27.482  1.00  0.00           C  
ATOM    363  C   THR A 251      62.356 -29.816  28.260  1.00  0.00           C  
ATOM    364  O   THR A 251      63.262 -29.238  27.659  1.00  0.00           O  
ATOM    365  CB  THR A 251      60.396 -29.366  26.741  1.00  0.00           C  
ATOM    366  OG1 THR A 251      59.704 -28.575  27.675  1.00  0.00           O  
ATOM    367  CG2 THR A 251      59.386 -29.960  25.758  1.00  0.00           C  
ATOM    368  H   THR A 251      59.401 -30.879  28.584  1.00  0.00           H  
ATOM    369  HA  THR A 251      61.632 -31.100  26.735  1.00  0.00           H  
ATOM    370  HB  THR A 251      61.090 -28.735  26.186  1.00  0.00           H  
ATOM    371 HG21 THR A 251      59.912 -30.538  24.999  1.00  0.00           H  
ATOM    372 HG22 THR A 251      58.684 -30.612  26.276  1.00  0.00           H  
ATOM    373 HG23 THR A 251      58.828 -29.163  25.269  1.00  0.00           H  
ATOM    374  HG1 THR A 251      58.884 -29.035  27.933  1.00  0.00           H  
ATOM    375  N   ILE A 252      62.391 -30.007  29.587  1.00  0.00           N  
ATOM    376  CA  ILE A 252      63.393 -29.497  30.538  1.00  0.00           C  
ATOM    377  C   ILE A 252      64.862 -29.721  30.139  1.00  0.00           C  
ATOM    378  O   ILE A 252      65.700 -28.889  30.474  1.00  0.00           O  
ATOM    379  CB  ILE A 252      63.097 -30.102  31.929  1.00  0.00           C  
ATOM    380  CG1 ILE A 252      63.945 -29.440  33.028  1.00  0.00           C  
ATOM    381  CG2 ILE A 252      63.251 -31.638  31.934  1.00  0.00           C  
ATOM    382  CD1 ILE A 252      63.444 -29.762  34.439  1.00  0.00           C  
ATOM    383  H   ILE A 252      61.606 -30.504  29.992  1.00  0.00           H  
ATOM    384  HA  ILE A 252      63.250 -28.420  30.615  1.00  0.00           H  
ATOM    385  HB  ILE A 252      62.063 -29.861  32.166  1.00  0.00           H  
ATOM    386 HG12 ILE A 252      64.981 -29.765  32.938  1.00  0.00           H  
ATOM    387 HG13 ILE A 252      63.906 -28.358  32.899  1.00  0.00           H  
ATOM    388 HG21 ILE A 252      62.644 -32.091  31.150  1.00  0.00           H  
ATOM    389 HG22 ILE A 252      64.293 -31.914  31.782  1.00  0.00           H  
ATOM    390 HG23 ILE A 252      62.906 -32.046  32.884  1.00  0.00           H  
ATOM    391 HD11 ILE A 252      62.386 -29.515  34.519  1.00  0.00           H  
ATOM    392 HD12 ILE A 252      63.585 -30.817  34.662  1.00  0.00           H  
ATOM    393 HD13 ILE A 252      64.002 -29.173  35.166  1.00  0.00           H  
ATOM    394  N   TYR A 253      65.171 -30.764  29.361  1.00  0.00           N  
ATOM    395  CA  TYR A 253      66.528 -31.077  28.882  1.00  0.00           C  
ATOM    396  C   TYR A 253      67.120 -30.057  27.885  1.00  0.00           C  
ATOM    397  O   TYR A 253      68.280 -30.187  27.501  1.00  0.00           O  
ATOM    398  CB  TYR A 253      66.531 -32.500  28.299  1.00  0.00           C  
ATOM    399  CG  TYR A 253      66.780 -33.578  29.336  1.00  0.00           C  
ATOM    400  CD1 TYR A 253      68.105 -33.883  29.701  1.00  0.00           C  
ATOM    401  CD2 TYR A 253      65.709 -34.288  29.914  1.00  0.00           C  
ATOM    402  CE1 TYR A 253      68.365 -34.917  30.621  1.00  0.00           C  
ATOM    403  CE2 TYR A 253      65.969 -35.322  30.837  1.00  0.00           C  
ATOM    404  CZ  TYR A 253      67.298 -35.651  31.180  1.00  0.00           C  
ATOM    405  OH  TYR A 253      67.571 -36.680  32.027  1.00  0.00           O  
ATOM    406  H   TYR A 253      64.421 -31.378  29.081  1.00  0.00           H  
ATOM    407  HA  TYR A 253      67.201 -31.065  29.741  1.00  0.00           H  
ATOM    408  HB2 TYR A 253      65.592 -32.693  27.779  1.00  0.00           H  
ATOM    409  HB3 TYR A 253      67.322 -32.584  27.551  1.00  0.00           H  
ATOM    410  HD1 TYR A 253      68.924 -33.330  29.258  1.00  0.00           H  
ATOM    411  HD2 TYR A 253      64.692 -34.050  29.635  1.00  0.00           H  
ATOM    412  HE1 TYR A 253      69.377 -35.159  30.900  1.00  0.00           H  
ATOM    413  HE2 TYR A 253      65.158 -35.874  31.282  1.00  0.00           H  
ATOM    414  HH  TYR A 253      66.771 -37.142  32.353  1.00  0.00           H  
ATOM    415  N   GLY A 254      66.353 -29.043  27.473  1.00  0.00           N  
ATOM    416  CA  GLY A 254      66.828 -27.928  26.649  1.00  0.00           C  
ATOM    417  C   GLY A 254      66.204 -26.580  27.020  1.00  0.00           C  
ATOM    418  O   GLY A 254      66.078 -25.711  26.160  1.00  0.00           O  
ATOM    419  H   GLY A 254      65.384 -29.028  27.768  1.00  0.00           H  
ATOM    420  HA2 GLY A 254      67.908 -27.827  26.762  1.00  0.00           H  
ATOM    421  HA3 GLY A 254      66.606 -28.141  25.604  1.00  0.00           H  
ATOM    422  N   ALA A 255      65.729 -26.417  28.258  1.00  0.00           N  
ATOM    423  CA  ALA A 255      64.930 -25.265  28.684  1.00  0.00           C  
ATOM    424  C   ALA A 255      65.786 -24.028  29.035  1.00  0.00           C  
ATOM    425  O   ALA A 255      65.682 -23.474  30.126  1.00  0.00           O  
ATOM    426  CB  ALA A 255      63.984 -25.720  29.801  1.00  0.00           C  
ATOM    427  H   ALA A 255      65.925 -27.135  28.946  1.00  0.00           H  
ATOM    428  HA  ALA A 255      64.307 -24.968  27.842  1.00  0.00           H  
ATOM    429  HB1 ALA A 255      63.337 -26.513  29.427  1.00  0.00           H  
ATOM    430  HB2 ALA A 255      64.556 -26.076  30.659  1.00  0.00           H  
ATOM    431  HB3 ALA A 255      63.362 -24.881  30.106  1.00  0.00           H  
ATOM    432  N   SER A 256      66.653 -23.607  28.108  1.00  0.00           N  
ATOM    433  CA  SER A 256      67.816 -22.726  28.338  1.00  0.00           C  
ATOM    434  C   SER A 256      67.522 -21.293  28.828  1.00  0.00           C  
ATOM    435  O   SER A 256      68.439 -20.569  29.225  1.00  0.00           O  
ATOM    436  CB  SER A 256      68.662 -22.696  27.058  1.00  0.00           C  
ATOM    437  OG  SER A 256      67.946 -22.090  25.991  1.00  0.00           O  
ATOM    438  H   SER A 256      66.626 -24.097  27.221  1.00  0.00           H  
ATOM    439  HA  SER A 256      68.427 -23.195  29.110  1.00  0.00           H  
ATOM    440  HB2 SER A 256      68.925 -23.720  26.785  1.00  0.00           H  
ATOM    441  HB3 SER A 256      69.581 -22.139  27.244  1.00  0.00           H  
ATOM    442  HG  SER A 256      68.200 -22.501  25.149  1.00  0.00           H  
ATOM    443  N   PHE A 257      66.258 -20.865  28.848  1.00  0.00           N  
ATOM    444  CA  PHE A 257      65.817 -19.603  29.446  1.00  0.00           C  
ATOM    445  C   PHE A 257      64.386 -19.707  29.992  1.00  0.00           C  
ATOM    446  O   PHE A 257      63.609 -20.582  29.610  1.00  0.00           O  
ATOM    447  CB  PHE A 257      65.998 -18.435  28.457  1.00  0.00           C  
ATOM    448  CG  PHE A 257      65.274 -18.549  27.129  1.00  0.00           C  
ATOM    449  CD1 PHE A 257      65.848 -19.284  26.076  1.00  0.00           C  
ATOM    450  CD2 PHE A 257      64.055 -17.876  26.924  1.00  0.00           C  
ATOM    451  CE1 PHE A 257      65.203 -19.363  24.832  1.00  0.00           C  
ATOM    452  CE2 PHE A 257      63.401 -17.966  25.681  1.00  0.00           C  
ATOM    453  CZ  PHE A 257      63.975 -18.709  24.633  1.00  0.00           C  
ATOM    454  H   PHE A 257      65.539 -21.519  28.572  1.00  0.00           H  
ATOM    455  HA  PHE A 257      66.453 -19.394  30.305  1.00  0.00           H  
ATOM    456  HB2 PHE A 257      65.681 -17.512  28.943  1.00  0.00           H  
ATOM    457  HB3 PHE A 257      67.063 -18.326  28.250  1.00  0.00           H  
ATOM    458  HD1 PHE A 257      66.789 -19.792  26.223  1.00  0.00           H  
ATOM    459  HD2 PHE A 257      63.613 -17.303  27.725  1.00  0.00           H  
ATOM    460  HE1 PHE A 257      65.649 -19.945  24.040  1.00  0.00           H  
ATOM    461  HE2 PHE A 257      62.437 -17.491  25.539  1.00  0.00           H  
ATOM    462  HZ  PHE A 257      63.457 -18.794  23.687  1.00  0.00           H  
ATOM    463  N   LEU A 258      64.041 -18.812  30.916  1.00  0.00           N  
ATOM    464  CA  LEU A 258      62.714 -18.679  31.517  1.00  0.00           C  
ATOM    465  C   LEU A 258      62.063 -17.405  30.998  1.00  0.00           C  
ATOM    466  O   LEU A 258      62.745 -16.392  30.851  1.00  0.00           O  
ATOM    467  CB  LEU A 258      62.809 -18.660  33.054  1.00  0.00           C  
ATOM    468  CG  LEU A 258      63.618 -19.819  33.655  1.00  0.00           C  
ATOM    469  CD1 LEU A 258      63.579 -19.765  35.181  1.00  0.00           C  
ATOM    470  CD2 LEU A 258      63.079 -21.178  33.218  1.00  0.00           C  
ATOM    471  H   LEU A 258      64.714 -18.085  31.137  1.00  0.00           H  
ATOM    472  HA  LEU A 258      62.087 -19.517  31.216  1.00  0.00           H  
ATOM    473  HB2 LEU A 258      63.275 -17.725  33.365  1.00  0.00           H  
ATOM    474  HB3 LEU A 258      61.797 -18.684  33.461  1.00  0.00           H  
ATOM    475  HG  LEU A 258      64.655 -19.727  33.338  1.00  0.00           H  
ATOM    476 HD11 LEU A 258      63.889 -18.783  35.533  1.00  0.00           H  
ATOM    477 HD12 LEU A 258      62.573 -19.985  35.533  1.00  0.00           H  
ATOM    478 HD13 LEU A 258      64.261 -20.509  35.588  1.00  0.00           H  
ATOM    479 HD21 LEU A 258      62.027 -21.274  33.485  1.00  0.00           H  
ATOM    480 HD22 LEU A 258      63.203 -21.314  32.145  1.00  0.00           H  
ATOM    481 HD23 LEU A 258      63.648 -21.957  33.711  1.00  0.00           H  
ATOM    482  N   VAL A 259      60.752 -17.433  30.783  1.00  0.00           N  
ATOM    483  CA  VAL A 259      59.992 -16.285  30.290  1.00  0.00           C  
ATOM    484  C   VAL A 259      58.850 -15.992  31.258  1.00  0.00           C  
ATOM    485  O   VAL A 259      57.994 -16.841  31.516  1.00  0.00           O  
ATOM    486  CB  VAL A 259      59.494 -16.464  28.838  1.00  0.00           C  
ATOM    487  CG1 VAL A 259      59.532 -15.098  28.145  1.00  0.00           C  
ATOM    488  CG2 VAL A 259      60.317 -17.439  27.983  1.00  0.00           C  
ATOM    489  H   VAL A 259      60.240 -18.289  30.977  1.00  0.00           H  
ATOM    490  HA  VAL A 259      60.652 -15.419  30.293  1.00  0.00           H  
ATOM    491  HB  VAL A 259      58.467 -16.826  28.849  1.00  0.00           H  
ATOM    492 HG11 VAL A 259      59.002 -14.353  28.735  1.00  0.00           H  
ATOM    493 HG12 VAL A 259      60.564 -14.773  28.004  1.00  0.00           H  
ATOM    494 HG13 VAL A 259      59.054 -15.182  27.173  1.00  0.00           H  
ATOM    495 HG21 VAL A 259      61.357 -17.121  27.951  1.00  0.00           H  
ATOM    496 HG22 VAL A 259      60.253 -18.449  28.386  1.00  0.00           H  
ATOM    497 HG23 VAL A 259      59.926 -17.468  26.965  1.00  0.00           H  
ATOM    498  N   LEU A 260      58.858 -14.790  31.828  1.00  0.00           N  
ATOM    499  CA  LEU A 260      57.881 -14.330  32.813  1.00  0.00           C  
ATOM    500  C   LEU A 260      56.982 -13.236  32.218  1.00  0.00           C  
ATOM    501  O   LEU A 260      57.396 -12.492  31.325  1.00  0.00           O  
ATOM    502  CB  LEU A 260      58.609 -13.858  34.087  1.00  0.00           C  
ATOM    503  CG  LEU A 260      59.673 -14.809  34.667  1.00  0.00           C  
ATOM    504  CD1 LEU A 260      60.261 -14.229  35.956  1.00  0.00           C  
ATOM    505  CD2 LEU A 260      59.104 -16.181  35.004  1.00  0.00           C  
ATOM    506  H   LEU A 260      59.624 -14.162  31.601  1.00  0.00           H  
ATOM    507  HA  LEU A 260      57.232 -15.158  33.095  1.00  0.00           H  
ATOM    508  HB2 LEU A 260      59.116 -12.928  33.856  1.00  0.00           H  
ATOM    509  HB3 LEU A 260      57.858 -13.655  34.852  1.00  0.00           H  
ATOM    510  HG  LEU A 260      60.484 -14.935  33.949  1.00  0.00           H  
ATOM    511 HD11 LEU A 260      60.780 -13.298  35.732  1.00  0.00           H  
ATOM    512 HD12 LEU A 260      59.468 -14.038  36.679  1.00  0.00           H  
ATOM    513 HD13 LEU A 260      60.976 -14.930  36.386  1.00  0.00           H  
ATOM    514 HD21 LEU A 260      58.369 -16.093  35.804  1.00  0.00           H  
ATOM    515 HD22 LEU A 260      58.645 -16.629  34.125  1.00  0.00           H  
ATOM    516 HD23 LEU A 260      59.914 -16.831  35.317  1.00  0.00           H  
ATOM    517  N   SER A 261      55.760 -13.114  32.737  1.00  0.00           N  
ATOM    518  CA  SER A 261      54.891 -11.967  32.445  1.00  0.00           C  
ATOM    519  C   SER A 261      55.543 -10.690  33.002  1.00  0.00           C  
ATOM    520  O   SER A 261      55.913 -10.681  34.178  1.00  0.00           O  
ATOM    521  CB  SER A 261      53.472 -12.170  33.002  1.00  0.00           C  
ATOM    522  OG  SER A 261      53.476 -12.739  34.298  1.00  0.00           O  
ATOM    523  H   SER A 261      55.460 -13.765  33.449  1.00  0.00           H  
ATOM    524  HA  SER A 261      54.789 -11.885  31.367  1.00  0.00           H  
ATOM    525  HB2 SER A 261      52.926 -12.839  32.336  1.00  0.00           H  
ATOM    526  HB3 SER A 261      52.952 -11.211  33.025  1.00  0.00           H  
ATOM    527  HG  SER A 261      53.639 -13.693  34.200  1.00  0.00           H  
ATOM    528  N   PRO A 262      55.734  -9.620  32.203  1.00  0.00           N  
ATOM    529  CA  PRO A 262      56.370  -8.376  32.652  1.00  0.00           C  
ATOM    530  C   PRO A 262      55.791  -7.791  33.953  1.00  0.00           C  
ATOM    531  O   PRO A 262      56.501  -7.148  34.723  1.00  0.00           O  
ATOM    532  CB  PRO A 262      56.172  -7.407  31.483  1.00  0.00           C  
ATOM    533  CG  PRO A 262      56.165  -8.313  30.254  1.00  0.00           C  
ATOM    534  CD  PRO A 262      55.473  -9.566  30.770  1.00  0.00           C  
ATOM    535  HA  PRO A 262      57.433  -8.561  32.796  1.00  0.00           H  
ATOM    536  HB2 PRO A 262      55.195  -6.928  31.568  1.00  0.00           H  
ATOM    537  HB3 PRO A 262      56.964  -6.661  31.434  1.00  0.00           H  
ATOM    538  HG2 PRO A 262      57.178  -8.553  29.946  1.00  0.00           H  
ATOM    539  HG3 PRO A 262      55.625  -7.875  29.420  1.00  0.00           H  
ATOM    540  HD2 PRO A 262      55.872 -10.440  30.256  1.00  0.00           H  
ATOM    541  HD3 PRO A 262      54.404  -9.480  30.600  1.00  0.00           H  
ATOM    542  N   GLU A 263      54.507  -8.041  34.207  1.00  0.00           N  
ATOM    543  CA  GLU A 263      53.734  -7.637  35.382  1.00  0.00           C  
ATOM    544  C   GLU A 263      54.117  -8.349  36.693  1.00  0.00           C  
ATOM    545  O   GLU A 263      53.808  -7.837  37.769  1.00  0.00           O  
ATOM    546  CB  GLU A 263      52.246  -7.913  35.091  1.00  0.00           C  
ATOM    547  CG  GLU A 263      51.656  -7.064  33.953  1.00  0.00           C  
ATOM    548  CD  GLU A 263      51.967  -7.530  32.518  1.00  0.00           C  
ATOM    549  OE1 GLU A 263      52.572  -8.608  32.293  1.00  0.00           O  
ATOM    550  OE2 GLU A 263      51.597  -6.786  31.579  1.00  0.00           O1-
ATOM    551  H   GLU A 263      53.985  -8.528  33.480  1.00  0.00           H  
ATOM    552  HA  GLU A 263      53.858  -6.571  35.555  1.00  0.00           H  
ATOM    553  HB2 GLU A 263      52.094  -8.974  34.884  1.00  0.00           H  
ATOM    554  HB3 GLU A 263      51.681  -7.674  35.994  1.00  0.00           H  
ATOM    555  HG2 GLU A 263      52.005  -6.038  34.086  1.00  0.00           H  
ATOM    556  HG3 GLU A 263      50.572  -7.052  34.074  1.00  0.00           H  
ATOM    557  N   HIS A 264      54.737  -9.533  36.632  1.00  0.00           N  
ATOM    558  CA  HIS A 264      54.781 -10.487  37.750  1.00  0.00           C  
ATOM    559  C   HIS A 264      55.492  -9.945  38.999  1.00  0.00           C  
ATOM    560  O   HIS A 264      56.536  -9.294  38.906  1.00  0.00           O  
ATOM    561  CB  HIS A 264      55.434 -11.795  37.277  1.00  0.00           C  
ATOM    562  CG  HIS A 264      54.990 -13.031  38.021  1.00  0.00           C  
ATOM    563  ND1 HIS A 264      54.915 -13.197  39.408  1.00  0.00           N  
ATOM    564  CD2 HIS A 264      54.557 -14.173  37.423  1.00  0.00           C  
ATOM    565  CE1 HIS A 264      54.411 -14.429  39.602  1.00  0.00           C  
ATOM    566  NE2 HIS A 264      54.196 -15.038  38.425  1.00  0.00           N  
ATOM    567  H   HIS A 264      55.026  -9.867  35.717  1.00  0.00           H  
ATOM    568  HA  HIS A 264      53.748 -10.707  38.023  1.00  0.00           H  
ATOM    569  HB2 HIS A 264      56.515 -11.708  37.347  1.00  0.00           H  
ATOM    570  HB3 HIS A 264      55.187 -11.945  36.227  1.00  0.00           H  
ATOM    571  HD2 HIS A 264      54.474 -14.336  36.361  1.00  0.00           H  
ATOM    572  HE2 HIS A 264      53.775 -15.959  38.288  1.00  0.00           H  
ATOM    573  HE1 HIS A 264      54.201 -14.866  40.570  1.00  0.00           H  
ATOM    574  N   ALA A 265      55.036 -10.350  40.186  1.00  0.00           N  
ATOM    575  CA  ALA A 265      55.756 -10.127  41.442  1.00  0.00           C  
ATOM    576  C   ALA A 265      57.172 -10.741  41.409  1.00  0.00           C  
ATOM    577  O   ALA A 265      58.125 -10.096  41.851  1.00  0.00           O  
ATOM    578  CB  ALA A 265      54.919 -10.707  42.588  1.00  0.00           C  
ATOM    579  H   ALA A 265      54.237 -10.968  40.200  1.00  0.00           H  
ATOM    580  HA  ALA A 265      55.865  -9.053  41.600  1.00  0.00           H  
ATOM    581  HB1 ALA A 265      53.941 -10.224  42.612  1.00  0.00           H  
ATOM    582  HB2 ALA A 265      54.789 -11.782  42.453  1.00  0.00           H  
ATOM    583  HB3 ALA A 265      55.425 -10.525  43.537  1.00  0.00           H  
ATOM    584  N   LEU A 266      57.335 -11.891  40.737  1.00  0.00           N  
ATOM    585  CA  LEU A 266      58.641 -12.485  40.438  1.00  0.00           C  
ATOM    586  C   LEU A 266      59.542 -11.515  39.664  1.00  0.00           C  
ATOM    587  O   LEU A 266      60.678 -11.311  40.069  1.00  0.00           O  
ATOM    588  CB  LEU A 266      58.465 -13.786  39.628  1.00  0.00           C  
ATOM    589  CG  LEU A 266      57.888 -14.981  40.408  1.00  0.00           C  
ATOM    590  CD1 LEU A 266      57.621 -16.132  39.435  1.00  0.00           C  
ATOM    591  CD2 LEU A 266      58.851 -15.481  41.487  1.00  0.00           C  
ATOM    592  H   LEU A 266      56.505 -12.347  40.370  1.00  0.00           H  
ATOM    593  HA  LEU A 266      59.152 -12.706  41.375  1.00  0.00           H  
ATOM    594  HB2 LEU A 266      57.822 -13.579  38.772  1.00  0.00           H  
ATOM    595  HB3 LEU A 266      59.441 -14.082  39.239  1.00  0.00           H  
ATOM    596  HG  LEU A 266      56.949 -14.695  40.880  1.00  0.00           H  
ATOM    597 HD11 LEU A 266      56.926 -15.809  38.661  1.00  0.00           H  
ATOM    598 HD12 LEU A 266      58.549 -16.451  38.965  1.00  0.00           H  
ATOM    599 HD13 LEU A 266      57.181 -16.973  39.970  1.00  0.00           H  
ATOM    600 HD21 LEU A 266      59.816 -15.741  41.051  1.00  0.00           H  
ATOM    601 HD22 LEU A 266      58.995 -14.722  42.253  1.00  0.00           H  
ATOM    602 HD23 LEU A 266      58.438 -16.369  41.968  1.00  0.00           H  
ATOM    603  N   VAL A 267      59.028 -10.858  38.619  1.00  0.00           N  
ATOM    604  CA  VAL A 267      59.787  -9.925  37.766  1.00  0.00           C  
ATOM    605  C   VAL A 267      60.157  -8.648  38.508  1.00  0.00           C  
ATOM    606  O   VAL A 267      61.322  -8.252  38.487  1.00  0.00           O  
ATOM    607  CB  VAL A 267      58.989  -9.587  36.493  1.00  0.00           C  
ATOM    608  CG1 VAL A 267      59.614  -8.464  35.661  1.00  0.00           C  
ATOM    609  CG2 VAL A 267      58.926 -10.829  35.610  1.00  0.00           C  
ATOM    610  H   VAL A 267      58.047 -10.985  38.418  1.00  0.00           H  
ATOM    611  HA  VAL A 267      60.723 -10.399  37.468  1.00  0.00           H  
ATOM    612  HB  VAL A 267      57.977  -9.290  36.760  1.00  0.00           H  
ATOM    613 HG11 VAL A 267      59.644  -7.533  36.226  1.00  0.00           H  
ATOM    614 HG12 VAL A 267      60.622  -8.745  35.356  1.00  0.00           H  
ATOM    615 HG13 VAL A 267      58.997  -8.279  34.783  1.00  0.00           H  
ATOM    616 HG21 VAL A 267      59.929 -11.112  35.292  1.00  0.00           H  
ATOM    617 HG22 VAL A 267      58.469 -11.658  36.144  1.00  0.00           H  
ATOM    618 HG23 VAL A 267      58.320 -10.614  34.735  1.00  0.00           H  
ATOM    619  N   ASN A 268      59.197  -8.027  39.200  1.00  0.00           N  
ATOM    620  CA  ASN A 268      59.429  -6.800  39.969  1.00  0.00           C  
ATOM    621  C   ASN A 268      60.465  -7.025  41.093  1.00  0.00           C  
ATOM    622  O   ASN A 268      61.277  -6.137  41.362  1.00  0.00           O  
ATOM    623  CB  ASN A 268      58.085  -6.273  40.512  1.00  0.00           C  
ATOM    624  CG  ASN A 268      57.169  -5.689  39.442  1.00  0.00           C  
ATOM    625  OD1 ASN A 268      57.116  -4.487  39.211  1.00  0.00           O  
ATOM    626  ND2 ASN A 268      56.392  -6.498  38.766  1.00  0.00           N  
ATOM    627  H   ASN A 268      58.267  -8.430  39.181  1.00  0.00           H  
ATOM    628  HA  ASN A 268      59.852  -6.044  39.304  1.00  0.00           H  
ATOM    629  HB2 ASN A 268      58.288  -5.478  41.231  1.00  0.00           H  
ATOM    630  HB3 ASN A 268      57.561  -7.071  41.039  1.00  0.00           H  
ATOM    631 HD21 ASN A 268      56.406  -7.499  38.922  1.00  0.00           H  
ATOM    632 HD22 ASN A 268      55.759  -6.136  38.078  1.00  0.00           H  
ATOM    633  N   SER A 269      60.521  -8.242  41.651  1.00  0.00           N  
ATOM    634  CA  SER A 269      61.574  -8.682  42.570  1.00  0.00           C  
ATOM    635  C   SER A 269      62.902  -8.958  41.850  1.00  0.00           C  
ATOM    636  O   SER A 269      63.844  -8.178  41.987  1.00  0.00           O  
ATOM    637  CB  SER A 269      61.090  -9.897  43.374  1.00  0.00           C  
ATOM    638  OG  SER A 269      62.040 -10.270  44.353  1.00  0.00           O  
ATOM    639  H   SER A 269      59.800  -8.914  41.407  1.00  0.00           H  
ATOM    640  HA  SER A 269      61.760  -7.881  43.287  1.00  0.00           H  
ATOM    641  HB2 SER A 269      60.894 -10.740  42.709  1.00  0.00           H  
ATOM    642  HB3 SER A 269      60.158  -9.635  43.878  1.00  0.00           H  
ATOM    643  HG  SER A 269      62.731 -10.810  43.955  1.00  0.00           H  
ATOM    644  N   ILE A 270      62.987 -10.048  41.072  1.00  0.00           N  
ATOM    645  CA  ILE A 270      64.259 -10.672  40.657  1.00  0.00           C  
ATOM    646  C   ILE A 270      65.046  -9.896  39.601  1.00  0.00           C  
ATOM    647  O   ILE A 270      66.201 -10.219  39.344  1.00  0.00           O  
ATOM    648  CB  ILE A 270      64.031 -12.143  40.222  1.00  0.00           C  
ATOM    649  CG1 ILE A 270      65.296 -13.030  40.265  1.00  0.00           C  
ATOM    650  CG2 ILE A 270      63.453 -12.252  38.795  1.00  0.00           C  
ATOM    651  CD1 ILE A 270      66.121 -12.937  41.555  1.00  0.00           C  
ATOM    652  H   ILE A 270      62.135 -10.566  40.877  1.00  0.00           H  
ATOM    653  HA  ILE A 270      64.885 -10.670  41.546  1.00  0.00           H  
ATOM    654  HB  ILE A 270      63.310 -12.580  40.915  1.00  0.00           H  
ATOM    655 HG12 ILE A 270      64.984 -14.064  40.126  1.00  0.00           H  
ATOM    656 HG13 ILE A 270      65.950 -12.780  39.433  1.00  0.00           H  
ATOM    657 HG21 ILE A 270      62.648 -11.537  38.647  1.00  0.00           H  
ATOM    658 HG22 ILE A 270      64.226 -12.047  38.051  1.00  0.00           H  
ATOM    659 HG23 ILE A 270      63.068 -13.259  38.634  1.00  0.00           H  
ATOM    660 HD11 ILE A 270      66.608 -11.965  41.627  1.00  0.00           H  
ATOM    661 HD12 ILE A 270      65.478 -13.090  42.421  1.00  0.00           H  
ATOM    662 HD13 ILE A 270      66.902 -13.696  41.543  1.00  0.00           H  
ATOM    663  N   THR A 271      64.455  -8.865  38.995  1.00  0.00           N  
ATOM    664  CA  THR A 271      65.196  -7.955  38.116  1.00  0.00           C  
ATOM    665  C   THR A 271      66.397  -7.350  38.839  1.00  0.00           C  
ATOM    666  O   THR A 271      66.229  -6.607  39.809  1.00  0.00           O  
ATOM    667  CB  THR A 271      64.327  -6.813  37.570  1.00  0.00           C  
ATOM    668  OG1 THR A 271      63.269  -6.466  38.437  1.00  0.00           O  
ATOM    669  CG2 THR A 271      63.679  -7.158  36.245  1.00  0.00           C  
ATOM    670  H   THR A 271      63.512  -8.629  39.266  1.00  0.00           H  
ATOM    671  HA  THR A 271      65.579  -8.533  37.280  1.00  0.00           H  
ATOM    672  HB  THR A 271      64.954  -5.937  37.408  1.00  0.00           H  
ATOM    673 HG21 THR A 271      64.457  -7.273  35.495  1.00  0.00           H  
ATOM    674 HG22 THR A 271      63.096  -8.076  36.331  1.00  0.00           H  
ATOM    675 HG23 THR A 271      63.034  -6.332  35.959  1.00  0.00           H  
ATOM    676  HG1 THR A 271      62.566  -7.140  38.333  1.00  0.00           H  
ATOM    677  N   THR A 272      67.596  -7.588  38.309  1.00  0.00           N  
ATOM    678  CA  THR A 272      68.803  -6.851  38.702  1.00  0.00           C  
ATOM    679  C   THR A 272      68.611  -5.386  38.315  1.00  0.00           C  
ATOM    680  O   THR A 272      68.022  -5.090  37.273  1.00  0.00           O  
ATOM    681  CB  THR A 272      70.054  -7.459  38.052  1.00  0.00           C  
ATOM    682  OG1 THR A 272      70.144  -8.811  38.436  1.00  0.00           O  
ATOM    683  CG2 THR A 272      71.346  -6.796  38.518  1.00  0.00           C  
ATOM    684  H   THR A 272      67.658  -8.202  37.505  1.00  0.00           H  
ATOM    685  HA  THR A 272      68.915  -6.920  39.783  1.00  0.00           H  
ATOM    686  HB  THR A 272      69.973  -7.390  36.967  1.00  0.00           H  
ATOM    687 HG21 THR A 272      71.359  -5.744  38.235  1.00  0.00           H  
ATOM    688 HG22 THR A 272      71.447  -6.882  39.599  1.00  0.00           H  
ATOM    689 HG23 THR A 272      72.199  -7.280  38.040  1.00  0.00           H  
ATOM    690  HG1 THR A 272      70.598  -9.301  37.730  1.00  0.00           H  
ATOM    691  N   ASP A 273      68.993  -4.454  39.189  1.00  0.00           N  
ATOM    692  CA  ASP A 273      68.442  -3.093  39.143  1.00  0.00           C  
ATOM    693  C   ASP A 273      68.823  -2.312  37.871  1.00  0.00           C  
ATOM    694  O   ASP A 273      67.976  -1.654  37.273  1.00  0.00           O  
ATOM    695  CB  ASP A 273      68.813  -2.349  40.431  1.00  0.00           C  
ATOM    696  CG  ASP A 273      67.734  -1.325  40.784  1.00  0.00           C  
ATOM    697  OD1 ASP A 273      68.062  -0.123  40.821  1.00  0.00           O  
ATOM    698  OD2 ASP A 273      66.590  -1.781  41.024  1.00  0.00           O1-
ATOM    699  H   ASP A 273      69.452  -4.743  40.038  1.00  0.00           H  
ATOM    700  HA  ASP A 273      67.359  -3.192  39.130  1.00  0.00           H  
ATOM    701  HB2 ASP A 273      69.786  -1.867  40.316  1.00  0.00           H  
ATOM    702  HB3 ASP A 273      68.881  -3.060  41.257  1.00  0.00           H  
ATOM    703  N   GLU A 274      70.002  -2.601  37.310  1.00  0.00           N  
ATOM    704  CA  GLU A 274      70.468  -2.114  36.000  1.00  0.00           C  
ATOM    705  C   GLU A 274      69.674  -2.639  34.782  1.00  0.00           C  
ATOM    706  O   GLU A 274      69.943  -2.232  33.652  1.00  0.00           O  
ATOM    707  CB  GLU A 274      71.966  -2.433  35.868  1.00  0.00           C  
ATOM    708  CG  GLU A 274      72.224  -3.927  35.622  1.00  0.00           C  
ATOM    709  CD  GLU A 274      73.623  -4.326  36.087  1.00  0.00           C  
ATOM    710  OE1 GLU A 274      74.585  -4.064  35.333  1.00  0.00           O  
ATOM    711  OE2 GLU A 274      73.705  -4.883  37.204  1.00  0.00           O1-
ATOM    712  H   GLU A 274      70.622  -3.214  37.819  1.00  0.00           H  
ATOM    713  HA  GLU A 274      70.357  -1.029  35.993  1.00  0.00           H  
ATOM    714  HB2 GLU A 274      72.389  -1.859  35.043  1.00  0.00           H  
ATOM    715  HB3 GLU A 274      72.467  -2.120  36.786  1.00  0.00           H  
ATOM    716  HG2 GLU A 274      72.107  -4.141  34.558  1.00  0.00           H  
ATOM    717  HG3 GLU A 274      71.485  -4.525  36.162  1.00  0.00           H  
ATOM    718  N   TYR A 275      68.688  -3.516  34.993  1.00  0.00           N  
ATOM    719  CA  TYR A 275      67.671  -3.933  34.020  1.00  0.00           C  
ATOM    720  C   TYR A 275      66.236  -3.614  34.474  1.00  0.00           C  
ATOM    721  O   TYR A 275      65.321  -3.653  33.647  1.00  0.00           O  
ATOM    722  CB  TYR A 275      67.811  -5.440  33.746  1.00  0.00           C  
ATOM    723  CG  TYR A 275      68.973  -5.811  32.846  1.00  0.00           C  
ATOM    724  CD1 TYR A 275      70.246  -6.054  33.394  1.00  0.00           C  
ATOM    725  CD2 TYR A 275      68.773  -5.924  31.456  1.00  0.00           C  
ATOM    726  CE1 TYR A 275      71.319  -6.413  32.555  1.00  0.00           C  
ATOM    727  CE2 TYR A 275      69.841  -6.284  30.613  1.00  0.00           C  
ATOM    728  CZ  TYR A 275      71.118  -6.530  31.165  1.00  0.00           C  
ATOM    729  OH  TYR A 275      72.150  -6.889  30.358  1.00  0.00           O  
ATOM    730  H   TYR A 275      68.585  -3.862  35.942  1.00  0.00           H  
ATOM    731  HA  TYR A 275      67.823  -3.402  33.082  1.00  0.00           H  
ATOM    732  HB2 TYR A 275      67.904  -5.971  34.694  1.00  0.00           H  
ATOM    733  HB3 TYR A 275      66.897  -5.798  33.272  1.00  0.00           H  
ATOM    734  HD1 TYR A 275      70.403  -5.956  34.459  1.00  0.00           H  
ATOM    735  HD2 TYR A 275      67.788  -5.753  31.043  1.00  0.00           H  
ATOM    736  HE1 TYR A 275      72.303  -6.581  32.969  1.00  0.00           H  
ATOM    737  HE2 TYR A 275      69.682  -6.381  29.551  1.00  0.00           H  
ATOM    738  HH  TYR A 275      71.913  -6.891  29.431  1.00  0.00           H  
ATOM    739  N   LYS A 276      66.011  -3.310  35.762  1.00  0.00           N  
ATOM    740  CA  LYS A 276      64.678  -3.163  36.370  1.00  0.00           C  
ATOM    741  C   LYS A 276      63.880  -2.010  35.761  1.00  0.00           C  
ATOM    742  O   LYS A 276      62.681  -2.165  35.544  1.00  0.00           O  
ATOM    743  CB  LYS A 276      64.837  -3.018  37.898  1.00  0.00           C  
ATOM    744  CG  LYS A 276      63.499  -3.030  38.662  1.00  0.00           C  
ATOM    745  CD  LYS A 276      63.646  -2.890  40.189  1.00  0.00           C  
ATOM    746  CE  LYS A 276      64.542  -3.930  40.885  1.00  0.00           C  
ATOM    747  NZ  LYS A 276      63.965  -5.297  40.876  1.00  0.00           N1+
ATOM    748  H   LYS A 276      66.821  -3.190  36.362  1.00  0.00           H  
ATOM    749  HA  LYS A 276      64.105  -4.068  36.170  1.00  0.00           H  
ATOM    750  HB2 LYS A 276      65.444  -3.851  38.254  1.00  0.00           H  
ATOM    751  HB3 LYS A 276      65.364  -2.088  38.122  1.00  0.00           H  
ATOM    752  HG2 LYS A 276      62.888  -2.196  38.315  1.00  0.00           H  
ATOM    753  HG3 LYS A 276      62.958  -3.946  38.435  1.00  0.00           H  
ATOM    754  HD2 LYS A 276      62.654  -2.915  40.643  1.00  0.00           H  
ATOM    755  HD3 LYS A 276      64.069  -1.904  40.391  1.00  0.00           H  
ATOM    756  HE2 LYS A 276      64.712  -3.600  41.913  1.00  0.00           H  
ATOM    757  HE3 LYS A 276      65.520  -3.927  40.396  1.00  0.00           H  
ATOM    758  HZ1 LYS A 276      63.065  -5.365  41.340  1.00  0.00           H  
ATOM    759  HZ2 LYS A 276      63.826  -5.611  39.921  1.00  0.00           H  
ATOM    760  HZ3 LYS A 276      64.601  -5.977  41.282  1.00  0.00           H  
ATOM    761  N   GLU A 277      64.528  -0.908  35.386  1.00  0.00           N  
ATOM    762  CA  GLU A 277      63.861   0.261  34.799  1.00  0.00           C  
ATOM    763  C   GLU A 277      63.381   0.000  33.360  1.00  0.00           C  
ATOM    764  O   GLU A 277      62.224   0.264  33.033  1.00  0.00           O  
ATOM    765  CB  GLU A 277      64.750   1.517  34.960  1.00  0.00           C  
ATOM    766  CG  GLU A 277      65.691   1.931  33.810  1.00  0.00           C  
ATOM    767  CD  GLU A 277      66.847   0.972  33.481  1.00  0.00           C  
ATOM    768  OE1 GLU A 277      66.705  -0.267  33.623  1.00  0.00           O  
ATOM    769  OE2 GLU A 277      67.850   1.425  32.887  1.00  0.00           O1-
ATOM    770  H   GLU A 277      65.539  -0.886  35.474  1.00  0.00           H  
ATOM    771  HA  GLU A 277      62.961   0.445  35.387  1.00  0.00           H  
ATOM    772  HB2 GLU A 277      64.069   2.356  35.109  1.00  0.00           H  
ATOM    773  HB3 GLU A 277      65.335   1.430  35.877  1.00  0.00           H  
ATOM    774  HG2 GLU A 277      66.116   2.902  34.073  1.00  0.00           H  
ATOM    775  HG3 GLU A 277      65.095   2.085  32.908  1.00  0.00           H  
ATOM    776  N   LYS A 278      64.208  -0.665  32.545  1.00  0.00           N  
ATOM    777  CA  LYS A 278      63.897  -1.088  31.170  1.00  0.00           C  
ATOM    778  C   LYS A 278      62.841  -2.189  31.153  1.00  0.00           C  
ATOM    779  O   LYS A 278      61.917  -2.138  30.342  1.00  0.00           O  
ATOM    780  CB  LYS A 278      65.191  -1.543  30.471  1.00  0.00           C  
ATOM    781  CG  LYS A 278      66.069  -0.334  30.106  1.00  0.00           C  
ATOM    782  CD  LYS A 278      67.444  -0.705  29.527  1.00  0.00           C  
ATOM    783  CE  LYS A 278      68.361  -1.522  30.453  1.00  0.00           C  
ATOM    784  NZ  LYS A 278      68.617  -0.851  31.747  1.00  0.00           N1+
ATOM    785  H   LYS A 278      65.139  -0.850  32.918  1.00  0.00           H  
ATOM    786  HA  LYS A 278      63.470  -0.246  30.624  1.00  0.00           H  
ATOM    787  HB2 LYS A 278      65.734  -2.224  31.128  1.00  0.00           H  
ATOM    788  HB3 LYS A 278      64.937  -2.075  29.553  1.00  0.00           H  
ATOM    789  HG2 LYS A 278      65.538   0.263  29.363  1.00  0.00           H  
ATOM    790  HG3 LYS A 278      66.214   0.296  30.978  1.00  0.00           H  
ATOM    791  HD2 LYS A 278      67.958   0.221  29.264  1.00  0.00           H  
ATOM    792  HD3 LYS A 278      67.292  -1.270  28.607  1.00  0.00           H  
ATOM    793  HE2 LYS A 278      69.313  -1.674  29.938  1.00  0.00           H  
ATOM    794  HE3 LYS A 278      67.916  -2.504  30.635  1.00  0.00           H  
ATOM    795  HZ1 LYS A 278      68.914   0.118  31.680  1.00  0.00           H  
ATOM    796  HZ2 LYS A 278      67.783  -0.754  32.330  1.00  0.00           H  
ATOM    797  HZ3 LYS A 278      69.281  -1.350  32.332  1.00  0.00           H  
ATOM    798  N   VAL A 279      62.897  -3.108  32.116  1.00  0.00           N  
ATOM    799  CA  VAL A 279      61.843  -4.100  32.343  1.00  0.00           C  
ATOM    800  C   VAL A 279      60.528  -3.434  32.751  1.00  0.00           C  
ATOM    801  O   VAL A 279      59.494  -3.769  32.178  1.00  0.00           O  
ATOM    802  CB  VAL A 279      62.315  -5.153  33.361  1.00  0.00           C  
ATOM    803  CG1 VAL A 279      61.158  -5.915  34.012  1.00  0.00           C  
ATOM    804  CG2 VAL A 279      63.249  -6.148  32.659  1.00  0.00           C  
ATOM    805  H   VAL A 279      63.701  -3.102  32.738  1.00  0.00           H  
ATOM    806  HA  VAL A 279      61.641  -4.610  31.401  1.00  0.00           H  
ATOM    807  HB  VAL A 279      62.871  -4.663  34.160  1.00  0.00           H  
ATOM    808 HG11 VAL A 279      60.736  -5.321  34.824  1.00  0.00           H  
ATOM    809 HG12 VAL A 279      60.376  -6.115  33.290  1.00  0.00           H  
ATOM    810 HG13 VAL A 279      61.509  -6.860  34.414  1.00  0.00           H  
ATOM    811 HG21 VAL A 279      62.727  -6.652  31.846  1.00  0.00           H  
ATOM    812 HG22 VAL A 279      64.118  -5.626  32.259  1.00  0.00           H  
ATOM    813 HG23 VAL A 279      63.599  -6.894  33.365  1.00  0.00           H  
ATOM    814  N   LYS A 280      60.535  -2.433  33.640  1.00  0.00           N  
ATOM    815  CA  LYS A 280      59.309  -1.732  34.061  1.00  0.00           C  
ATOM    816  C   LYS A 280      58.717  -0.851  32.951  1.00  0.00           C  
ATOM    817  O   LYS A 280      57.495  -0.786  32.802  1.00  0.00           O  
ATOM    818  CB  LYS A 280      59.604  -0.944  35.350  1.00  0.00           C  
ATOM    819  CG  LYS A 280      58.351  -0.516  36.132  1.00  0.00           C  
ATOM    820  CD  LYS A 280      57.535  -1.725  36.615  1.00  0.00           C  
ATOM    821  CE  LYS A 280      56.466  -1.302  37.623  1.00  0.00           C  
ATOM    822  NZ  LYS A 280      55.624  -2.461  37.992  1.00  0.00           N1+
ATOM    823  H   LYS A 280      61.411  -2.195  34.098  1.00  0.00           H  
ATOM    824  HA  LYS A 280      58.567  -2.499  34.268  1.00  0.00           H  
ATOM    825  HB2 LYS A 280      60.206  -1.563  36.016  1.00  0.00           H  
ATOM    826  HB3 LYS A 280      60.191  -0.057  35.103  1.00  0.00           H  
ATOM    827  HG2 LYS A 280      58.676   0.060  37.000  1.00  0.00           H  
ATOM    828  HG3 LYS A 280      57.724   0.124  35.510  1.00  0.00           H  
ATOM    829  HD2 LYS A 280      58.201  -2.451  37.086  1.00  0.00           H  
ATOM    830  HD3 LYS A 280      57.048  -2.194  35.760  1.00  0.00           H  
ATOM    831  HE2 LYS A 280      55.847  -0.522  37.171  1.00  0.00           H  
ATOM    832  HE3 LYS A 280      56.958  -0.892  38.509  1.00  0.00           H  
ATOM    833  HZ1 LYS A 280      55.161  -2.812  37.153  1.00  0.00           H  
ATOM    834  HZ2 LYS A 280      56.194  -3.210  38.387  1.00  0.00           H  
ATOM    835  HZ3 LYS A 280      54.917  -2.205  38.663  1.00  0.00           H  
ATOM    836  N   ALA A 281      59.564  -0.282  32.092  1.00  0.00           N  
ATOM    837  CA  ALA A 281      59.144   0.397  30.869  1.00  0.00           C  
ATOM    838  C   ALA A 281      58.491  -0.577  29.870  1.00  0.00           C  
ATOM    839  O   ALA A 281      57.397  -0.301  29.383  1.00  0.00           O  
ATOM    840  CB  ALA A 281      60.355   1.118  30.266  1.00  0.00           C  
ATOM    841  H   ALA A 281      60.555  -0.315  32.307  1.00  0.00           H  
ATOM    842  HA  ALA A 281      58.396   1.150  31.126  1.00  0.00           H  
ATOM    843  HB1 ALA A 281      60.773   1.814  30.994  1.00  0.00           H  
ATOM    844  HB2 ALA A 281      61.122   0.397  29.981  1.00  0.00           H  
ATOM    845  HB3 ALA A 281      60.045   1.675  29.381  1.00  0.00           H  
ATOM    846  N   TYR A 282      59.057  -1.774  29.667  1.00  0.00           N  
ATOM    847  CA  TYR A 282      58.429  -2.795  28.820  1.00  0.00           C  
ATOM    848  C   TYR A 282      57.166  -3.413  29.452  1.00  0.00           C  
ATOM    849  O   TYR A 282      56.196  -3.648  28.737  1.00  0.00           O  
ATOM    850  CB  TYR A 282      59.468  -3.848  28.412  1.00  0.00           C  
ATOM    851  CG  TYR A 282      58.950  -4.985  27.540  1.00  0.00           C  
ATOM    852  CD1 TYR A 282      59.434  -6.286  27.759  1.00  0.00           C  
ATOM    853  CD2 TYR A 282      57.988  -4.768  26.529  1.00  0.00           C  
ATOM    854  CE1 TYR A 282      58.939  -7.371  27.016  1.00  0.00           C  
ATOM    855  CE2 TYR A 282      57.473  -5.852  25.793  1.00  0.00           C  
ATOM    856  CZ  TYR A 282      57.947  -7.156  26.041  1.00  0.00           C  
ATOM    857  OH  TYR A 282      57.459  -8.207  25.339  1.00  0.00           O  
ATOM    858  H   TYR A 282      59.969  -1.967  30.071  1.00  0.00           H  
ATOM    859  HA  TYR A 282      58.099  -2.296  27.908  1.00  0.00           H  
ATOM    860  HB2 TYR A 282      60.273  -3.348  27.872  1.00  0.00           H  
ATOM    861  HB3 TYR A 282      59.895  -4.272  29.323  1.00  0.00           H  
ATOM    862  HD1 TYR A 282      60.195  -6.453  28.503  1.00  0.00           H  
ATOM    863  HD2 TYR A 282      57.608  -3.775  26.340  1.00  0.00           H  
ATOM    864  HE1 TYR A 282      59.301  -8.368  27.201  1.00  0.00           H  
ATOM    865  HE2 TYR A 282      56.699  -5.697  25.057  1.00  0.00           H  
ATOM    866  HH  TYR A 282      56.747  -7.930  24.725  1.00  0.00           H  
ATOM    867  N   GLN A 283      57.066  -3.504  30.783  1.00  0.00           N  
ATOM    868  CA  GLN A 283      55.805  -3.824  31.468  1.00  0.00           C  
ATOM    869  C   GLN A 283      54.724  -2.771  31.197  1.00  0.00           C  
ATOM    870  O   GLN A 283      53.580  -3.128  30.933  1.00  0.00           O  
ATOM    871  CB  GLN A 283      56.068  -4.007  32.972  1.00  0.00           C  
ATOM    872  CG  GLN A 283      54.829  -4.420  33.788  1.00  0.00           C  
ATOM    873  CD  GLN A 283      54.094  -3.253  34.438  1.00  0.00           C  
ATOM    874  OE1 GLN A 283      54.464  -2.795  35.512  1.00  0.00           O  
ATOM    875  NE2 GLN A 283      53.020  -2.761  33.871  1.00  0.00           N  
ATOM    876  H   GLN A 283      57.900  -3.357  31.341  1.00  0.00           H  
ATOM    877  HA  GLN A 283      55.429  -4.763  31.066  1.00  0.00           H  
ATOM    878  HB2 GLN A 283      56.820  -4.789  33.085  1.00  0.00           H  
ATOM    879  HB3 GLN A 283      56.481  -3.092  33.392  1.00  0.00           H  
ATOM    880  HG2 GLN A 283      55.170  -5.046  34.607  1.00  0.00           H  
ATOM    881  HG3 GLN A 283      54.146  -5.008  33.173  1.00  0.00           H  
ATOM    882 HE21 GLN A 283      52.529  -2.024  34.339  1.00  0.00           H  
ATOM    883 HE22 GLN A 283      52.619  -3.211  33.045  1.00  0.00           H  
ATOM    884  N   THR A 284      55.097  -1.491  31.137  1.00  0.00           N  
ATOM    885  CA  THR A 284      54.175  -0.395  30.790  1.00  0.00           C  
ATOM    886  C   THR A 284      53.676  -0.488  29.337  1.00  0.00           C  
ATOM    887  O   THR A 284      52.565  -0.052  29.045  1.00  0.00           O  
ATOM    888  CB  THR A 284      54.828   0.969  31.077  1.00  0.00           C  
ATOM    889  OG1 THR A 284      55.331   1.002  32.399  1.00  0.00           O  
ATOM    890  CG2 THR A 284      53.851   2.140  30.977  1.00  0.00           C  
ATOM    891  H   THR A 284      56.065  -1.266  31.327  1.00  0.00           H  
ATOM    892  HA  THR A 284      53.295  -0.477  31.428  1.00  0.00           H  
ATOM    893  HB  THR A 284      55.649   1.141  30.383  1.00  0.00           H  
ATOM    894 HG21 THR A 284      53.518   2.263  29.947  1.00  0.00           H  
ATOM    895 HG22 THR A 284      52.988   1.960  31.619  1.00  0.00           H  
ATOM    896 HG23 THR A 284      54.349   3.057  31.293  1.00  0.00           H  
ATOM    897  HG1 THR A 284      56.056   0.364  32.475  1.00  0.00           H  
ATOM    898  N   GLU A 285      54.417  -1.157  28.444  1.00  0.00           N  
ATOM    899  CA  GLU A 285      53.944  -1.520  27.100  1.00  0.00           C  
ATOM    900  C   GLU A 285      53.092  -2.805  27.095  1.00  0.00           C  
ATOM    901  O   GLU A 285      52.018  -2.835  26.494  1.00  0.00           O  
ATOM    902  CB  GLU A 285      55.149  -1.599  26.142  1.00  0.00           C  
ATOM    903  CG  GLU A 285      54.833  -2.134  24.734  1.00  0.00           C  
ATOM    904  CD  GLU A 285      53.657  -1.417  24.059  1.00  0.00           C  
ATOM    905  OE1 GLU A 285      52.814  -2.098  23.433  1.00  0.00           O  
ATOM    906  OE2 GLU A 285      53.516  -0.184  24.202  1.00  0.00           O1-
ATOM    907  H   GLU A 285      55.328  -1.488  28.734  1.00  0.00           H  
ATOM    908  HA  GLU A 285      53.305  -0.720  26.738  1.00  0.00           H  
ATOM    909  HB2 GLU A 285      55.580  -0.601  26.049  1.00  0.00           H  
ATOM    910  HB3 GLU A 285      55.910  -2.242  26.577  1.00  0.00           H  
ATOM    911  HG2 GLU A 285      54.617  -3.203  24.807  1.00  0.00           H  
ATOM    912  HG3 GLU A 285      55.724  -2.028  24.112  1.00  0.00           H  
ATOM    913  N   ALA A 286      53.526  -3.862  27.785  1.00  0.00           N  
ATOM    914  CA  ALA A 286      52.853  -5.164  27.805  1.00  0.00           C  
ATOM    915  C   ALA A 286      51.461  -5.125  28.465  1.00  0.00           C  
ATOM    916  O   ALA A 286      50.538  -5.803  28.008  1.00  0.00           O  
ATOM    917  CB  ALA A 286      53.774  -6.157  28.513  1.00  0.00           C  
ATOM    918  H   ALA A 286      54.414  -3.782  28.270  1.00  0.00           H  
ATOM    919  HA  ALA A 286      52.717  -5.504  26.778  1.00  0.00           H  
ATOM    920  HB1 ALA A 286      54.745  -6.172  28.015  1.00  0.00           H  
ATOM    921  HB2 ALA A 286      53.900  -5.871  29.558  1.00  0.00           H  
ATOM    922  HB3 ALA A 286      53.337  -7.155  28.465  1.00  0.00           H  
ATOM    923  N   SER A 287      51.261  -4.256  29.461  1.00  0.00           N  
ATOM    924  CA  SER A 287      49.973  -4.095  30.152  1.00  0.00           C  
ATOM    925  C   SER A 287      48.945  -3.246  29.385  1.00  0.00           C  
ATOM    926  O   SER A 287      47.824  -3.073  29.857  1.00  0.00           O  
ATOM    927  CB  SER A 287      50.181  -3.543  31.562  1.00  0.00           C  
ATOM    928  OG  SER A 287      51.194  -4.257  32.245  1.00  0.00           O  
ATOM    929  H   SER A 287      52.069  -3.772  29.844  1.00  0.00           H  
ATOM    930  HA  SER A 287      49.528  -5.085  30.264  1.00  0.00           H  
ATOM    931  HB2 SER A 287      49.247  -3.622  32.119  1.00  0.00           H  
ATOM    932  HB3 SER A 287      50.469  -2.493  31.501  1.00  0.00           H  
ATOM    933  HG  SER A 287      51.236  -5.185  31.908  1.00  0.00           H  
ATOM    934  N   LYS A 288      49.280  -2.757  28.179  1.00  0.00           N  
ATOM    935  CA  LYS A 288      48.324  -2.127  27.242  1.00  0.00           C  
ATOM    936  C   LYS A 288      47.496  -3.145  26.439  1.00  0.00           C  
ATOM    937  O   LYS A 288      46.631  -2.740  25.666  1.00  0.00           O  
ATOM    938  CB  LYS A 288      49.086  -1.207  26.272  1.00  0.00           C  
ATOM    939  CG  LYS A 288      49.639   0.061  26.940  1.00  0.00           C  
ATOM    940  CD  LYS A 288      50.628   0.859  26.071  1.00  0.00           C  
ATOM    941  CE  LYS A 288      50.248   0.989  24.586  1.00  0.00           C  
ATOM    942  NZ  LYS A 288      50.848  -0.093  23.765  1.00  0.00           N1+
ATOM    943  H   LYS A 288      50.234  -2.896  27.865  1.00  0.00           H  
ATOM    944  HA  LYS A 288      47.604  -1.531  27.807  1.00  0.00           H  
ATOM    945  HB2 LYS A 288      49.895  -1.773  25.814  1.00  0.00           H  
ATOM    946  HB3 LYS A 288      48.407  -0.895  25.478  1.00  0.00           H  
ATOM    947  HG2 LYS A 288      48.795   0.705  27.190  1.00  0.00           H  
ATOM    948  HG3 LYS A 288      50.142  -0.202  27.870  1.00  0.00           H  
ATOM    949  HD2 LYS A 288      51.616   0.411  26.150  1.00  0.00           H  
ATOM    950  HD3 LYS A 288      50.704   1.861  26.497  1.00  0.00           H  
ATOM    951  HE2 LYS A 288      50.624   1.950  24.224  1.00  0.00           H  
ATOM    952  HE3 LYS A 288      49.158   0.991  24.495  1.00  0.00           H  
ATOM    953  HZ1 LYS A 288      51.872  -0.065  23.829  1.00  0.00           H  
ATOM    954  HZ2 LYS A 288      50.627  -1.021  24.099  1.00  0.00           H  
ATOM    955  HZ3 LYS A 288      50.627  -0.027  22.786  1.00  0.00           H  
ATOM    956  N   LYS A 289      47.842  -4.434  26.524  1.00  0.00           N  
ATOM    957  CA  LYS A 289      47.432  -5.493  25.589  1.00  0.00           C  
ATOM    958  C   LYS A 289      46.467  -6.465  26.259  1.00  0.00           C  
ATOM    959  O   LYS A 289      46.636  -6.807  27.428  1.00  0.00           O  
ATOM    960  CB  LYS A 289      48.679  -6.227  25.059  1.00  0.00           C  
ATOM    961  CG  LYS A 289      49.689  -5.266  24.411  1.00  0.00           C  
ATOM    962  CD  LYS A 289      51.006  -5.962  24.058  1.00  0.00           C  
ATOM    963  CE  LYS A 289      52.010  -4.867  23.689  1.00  0.00           C  
ATOM    964  NZ  LYS A 289      53.377  -5.391  23.502  1.00  0.00           N1+
ATOM    965  H   LYS A 289      48.539  -4.680  27.213  1.00  0.00           H  
ATOM    966  HA  LYS A 289      46.919  -5.048  24.731  1.00  0.00           H  
ATOM    967  HB2 LYS A 289      49.159  -6.749  25.888  1.00  0.00           H  
ATOM    968  HB3 LYS A 289      48.372  -6.968  24.320  1.00  0.00           H  
ATOM    969  HG2 LYS A 289      49.251  -4.832  23.511  1.00  0.00           H  
ATOM    970  HG3 LYS A 289      49.924  -4.459  25.105  1.00  0.00           H  
ATOM    971  HD2 LYS A 289      50.856  -6.651  23.225  1.00  0.00           H  
ATOM    972  HD3 LYS A 289      51.369  -6.511  24.929  1.00  0.00           H  
ATOM    973  HE2 LYS A 289      52.025  -4.129  24.498  1.00  0.00           H  
ATOM    974  HE3 LYS A 289      51.674  -4.347  22.788  1.00  0.00           H  
ATOM    975  HZ1 LYS A 289      53.672  -5.910  24.336  1.00  0.00           H  
ATOM    976  HZ2 LYS A 289      53.428  -6.054  22.745  1.00  0.00           H  
ATOM    977  HZ3 LYS A 289      54.020  -4.629  23.345  1.00  0.00           H  
ATOM    978  N   SER A 290      45.508  -6.984  25.496  1.00  0.00           N  
ATOM    979  CA  SER A 290      44.655  -8.084  25.966  1.00  0.00           C  
ATOM    980  C   SER A 290      45.486  -9.351  26.191  1.00  0.00           C  
ATOM    981  O   SER A 290      46.379  -9.636  25.399  1.00  0.00           O  
ATOM    982  CB  SER A 290      43.543  -8.349  24.948  1.00  0.00           C  
ATOM    983  OG  SER A 290      42.700  -9.393  25.400  1.00  0.00           O  
ATOM    984  H   SER A 290      45.498  -6.725  24.518  1.00  0.00           H  
ATOM    985  HA  SER A 290      44.198  -7.797  26.914  1.00  0.00           H  
ATOM    986  HB2 SER A 290      43.982  -8.627  23.989  1.00  0.00           H  
ATOM    987  HB3 SER A 290      42.954  -7.439  24.819  1.00  0.00           H  
ATOM    988  HG  SER A 290      41.893  -9.383  24.873  1.00  0.00           H  
ATOM    989  N   ASP A 291      45.112 -10.211  27.146  1.00  0.00           N  
ATOM    990  CA  ASP A 291      45.722 -11.549  27.277  1.00  0.00           C  
ATOM    991  C   ASP A 291      45.382 -12.468  26.075  1.00  0.00           C  
ATOM    992  O   ASP A 291      46.049 -13.478  25.848  1.00  0.00           O  
ATOM    993  CB  ASP A 291      45.377 -12.178  28.653  1.00  0.00           C  
ATOM    994  CG  ASP A 291      46.598 -12.618  29.490  1.00  0.00           C  
ATOM    995  OD1 ASP A 291      46.429 -13.422  30.433  1.00  0.00           O  
ATOM    996  OD2 ASP A 291      47.715 -12.107  29.261  1.00  0.00           O1-
ATOM    997  H   ASP A 291      44.369  -9.956  27.775  1.00  0.00           H  
ATOM    998  HA  ASP A 291      46.796 -11.393  27.235  1.00  0.00           H  
ATOM    999  HB2 ASP A 291      44.721 -13.037  28.499  1.00  0.00           H  
ATOM   1000  HB3 ASP A 291      44.820 -11.453  29.249  1.00  0.00           H  
ATOM   1001  N   LEU A 292      44.443 -12.048  25.210  1.00  0.00           N  
ATOM   1002  CA  LEU A 292      44.186 -12.629  23.883  1.00  0.00           C  
ATOM   1003  C   LEU A 292      45.241 -12.242  22.822  1.00  0.00           C  
ATOM   1004  O   LEU A 292      45.420 -12.968  21.854  1.00  0.00           O  
ATOM   1005  CB  LEU A 292      42.757 -12.248  23.450  1.00  0.00           C  
ATOM   1006  CG  LEU A 292      42.254 -12.936  22.163  1.00  0.00           C  
ATOM   1007  CD1 LEU A 292      42.283 -14.463  22.253  1.00  0.00           C  
ATOM   1008  CD2 LEU A 292      40.808 -12.508  21.898  1.00  0.00           C  
ATOM   1009  H   LEU A 292      43.940 -11.205  25.456  1.00  0.00           H  
ATOM   1010  HA  LEU A 292      44.224 -13.710  23.984  1.00  0.00           H  
ATOM   1011  HB2 LEU A 292      42.074 -12.501  24.263  1.00  0.00           H  
ATOM   1012  HB3 LEU A 292      42.719 -11.169  23.296  1.00  0.00           H  
ATOM   1013  HG  LEU A 292      42.858 -12.616  21.316  1.00  0.00           H  
ATOM   1014 HD11 LEU A 292      43.316 -14.814  22.294  1.00  0.00           H  
ATOM   1015 HD12 LEU A 292      41.751 -14.803  23.140  1.00  0.00           H  
ATOM   1016 HD13 LEU A 292      41.824 -14.896  21.364  1.00  0.00           H  
ATOM   1017 HD21 LEU A 292      40.163 -12.833  22.714  1.00  0.00           H  
ATOM   1018 HD22 LEU A 292      40.757 -11.424  21.800  1.00  0.00           H  
ATOM   1019 HD23 LEU A 292      40.461 -12.957  20.967  1.00  0.00           H  
ATOM   1020  N   GLU A 293      46.005 -11.166  23.037  1.00  0.00           N  
ATOM   1021  CA  GLU A 293      47.230 -10.848  22.276  1.00  0.00           C  
ATOM   1022  C   GLU A 293      48.492 -11.480  22.889  1.00  0.00           C  
ATOM   1023  O   GLU A 293      49.617 -11.156  22.502  1.00  0.00           O  
ATOM   1024  CB  GLU A 293      47.448  -9.334  22.189  1.00  0.00           C  
ATOM   1025  CG  GLU A 293      46.344  -8.559  21.475  1.00  0.00           C  
ATOM   1026  CD  GLU A 293      46.930  -7.206  21.075  1.00  0.00           C  
ATOM   1027  OE1 GLU A 293      47.572  -7.186  19.994  1.00  0.00           O  
ATOM   1028  OE2 GLU A 293      46.817  -6.261  21.888  1.00  0.00           O1-
ATOM   1029  H   GLU A 293      45.852 -10.628  23.882  1.00  0.00           H  
ATOM   1030  HA  GLU A 293      47.137 -11.241  21.262  1.00  0.00           H  
ATOM   1031  HB2 GLU A 293      47.583  -8.923  23.189  1.00  0.00           H  
ATOM   1032  HB3 GLU A 293      48.374  -9.165  21.636  1.00  0.00           H  
ATOM   1033  HG2 GLU A 293      45.482  -8.437  22.135  1.00  0.00           H  
ATOM   1034  HG3 GLU A 293      46.032  -9.104  20.580  1.00  0.00           H  
ATOM   1035  N   ARG A 294      48.313 -12.310  23.921  1.00  0.00           N  
ATOM   1036  CA  ARG A 294      49.390 -12.932  24.703  1.00  0.00           C  
ATOM   1037  C   ARG A 294      49.266 -14.460  24.692  1.00  0.00           C  
ATOM   1038  O   ARG A 294      50.282 -15.145  24.674  1.00  0.00           O  
ATOM   1039  CB  ARG A 294      49.427 -12.288  26.107  1.00  0.00           C  
ATOM   1040  CG  ARG A 294      49.617 -10.752  26.016  1.00  0.00           C  
ATOM   1041  CD  ARG A 294      49.585  -9.993  27.348  1.00  0.00           C  
ATOM   1042  NE  ARG A 294      50.736 -10.306  28.208  1.00  0.00           N  
ATOM   1043  CZ  ARG A 294      51.147  -9.605  29.248  1.00  0.00           C  
ATOM   1044  NH1 ARG A 294      50.715  -8.406  29.520  1.00  0.00           N  
ATOM   1045  NH2 ARG A 294      52.023 -10.113  30.054  1.00  0.00           N1+
ATOM   1046  H   ARG A 294      47.359 -12.459  24.219  1.00  0.00           H  
ATOM   1047  HA  ARG A 294      50.346 -12.717  24.221  1.00  0.00           H  
ATOM   1048  HB2 ARG A 294      48.503 -12.518  26.632  1.00  0.00           H  
ATOM   1049  HB3 ARG A 294      50.246 -12.724  26.677  1.00  0.00           H  
ATOM   1050  HG2 ARG A 294      48.820 -10.324  25.415  1.00  0.00           H  
ATOM   1051  HG3 ARG A 294      50.552 -10.531  25.502  1.00  0.00           H  
ATOM   1052  HD2 ARG A 294      48.660 -10.232  27.876  1.00  0.00           H  
ATOM   1053  HD3 ARG A 294      49.578  -8.926  27.123  1.00  0.00           H  
ATOM   1054  HE  ARG A 294      51.252 -11.152  27.995  1.00  0.00           H  
ATOM   1055 HH11 ARG A 294      50.125  -7.917  28.870  1.00  0.00           H  
ATOM   1056 HH12 ARG A 294      51.097  -7.895  30.321  1.00  0.00           H  
ATOM   1057 HH21 ARG A 294      52.313 -11.075  29.920  1.00  0.00           H  
ATOM   1058 HH22 ARG A 294      52.279  -9.577  30.887  1.00  0.00           H  
ATOM   1059  N   THR A 295      48.060 -14.991  24.460  1.00  0.00           N  
ATOM   1060  CA  THR A 295      47.781 -16.357  23.956  1.00  0.00           C  
ATOM   1061  C   THR A 295      48.007 -16.461  22.433  1.00  0.00           C  
ATOM   1062  O   THR A 295      47.293 -17.166  21.725  1.00  0.00           O  
ATOM   1063  CB  THR A 295      46.365 -16.842  24.361  1.00  0.00           C  
ATOM   1064  OG1 THR A 295      45.419 -15.797  24.360  1.00  0.00           O  
ATOM   1065  CG2 THR A 295      46.307 -17.433  25.766  1.00  0.00           C  
ATOM   1066  H   THR A 295      47.275 -14.358  24.509  1.00  0.00           H  
ATOM   1067  HA  THR A 295      48.504 -17.040  24.400  1.00  0.00           H  
ATOM   1068  HB  THR A 295      46.029 -17.624  23.681  1.00  0.00           H  
ATOM   1069 HG21 THR A 295      47.062 -18.211  25.870  1.00  0.00           H  
ATOM   1070 HG22 THR A 295      46.465 -16.655  26.510  1.00  0.00           H  
ATOM   1071 HG23 THR A 295      45.324 -17.876  25.928  1.00  0.00           H  
ATOM   1072  HG1 THR A 295      45.643 -15.185  25.077  1.00  0.00           H  
ATOM   1073  N   ASP A 296      48.987 -15.714  21.921  1.00  0.00           N  
ATOM   1074  CA  ASP A 296      49.082 -15.271  20.529  1.00  0.00           C  
ATOM   1075  C   ASP A 296      50.426 -15.675  19.899  1.00  0.00           C  
ATOM   1076  O   ASP A 296      51.459 -15.722  20.573  1.00  0.00           O  
ATOM   1077  CB  ASP A 296      48.859 -13.754  20.526  1.00  0.00           C  
ATOM   1078  CG  ASP A 296      48.597 -13.122  19.160  1.00  0.00           C  
ATOM   1079  OD1 ASP A 296      48.375 -11.887  19.147  1.00  0.00           O  
ATOM   1080  OD2 ASP A 296      48.658 -13.832  18.134  1.00  0.00           O1-
ATOM   1081  H   ASP A 296      49.647 -15.305  22.564  1.00  0.00           H  
ATOM   1082  HA  ASP A 296      48.280 -15.729  19.947  1.00  0.00           H  
ATOM   1083  HB2 ASP A 296      49.734 -13.278  20.970  1.00  0.00           H  
ATOM   1084  HB3 ASP A 296      47.994 -13.540  21.152  1.00  0.00           H  
ATOM   1085  N   LEU A 297      50.385 -16.036  18.616  1.00  0.00           N  
ATOM   1086  CA  LEU A 297      51.421 -16.773  17.886  1.00  0.00           C  
ATOM   1087  C   LEU A 297      51.590 -16.180  16.481  1.00  0.00           C  
ATOM   1088  O   LEU A 297      50.646 -15.644  15.906  1.00  0.00           O  
ATOM   1089  CB  LEU A 297      51.051 -18.269  17.826  1.00  0.00           C  
ATOM   1090  CG  LEU A 297      50.939 -18.980  19.192  1.00  0.00           C  
ATOM   1091  CD1 LEU A 297      50.493 -20.428  18.975  1.00  0.00           C  
ATOM   1092  CD2 LEU A 297      52.255 -19.021  19.973  1.00  0.00           C  
ATOM   1093  H   LEU A 297      49.570 -15.729  18.088  1.00  0.00           H  
ATOM   1094  HA  LEU A 297      52.374 -16.666  18.404  1.00  0.00           H  
ATOM   1095  HB2 LEU A 297      50.094 -18.359  17.310  1.00  0.00           H  
ATOM   1096  HB3 LEU A 297      51.798 -18.788  17.226  1.00  0.00           H  
ATOM   1097  HG  LEU A 297      50.183 -18.488  19.802  1.00  0.00           H  
ATOM   1098 HD11 LEU A 297      49.527 -20.439  18.472  1.00  0.00           H  
ATOM   1099 HD12 LEU A 297      51.227 -20.959  18.369  1.00  0.00           H  
ATOM   1100 HD13 LEU A 297      50.391 -20.929  19.938  1.00  0.00           H  
ATOM   1101 HD21 LEU A 297      53.024 -19.515  19.385  1.00  0.00           H  
ATOM   1102 HD22 LEU A 297      52.583 -18.011  20.206  1.00  0.00           H  
ATOM   1103 HD23 LEU A 297      52.110 -19.561  20.908  1.00  0.00           H  
ATOM   1104  N   ALA A 298      52.818 -16.177  15.962  1.00  0.00           N  
ATOM   1105  CA  ALA A 298      53.289 -15.344  14.841  1.00  0.00           C  
ATOM   1106  C   ALA A 298      53.095 -13.809  14.996  1.00  0.00           C  
ATOM   1107  O   ALA A 298      53.754 -13.040  14.294  1.00  0.00           O  
ATOM   1108  CB  ALA A 298      52.736 -15.893  13.518  1.00  0.00           C  
ATOM   1109  H   ALA A 298      53.504 -16.756  16.442  1.00  0.00           H  
ATOM   1110  HA  ALA A 298      54.370 -15.485  14.799  1.00  0.00           H  
ATOM   1111  HB1 ALA A 298      52.968 -16.955  13.433  1.00  0.00           H  
ATOM   1112  HB2 ALA A 298      51.655 -15.753  13.474  1.00  0.00           H  
ATOM   1113  HB3 ALA A 298      53.196 -15.362  12.684  1.00  0.00           H  
ATOM   1114  N   LYS A 299      52.315 -13.329  15.979  1.00  0.00           N  
ATOM   1115  CA  LYS A 299      52.388 -11.961  16.520  1.00  0.00           C  
ATOM   1116  C   LYS A 299      53.830 -11.677  16.963  1.00  0.00           C  
ATOM   1117  O   LYS A 299      54.338 -12.334  17.865  1.00  0.00           O  
ATOM   1118  CB  LYS A 299      51.381 -11.849  17.685  1.00  0.00           C  
ATOM   1119  CG  LYS A 299      51.399 -10.539  18.503  1.00  0.00           C  
ATOM   1120  CD  LYS A 299      50.878  -9.284  17.778  1.00  0.00           C  
ATOM   1121  CE  LYS A 299      49.384  -9.322  17.410  1.00  0.00           C  
ATOM   1122  NZ  LYS A 299      48.492  -9.311  18.593  1.00  0.00           N1+
ATOM   1123  H   LYS A 299      51.687 -13.984  16.433  1.00  0.00           H  
ATOM   1124  HA  LYS A 299      52.112 -11.260  15.735  1.00  0.00           H  
ATOM   1125  HB2 LYS A 299      50.380 -12.002  17.284  1.00  0.00           H  
ATOM   1126  HB3 LYS A 299      51.577 -12.666  18.383  1.00  0.00           H  
ATOM   1127  HG2 LYS A 299      50.801 -10.691  19.402  1.00  0.00           H  
ATOM   1128  HG3 LYS A 299      52.418 -10.345  18.838  1.00  0.00           H  
ATOM   1129  HD2 LYS A 299      51.457  -9.144  16.866  1.00  0.00           H  
ATOM   1130  HD3 LYS A 299      51.055  -8.417  18.418  1.00  0.00           H  
ATOM   1131  HE2 LYS A 299      49.191 -10.231  16.832  1.00  0.00           H  
ATOM   1132  HE3 LYS A 299      49.157  -8.457  16.781  1.00  0.00           H  
ATOM   1133  HZ1 LYS A 299      48.645 -10.160  19.146  1.00  0.00           H  
ATOM   1134  HZ2 LYS A 299      48.558  -8.471  19.175  1.00  0.00           H  
ATOM   1135  HZ3 LYS A 299      47.525  -9.375  18.318  1.00  0.00           H  
ATOM   1136  N   ASN A 300      54.460 -10.688  16.324  1.00  0.00           N  
ATOM   1137  CA  ASN A 300      55.855 -10.266  16.513  1.00  0.00           C  
ATOM   1138  C   ASN A 300      56.233 -10.137  18.004  1.00  0.00           C  
ATOM   1139  O   ASN A 300      55.729  -9.253  18.701  1.00  0.00           O  
ATOM   1140  CB  ASN A 300      55.996  -8.927  15.753  1.00  0.00           C  
ATOM   1141  CG  ASN A 300      57.350  -8.242  15.863  1.00  0.00           C  
ATOM   1142  OD1 ASN A 300      58.312  -8.737  16.426  1.00  0.00           O  
ATOM   1143  ND2 ASN A 300      57.478  -7.064  15.301  1.00  0.00           N  
ATOM   1144  H   ASN A 300      53.962 -10.279  15.553  1.00  0.00           H  
ATOM   1145  HA  ASN A 300      56.516 -11.010  16.059  1.00  0.00           H  
ATOM   1146  HB2 ASN A 300      55.249  -8.229  16.134  1.00  0.00           H  
ATOM   1147  HB3 ASN A 300      55.797  -9.098  14.696  1.00  0.00           H  
ATOM   1148 HD21 ASN A 300      56.702  -6.637  14.829  1.00  0.00           H  
ATOM   1149 HD22 ASN A 300      58.372  -6.614  15.379  1.00  0.00           H  
ATOM   1150  N   LYS A 301      57.128 -11.004  18.495  1.00  0.00           N  
ATOM   1151  CA  LYS A 301      57.366 -11.189  19.935  1.00  0.00           C  
ATOM   1152  C   LYS A 301      58.471 -10.260  20.438  1.00  0.00           C  
ATOM   1153  O   LYS A 301      59.642 -10.461  20.111  1.00  0.00           O  
ATOM   1154  CB  LYS A 301      57.659 -12.675  20.229  1.00  0.00           C  
ATOM   1155  CG  LYS A 301      56.499 -13.564  19.750  1.00  0.00           C  
ATOM   1156  CD  LYS A 301      56.655 -15.058  20.045  1.00  0.00           C  
ATOM   1157  CE  LYS A 301      55.665 -15.836  19.168  1.00  0.00           C  
ATOM   1158  NZ  LYS A 301      56.260 -16.158  17.853  1.00  0.00           N1+
ATOM   1159  H   LYS A 301      57.530 -11.695  17.858  1.00  0.00           H  
ATOM   1160  HA  LYS A 301      56.451 -10.930  20.471  1.00  0.00           H  
ATOM   1161  HB2 LYS A 301      58.576 -12.979  19.721  1.00  0.00           H  
ATOM   1162  HB3 LYS A 301      57.797 -12.803  21.301  1.00  0.00           H  
ATOM   1163  HG2 LYS A 301      55.569 -13.217  20.203  1.00  0.00           H  
ATOM   1164  HG3 LYS A 301      56.415 -13.453  18.673  1.00  0.00           H  
ATOM   1165  HD2 LYS A 301      56.427 -15.245  21.091  1.00  0.00           H  
ATOM   1166  HD3 LYS A 301      57.676 -15.387  19.845  1.00  0.00           H  
ATOM   1167  HE2 LYS A 301      54.754 -15.244  19.039  1.00  0.00           H  
ATOM   1168  HE3 LYS A 301      55.393 -16.771  19.665  1.00  0.00           H  
ATOM   1169  HZ1 LYS A 301      56.582 -15.335  17.338  1.00  0.00           H  
ATOM   1170  HZ2 LYS A 301      57.053 -16.780  17.972  1.00  0.00           H  
ATOM   1171  HZ3 LYS A 301      55.623 -16.706  17.275  1.00  0.00           H  
ATOM   1172  N   SER A 302      58.114  -9.237  21.214  1.00  0.00           N  
ATOM   1173  CA  SER A 302      59.094  -8.418  21.944  1.00  0.00           C  
ATOM   1174  C   SER A 302      59.615  -9.163  23.185  1.00  0.00           C  
ATOM   1175  O   SER A 302      59.080 -10.214  23.552  1.00  0.00           O  
ATOM   1176  CB  SER A 302      58.496  -7.049  22.288  1.00  0.00           C  
ATOM   1177  OG  SER A 302      59.520  -6.175  22.724  1.00  0.00           O  
ATOM   1178  H   SER A 302      57.135  -9.116  21.427  1.00  0.00           H  
ATOM   1179  HA  SER A 302      59.948  -8.236  21.293  1.00  0.00           H  
ATOM   1180  HB2 SER A 302      57.743  -7.157  23.064  1.00  0.00           H  
ATOM   1181  HB3 SER A 302      58.026  -6.625  21.400  1.00  0.00           H  
ATOM   1182  HG  SER A 302      59.121  -5.418  23.168  1.00  0.00           H  
ATOM   1183  N   GLY A 303      60.686  -8.656  23.802  1.00  0.00           N  
ATOM   1184  CA  GLY A 303      61.335  -9.268  24.961  1.00  0.00           C  
ATOM   1185  C   GLY A 303      62.417  -8.395  25.599  1.00  0.00           C  
ATOM   1186  O   GLY A 303      63.093  -7.640  24.903  1.00  0.00           O  
ATOM   1187  H   GLY A 303      61.049  -7.767  23.478  1.00  0.00           H  
ATOM   1188  HA2 GLY A 303      60.573  -9.498  25.700  1.00  0.00           H  
ATOM   1189  HA3 GLY A 303      61.813 -10.196  24.655  1.00  0.00           H  
ATOM   1190  N   VAL A 304      62.617  -8.534  26.916  1.00  0.00           N  
ATOM   1191  CA  VAL A 304      63.703  -7.875  27.677  1.00  0.00           C  
ATOM   1192  C   VAL A 304      64.279  -8.838  28.725  1.00  0.00           C  
ATOM   1193  O   VAL A 304      63.536  -9.546  29.406  1.00  0.00           O  
ATOM   1194  CB  VAL A 304      63.225  -6.555  28.335  1.00  0.00           C  
ATOM   1195  CG1 VAL A 304      64.325  -5.854  29.144  1.00  0.00           C  
ATOM   1196  CG2 VAL A 304      62.759  -5.522  27.299  1.00  0.00           C  
ATOM   1197  H   VAL A 304      62.023  -9.189  27.414  1.00  0.00           H  
ATOM   1198  HA  VAL A 304      64.507  -7.626  26.983  1.00  0.00           H  
ATOM   1199  HB  VAL A 304      62.399  -6.773  29.009  1.00  0.00           H  
ATOM   1200 HG11 VAL A 304      64.609  -6.469  29.993  1.00  0.00           H  
ATOM   1201 HG12 VAL A 304      65.197  -5.668  28.518  1.00  0.00           H  
ATOM   1202 HG13 VAL A 304      63.953  -4.907  29.537  1.00  0.00           H  
ATOM   1203 HG21 VAL A 304      63.569  -5.291  26.607  1.00  0.00           H  
ATOM   1204 HG22 VAL A 304      61.919  -5.909  26.725  1.00  0.00           H  
ATOM   1205 HG23 VAL A 304      62.437  -4.607  27.796  1.00  0.00           H  
ATOM   1206  N   PHE A 305      65.606  -8.864  28.868  1.00  0.00           N  
ATOM   1207  CA  PHE A 305      66.297  -9.648  29.896  1.00  0.00           C  
ATOM   1208  C   PHE A 305      66.144  -8.989  31.274  1.00  0.00           C  
ATOM   1209  O   PHE A 305      66.229  -7.768  31.384  1.00  0.00           O  
ATOM   1210  CB  PHE A 305      67.779  -9.796  29.511  1.00  0.00           C  
ATOM   1211  CG  PHE A 305      68.634 -10.628  30.455  1.00  0.00           C  
ATOM   1212  CD1 PHE A 305      68.156 -11.846  30.976  1.00  0.00           C  
ATOM   1213  CD2 PHE A 305      69.928 -10.194  30.801  1.00  0.00           C  
ATOM   1214  CE1 PHE A 305      68.936 -12.587  31.880  1.00  0.00           C  
ATOM   1215  CE2 PHE A 305      70.729 -10.964  31.664  1.00  0.00           C  
ATOM   1216  CZ  PHE A 305      70.224 -12.150  32.221  1.00  0.00           C  
ATOM   1217  H   PHE A 305      66.165  -8.283  28.266  1.00  0.00           H  
ATOM   1218  HA  PHE A 305      65.845 -10.639  29.931  1.00  0.00           H  
ATOM   1219  HB2 PHE A 305      67.841 -10.246  28.523  1.00  0.00           H  
ATOM   1220  HB3 PHE A 305      68.212  -8.797  29.438  1.00  0.00           H  
ATOM   1221  HD1 PHE A 305      67.188 -12.223  30.682  1.00  0.00           H  
ATOM   1222  HD2 PHE A 305      70.321  -9.274  30.394  1.00  0.00           H  
ATOM   1223  HE1 PHE A 305      68.552 -13.501  32.304  1.00  0.00           H  
ATOM   1224  HE2 PHE A 305      71.729 -10.634  31.913  1.00  0.00           H  
ATOM   1225  HZ  PHE A 305      70.827 -12.733  32.905  1.00  0.00           H  
ATOM   1226  N   THR A 306      65.990  -9.776  32.341  1.00  0.00           N  
ATOM   1227  CA  THR A 306      65.876  -9.234  33.711  1.00  0.00           C  
ATOM   1228  C   THR A 306      67.221  -9.013  34.412  1.00  0.00           C  
ATOM   1229  O   THR A 306      67.243  -8.496  35.526  1.00  0.00           O  
ATOM   1230  CB  THR A 306      64.967 -10.089  34.604  1.00  0.00           C  
ATOM   1231  OG1 THR A 306      65.560 -11.335  34.845  1.00  0.00           O  
ATOM   1232  CG2 THR A 306      63.569 -10.306  34.021  1.00  0.00           C  
ATOM   1233  H   THR A 306      65.939 -10.781  32.214  1.00  0.00           H  
ATOM   1234  HA  THR A 306      65.416  -8.250  33.648  1.00  0.00           H  
ATOM   1235  HB  THR A 306      64.851  -9.592  35.563  1.00  0.00           H  
ATOM   1236 HG21 THR A 306      63.097  -9.341  33.837  1.00  0.00           H  
ATOM   1237 HG22 THR A 306      63.619 -10.863  33.087  1.00  0.00           H  
ATOM   1238 HG23 THR A 306      62.963 -10.861  34.737  1.00  0.00           H  
ATOM   1239  HG1 THR A 306      65.541 -11.841  34.014  1.00  0.00           H  
ATOM   1240  N   GLY A 307      68.343  -9.404  33.798  1.00  0.00           N  
ATOM   1241  CA  GLY A 307      69.661  -9.337  34.435  1.00  0.00           C  
ATOM   1242  C   GLY A 307      69.923 -10.449  35.460  1.00  0.00           C  
ATOM   1243  O   GLY A 307      70.854 -10.317  36.251  1.00  0.00           O  
ATOM   1244  H   GLY A 307      68.281  -9.800  32.871  1.00  0.00           H  
ATOM   1245  HA2 GLY A 307      70.436  -9.380  33.674  1.00  0.00           H  
ATOM   1246  HA3 GLY A 307      69.761  -8.381  34.947  1.00  0.00           H  
ATOM   1247  N   ALA A 308      69.089 -11.497  35.504  1.00  0.00           N  
ATOM   1248  CA  ALA A 308      69.101 -12.523  36.550  1.00  0.00           C  
ATOM   1249  C   ALA A 308      68.956 -13.963  36.016  1.00  0.00           C  
ATOM   1250  O   ALA A 308      68.600 -14.187  34.855  1.00  0.00           O  
ATOM   1251  CB  ALA A 308      68.007 -12.175  37.563  1.00  0.00           C  
ATOM   1252  H   ALA A 308      68.338 -11.540  34.831  1.00  0.00           H  
ATOM   1253  HA  ALA A 308      70.056 -12.479  37.076  1.00  0.00           H  
ATOM   1254  HB1 ALA A 308      68.179 -11.169  37.949  1.00  0.00           H  
ATOM   1255  HB2 ALA A 308      67.025 -12.213  37.089  1.00  0.00           H  
ATOM   1256  HB3 ALA A 308      68.037 -12.874  38.399  1.00  0.00           H  
ATOM   1257  N   TYR A 309      69.257 -14.941  36.877  1.00  0.00           N  
ATOM   1258  CA  TYR A 309      69.452 -16.351  36.518  1.00  0.00           C  
ATOM   1259  C   TYR A 309      68.817 -17.318  37.531  1.00  0.00           C  
ATOM   1260  O   TYR A 309      68.570 -16.975  38.691  1.00  0.00           O  
ATOM   1261  CB  TYR A 309      70.959 -16.646  36.401  1.00  0.00           C  
ATOM   1262  CG  TYR A 309      71.675 -15.925  35.272  1.00  0.00           C  
ATOM   1263  CD1 TYR A 309      72.190 -14.627  35.470  1.00  0.00           C  
ATOM   1264  CD2 TYR A 309      71.856 -16.567  34.030  1.00  0.00           C  
ATOM   1265  CE1 TYR A 309      72.859 -13.962  34.425  1.00  0.00           C  
ATOM   1266  CE2 TYR A 309      72.555 -15.918  32.994  1.00  0.00           C  
ATOM   1267  CZ  TYR A 309      73.045 -14.607  33.184  1.00  0.00           C  
ATOM   1268  OH  TYR A 309      73.693 -13.961  32.180  1.00  0.00           O  
ATOM   1269  H   TYR A 309      69.446 -14.694  37.838  1.00  0.00           H  
ATOM   1270  HA  TYR A 309      68.994 -16.544  35.549  1.00  0.00           H  
ATOM   1271  HB2 TYR A 309      71.444 -16.396  37.346  1.00  0.00           H  
ATOM   1272  HB3 TYR A 309      71.096 -17.719  36.253  1.00  0.00           H  
ATOM   1273  HD1 TYR A 309      72.070 -14.138  36.426  1.00  0.00           H  
ATOM   1274  HD2 TYR A 309      71.471 -17.567  33.878  1.00  0.00           H  
ATOM   1275  HE1 TYR A 309      73.246 -12.964  34.567  1.00  0.00           H  
ATOM   1276  HE2 TYR A 309      72.720 -16.430  32.059  1.00  0.00           H  
ATOM   1277  HH  TYR A 309      73.771 -14.500  31.392  1.00  0.00           H  
ATOM   1278  N   ALA A 310      68.606 -18.556  37.085  1.00  0.00           N  
ATOM   1279  CA  ALA A 310      68.295 -19.698  37.939  1.00  0.00           C  
ATOM   1280  C   ALA A 310      69.038 -20.954  37.461  1.00  0.00           C  
ATOM   1281  O   ALA A 310      69.472 -21.028  36.314  1.00  0.00           O  
ATOM   1282  CB  ALA A 310      66.773 -19.904  37.945  1.00  0.00           C  
ATOM   1283  H   ALA A 310      68.807 -18.754  36.111  1.00  0.00           H  
ATOM   1284  HA  ALA A 310      68.633 -19.489  38.954  1.00  0.00           H  
ATOM   1285  HB1 ALA A 310      66.275 -18.990  38.266  1.00  0.00           H  
ATOM   1286  HB2 ALA A 310      66.426 -20.165  36.946  1.00  0.00           H  
ATOM   1287  HB3 ALA A 310      66.515 -20.709  38.632  1.00  0.00           H  
ATOM   1288  N   THR A 311      69.131 -21.976  38.310  1.00  0.00           N  
ATOM   1289  CA  THR A 311      69.498 -23.343  37.922  1.00  0.00           C  
ATOM   1290  C   THR A 311      68.260 -24.134  37.501  1.00  0.00           C  
ATOM   1291  O   THR A 311      67.219 -24.100  38.161  1.00  0.00           O  
ATOM   1292  CB  THR A 311      70.307 -24.033  39.037  1.00  0.00           C  
ATOM   1293  OG1 THR A 311      71.678 -23.859  38.748  1.00  0.00           O  
ATOM   1294  CG2 THR A 311      70.103 -25.537  39.210  1.00  0.00           C  
ATOM   1295  H   THR A 311      68.766 -21.834  39.248  1.00  0.00           H  
ATOM   1296  HA  THR A 311      70.146 -23.285  37.050  1.00  0.00           H  
ATOM   1297  HB  THR A 311      70.086 -23.552  39.991  1.00  0.00           H  
ATOM   1298 HG21 THR A 311      69.091 -25.740  39.562  1.00  0.00           H  
ATOM   1299 HG22 THR A 311      70.260 -26.050  38.265  1.00  0.00           H  
ATOM   1300 HG23 THR A 311      70.803 -25.920  39.952  1.00  0.00           H  
ATOM   1301  HG1 THR A 311      71.891 -24.470  38.018  1.00  0.00           H  
ATOM   1302  N   ASN A 312      68.397 -24.893  36.414  1.00  0.00           N  
ATOM   1303  CA  ASN A 312      67.427 -25.897  35.989  1.00  0.00           C  
ATOM   1304  C   ASN A 312      67.435 -27.110  36.952  1.00  0.00           C  
ATOM   1305  O   ASN A 312      68.493 -27.723  37.108  1.00  0.00           O  
ATOM   1306  CB  ASN A 312      67.765 -26.251  34.530  1.00  0.00           C  
ATOM   1307  CG  ASN A 312      66.862 -27.287  33.889  1.00  0.00           C  
ATOM   1308  OD1 ASN A 312      66.406 -28.216  34.534  1.00  0.00           O  
ATOM   1309  ND2 ASN A 312      66.662 -27.218  32.599  1.00  0.00           N  
ATOM   1310  H   ASN A 312      69.250 -24.794  35.870  1.00  0.00           H  
ATOM   1311  HA  ASN A 312      66.443 -25.446  36.009  1.00  0.00           H  
ATOM   1312  HB2 ASN A 312      68.785 -26.628  34.482  1.00  0.00           H  
ATOM   1313  HB3 ASN A 312      67.705 -25.342  33.935  1.00  0.00           H  
ATOM   1314 HD21 ASN A 312      67.269 -26.642  32.010  1.00  0.00           H  
ATOM   1315 HD22 ASN A 312      66.200 -27.990  32.136  1.00  0.00           H  
ATOM   1316  N   PRO A 313      66.286 -27.524  37.531  1.00  0.00           N  
ATOM   1317  CA  PRO A 313      66.214 -28.608  38.519  1.00  0.00           C  
ATOM   1318  C   PRO A 313      66.417 -30.026  37.944  1.00  0.00           C  
ATOM   1319  O   PRO A 313      66.273 -31.009  38.675  1.00  0.00           O  
ATOM   1320  CB  PRO A 313      64.860 -28.429  39.218  1.00  0.00           C  
ATOM   1321  CG  PRO A 313      63.988 -27.804  38.135  1.00  0.00           C  
ATOM   1322  CD  PRO A 313      64.971 -26.910  37.379  1.00  0.00           C  
ATOM   1323  HA  PRO A 313      66.999 -28.455  39.261  1.00  0.00           H  
ATOM   1324  HB2 PRO A 313      64.441 -29.369  39.581  1.00  0.00           H  
ATOM   1325  HB3 PRO A 313      64.968 -27.724  40.044  1.00  0.00           H  
ATOM   1326  HG2 PRO A 313      63.165 -27.231  38.561  1.00  0.00           H  
ATOM   1327  HG3 PRO A 313      63.613 -28.585  37.473  1.00  0.00           H  
ATOM   1328  HD2 PRO A 313      64.985 -25.919  37.833  1.00  0.00           H  
ATOM   1329  HD3 PRO A 313      64.681 -26.841  36.330  1.00  0.00           H  
ATOM   1330  N   LEU A 314      66.775 -30.158  36.659  1.00  0.00           N  
ATOM   1331  CA  LEU A 314      67.313 -31.394  36.086  1.00  0.00           C  
ATOM   1332  C   LEU A 314      68.618 -31.174  35.305  1.00  0.00           C  
ATOM   1333  O   LEU A 314      69.591 -31.872  35.572  1.00  0.00           O  
ATOM   1334  CB  LEU A 314      66.226 -32.067  35.235  1.00  0.00           C  
ATOM   1335  CG  LEU A 314      66.578 -33.501  34.800  1.00  0.00           C  
ATOM   1336  CD1 LEU A 314      66.622 -34.478  35.980  1.00  0.00           C  
ATOM   1337  CD2 LEU A 314      65.503 -33.984  33.833  1.00  0.00           C  
ATOM   1338  H   LEU A 314      66.787 -29.324  36.082  1.00  0.00           H  
ATOM   1339  HA  LEU A 314      67.568 -32.060  36.909  1.00  0.00           H  
ATOM   1340  HB2 LEU A 314      65.298 -32.096  35.807  1.00  0.00           H  
ATOM   1341  HB3 LEU A 314      66.059 -31.458  34.345  1.00  0.00           H  
ATOM   1342  HG  LEU A 314      67.538 -33.514  34.286  1.00  0.00           H  
ATOM   1343 HD11 LEU A 314      67.430 -34.206  36.658  1.00  0.00           H  
ATOM   1344 HD12 LEU A 314      65.668 -34.466  36.504  1.00  0.00           H  
ATOM   1345 HD13 LEU A 314      66.824 -35.483  35.607  1.00  0.00           H  
ATOM   1346 HD21 LEU A 314      64.515 -33.888  34.280  1.00  0.00           H  
ATOM   1347 HD22 LEU A 314      65.555 -33.390  32.923  1.00  0.00           H  
ATOM   1348 HD23 LEU A 314      65.693 -35.022  33.569  1.00  0.00           H  
ATOM   1349  N   SER A 315      68.688 -30.187  34.404  1.00  0.00           N  
ATOM   1350  CA  SER A 315      69.908 -29.939  33.609  1.00  0.00           C  
ATOM   1351  C   SER A 315      71.051 -29.295  34.406  1.00  0.00           C  
ATOM   1352  O   SER A 315      72.155 -29.165  33.882  1.00  0.00           O  
ATOM   1353  CB  SER A 315      69.631 -29.015  32.417  1.00  0.00           C  
ATOM   1354  OG  SER A 315      68.497 -29.394  31.673  1.00  0.00           O  
ATOM   1355  H   SER A 315      67.851 -29.662  34.176  1.00  0.00           H  
ATOM   1356  HA  SER A 315      70.270 -30.890  33.219  1.00  0.00           H  
ATOM   1357  HB2 SER A 315      70.499 -29.005  31.756  1.00  0.00           H  
ATOM   1358  HB3 SER A 315      69.478 -28.003  32.789  1.00  0.00           H  
ATOM   1359  HG  SER A 315      68.295 -28.634  31.094  1.00  0.00           H  
ATOM   1360  N   GLY A 316      70.773 -28.709  35.577  1.00  0.00           N  
ATOM   1361  CA  GLY A 316      71.701 -27.857  36.336  1.00  0.00           C  
ATOM   1362  C   GLY A 316      71.945 -26.462  35.730  1.00  0.00           C  
ATOM   1363  O   GLY A 316      72.228 -25.514  36.468  1.00  0.00           O  
ATOM   1364  H   GLY A 316      69.836 -28.807  35.953  1.00  0.00           H  
ATOM   1365  HA2 GLY A 316      71.321 -27.739  37.349  1.00  0.00           H  
ATOM   1366  HA3 GLY A 316      72.664 -28.365  36.395  1.00  0.00           H  
ATOM   1367  N   GLU A 317      71.795 -26.339  34.404  1.00  0.00           N  
ATOM   1368  CA  GLU A 317      72.127 -25.180  33.564  1.00  0.00           C  
ATOM   1369  C   GLU A 317      71.624 -23.831  34.111  1.00  0.00           C  
ATOM   1370  O   GLU A 317      70.553 -23.746  34.720  1.00  0.00           O  
ATOM   1371  CB  GLU A 317      71.641 -25.431  32.114  1.00  0.00           C  
ATOM   1372  CG  GLU A 317      70.169 -25.052  31.892  1.00  0.00           C  
ATOM   1373  CD  GLU A 317      69.533 -25.682  30.648  1.00  0.00           C  
ATOM   1374  OE1 GLU A 317      68.669 -26.574  30.838  1.00  0.00           O  
ATOM   1375  OE2 GLU A 317      69.883 -25.250  29.531  1.00  0.00           O1-
ATOM   1376  H   GLU A 317      71.638 -27.208  33.911  1.00  0.00           H  
ATOM   1377  HA  GLU A 317      73.215 -25.128  33.529  1.00  0.00           H  
ATOM   1378  HB2 GLU A 317      72.253 -24.838  31.433  1.00  0.00           H  
ATOM   1379  HB3 GLU A 317      71.788 -26.484  31.867  1.00  0.00           H  
ATOM   1380  HG2 GLU A 317      70.102 -23.965  31.820  1.00  0.00           H  
ATOM   1381  HG3 GLU A 317      69.603 -25.367  32.764  1.00  0.00           H  
ATOM   1382  N   LYS A 318      72.388 -22.761  33.848  1.00  0.00           N  
ATOM   1383  CA  LYS A 318      72.055 -21.395  34.273  1.00  0.00           C  
ATOM   1384  C   LYS A 318      71.120 -20.706  33.287  1.00  0.00           C  
ATOM   1385  O   LYS A 318      71.544 -19.923  32.437  1.00  0.00           O  
ATOM   1386  CB  LYS A 318      73.319 -20.580  34.608  1.00  0.00           C  
ATOM   1387  CG  LYS A 318      74.016 -21.026  35.908  1.00  0.00           C  
ATOM   1388  CD  LYS A 318      73.034 -21.095  37.086  1.00  0.00           C  
ATOM   1389  CE  LYS A 318      73.722 -21.162  38.444  1.00  0.00           C  
ATOM   1390  NZ  LYS A 318      72.696 -21.298  39.494  1.00  0.00           N1+
ATOM   1391  H   LYS A 318      73.218 -22.891  33.290  1.00  0.00           H  
ATOM   1392  HA  LYS A 318      71.460 -21.466  35.175  1.00  0.00           H  
ATOM   1393  HB2 LYS A 318      74.025 -20.634  33.778  1.00  0.00           H  
ATOM   1394  HB3 LYS A 318      73.031 -19.534  34.732  1.00  0.00           H  
ATOM   1395  HG2 LYS A 318      74.472 -22.006  35.763  1.00  0.00           H  
ATOM   1396  HG3 LYS A 318      74.804 -20.307  36.137  1.00  0.00           H  
ATOM   1397  HD2 LYS A 318      72.412 -21.984  36.975  1.00  0.00           H  
ATOM   1398  HD3 LYS A 318      72.391 -20.211  37.072  1.00  0.00           H  
ATOM   1399  HE2 LYS A 318      74.274 -20.230  38.600  1.00  0.00           H  
ATOM   1400  HE3 LYS A 318      74.417 -22.004  38.474  1.00  0.00           H  
ATOM   1401  HZ1 LYS A 318      72.048 -20.508  39.418  1.00  0.00           H  
ATOM   1402  HZ2 LYS A 318      72.184 -22.171  39.425  1.00  0.00           H  
ATOM   1403  HZ3 LYS A 318      73.080 -21.146  40.421  1.00  0.00           H  
ATOM   1404  N   VAL A 319      69.835 -21.020  33.425  1.00  0.00           N  
ATOM   1405  CA  VAL A 319      68.753 -20.468  32.613  1.00  0.00           C  
ATOM   1406  C   VAL A 319      68.604 -18.964  32.850  1.00  0.00           C  
ATOM   1407  O   VAL A 319      68.557 -18.488  33.988  1.00  0.00           O  
ATOM   1408  CB  VAL A 319      67.426 -21.227  32.816  1.00  0.00           C  
ATOM   1409  CG1 VAL A 319      67.582 -22.699  32.434  1.00  0.00           C  
ATOM   1410  CG2 VAL A 319      66.887 -21.208  34.250  1.00  0.00           C  
ATOM   1411  H   VAL A 319      69.595 -21.641  34.189  1.00  0.00           H  
ATOM   1412  HA  VAL A 319      69.040 -20.606  31.573  1.00  0.00           H  
ATOM   1413  HB  VAL A 319      66.675 -20.782  32.164  1.00  0.00           H  
ATOM   1414 HG11 VAL A 319      67.958 -22.781  31.415  1.00  0.00           H  
ATOM   1415 HG12 VAL A 319      68.272 -23.196  33.113  1.00  0.00           H  
ATOM   1416 HG13 VAL A 319      66.615 -23.198  32.487  1.00  0.00           H  
ATOM   1417 HG21 VAL A 319      67.554 -21.752  34.915  1.00  0.00           H  
ATOM   1418 HG22 VAL A 319      66.766 -20.185  34.599  1.00  0.00           H  
ATOM   1419 HG23 VAL A 319      65.917 -21.698  34.268  1.00  0.00           H  
ATOM   1420  N   GLN A 320      68.549 -18.201  31.760  1.00  0.00           N  
ATOM   1421  CA  GLN A 320      68.379 -16.746  31.807  1.00  0.00           C  
ATOM   1422  C   GLN A 320      66.928 -16.386  32.135  1.00  0.00           C  
ATOM   1423  O   GLN A 320      66.021 -16.896  31.481  1.00  0.00           O  
ATOM   1424  CB  GLN A 320      68.751 -16.130  30.455  1.00  0.00           C  
ATOM   1425  CG  GLN A 320      70.219 -16.331  30.058  1.00  0.00           C  
ATOM   1426  CD  GLN A 320      70.539 -15.640  28.738  1.00  0.00           C  
ATOM   1427  OE1 GLN A 320      69.897 -14.685  28.335  1.00  0.00           O  
ATOM   1428  NE2 GLN A 320      71.534 -16.090  28.007  1.00  0.00           N  
ATOM   1429  H   GLN A 320      68.611 -18.657  30.858  1.00  0.00           H  
ATOM   1430  HA  GLN A 320      69.028 -16.327  32.579  1.00  0.00           H  
ATOM   1431  HB2 GLN A 320      68.118 -16.558  29.677  1.00  0.00           H  
ATOM   1432  HB3 GLN A 320      68.548 -15.060  30.506  1.00  0.00           H  
ATOM   1433  HG2 GLN A 320      70.434 -17.396  29.966  1.00  0.00           H  
ATOM   1434  HG3 GLN A 320      70.857 -15.905  30.827  1.00  0.00           H  
ATOM   1435 HE21 GLN A 320      72.063 -16.896  28.283  1.00  0.00           H  
ATOM   1436 HE22 GLN A 320      71.687 -15.610  27.132  1.00  0.00           H  
ATOM   1437  N   ILE A 321      66.687 -15.443  33.047  1.00  0.00           N  
ATOM   1438  CA  ILE A 321      65.332 -14.963  33.346  1.00  0.00           C  
ATOM   1439  C   ILE A 321      64.995 -13.779  32.423  1.00  0.00           C  
ATOM   1440  O   ILE A 321      65.540 -12.681  32.565  1.00  0.00           O  
ATOM   1441  CB  ILE A 321      65.175 -14.654  34.855  1.00  0.00           C  
ATOM   1442  CG1 ILE A 321      65.525 -15.885  35.729  1.00  0.00           C  
ATOM   1443  CG2 ILE A 321      63.729 -14.202  35.135  1.00  0.00           C  
ATOM   1444  CD1 ILE A 321      65.525 -15.610  37.239  1.00  0.00           C  
ATOM   1445  H   ILE A 321      67.462 -15.047  33.575  1.00  0.00           H  
ATOM   1446  HA  ILE A 321      64.622 -15.760  33.120  1.00  0.00           H  
ATOM   1447  HB  ILE A 321      65.860 -13.851  35.120  1.00  0.00           H  
ATOM   1448 HG12 ILE A 321      64.820 -16.687  35.517  1.00  0.00           H  
ATOM   1449 HG13 ILE A 321      66.522 -16.243  35.474  1.00  0.00           H  
ATOM   1450 HG21 ILE A 321      63.461 -13.349  34.513  1.00  0.00           H  
ATOM   1451 HG22 ILE A 321      63.034 -15.018  34.933  1.00  0.00           H  
ATOM   1452 HG23 ILE A 321      63.626 -13.883  36.171  1.00  0.00           H  
ATOM   1453 HD11 ILE A 321      66.198 -14.783  37.467  1.00  0.00           H  
ATOM   1454 HD12 ILE A 321      64.523 -15.371  37.591  1.00  0.00           H  
ATOM   1455 HD13 ILE A 321      65.869 -16.501  37.765  1.00  0.00           H  
ATOM   1456  N   TRP A 322      64.078 -13.991  31.482  1.00  0.00           N  
ATOM   1457  CA  TRP A 322      63.551 -12.996  30.541  1.00  0.00           C  
ATOM   1458  C   TRP A 322      62.086 -12.654  30.834  1.00  0.00           C  
ATOM   1459  O   TRP A 322      61.378 -13.378  31.539  1.00  0.00           O  
ATOM   1460  CB  TRP A 322      63.711 -13.514  29.099  1.00  0.00           C  
ATOM   1461  CG  TRP A 322      65.079 -13.366  28.508  1.00  0.00           C  
ATOM   1462  CD1 TRP A 322      66.146 -14.154  28.767  1.00  0.00           C  
ATOM   1463  CD2 TRP A 322      65.541 -12.381  27.529  1.00  0.00           C  
ATOM   1464  NE1 TRP A 322      67.241 -13.697  28.057  1.00  0.00           N  
ATOM   1465  CE2 TRP A 322      66.922 -12.617  27.265  1.00  0.00           C  
ATOM   1466  CE3 TRP A 322      64.930 -11.319  26.826  1.00  0.00           C  
ATOM   1467  CZ2 TRP A 322      67.661 -11.833  26.367  1.00  0.00           C  
ATOM   1468  CZ3 TRP A 322      65.660 -10.524  25.921  1.00  0.00           C  
ATOM   1469  CH2 TRP A 322      67.026 -10.772  25.701  1.00  0.00           C  
ATOM   1470  H   TRP A 322      63.675 -14.922  31.411  1.00  0.00           H  
ATOM   1471  HA  TRP A 322      64.114 -12.067  30.625  1.00  0.00           H  
ATOM   1472  HB2 TRP A 322      63.407 -14.561  29.049  1.00  0.00           H  
ATOM   1473  HB3 TRP A 322      63.029 -12.965  28.449  1.00  0.00           H  
ATOM   1474  HD1 TRP A 322      66.133 -15.003  29.440  1.00  0.00           H  
ATOM   1475  HE1 TRP A 322      68.172 -14.117  28.102  1.00  0.00           H  
ATOM   1476  HE3 TRP A 322      63.883 -11.120  26.987  1.00  0.00           H  
ATOM   1477  HZ2 TRP A 322      68.704 -12.051  26.186  1.00  0.00           H  
ATOM   1478  HZ3 TRP A 322      65.166  -9.730  25.375  1.00  0.00           H  
ATOM   1479  HH2 TRP A 322      67.581 -10.170  24.994  1.00  0.00           H  
ATOM   1480  N   ILE A 323      61.610 -11.571  30.221  1.00  0.00           N  
ATOM   1481  CA  ILE A 323      60.186 -11.244  30.103  1.00  0.00           C  
ATOM   1482  C   ILE A 323      59.772 -11.069  28.643  1.00  0.00           C  
ATOM   1483  O   ILE A 323      60.584 -10.639  27.819  1.00  0.00           O  
ATOM   1484  CB  ILE A 323      59.808 -10.010  30.939  1.00  0.00           C  
ATOM   1485  CG1 ILE A 323      60.601  -8.735  30.584  1.00  0.00           C  
ATOM   1486  CG2 ILE A 323      59.966 -10.336  32.426  1.00  0.00           C  
ATOM   1487  CD1 ILE A 323      59.841  -7.465  30.974  1.00  0.00           C  
ATOM   1488  H   ILE A 323      62.261 -10.984  29.707  1.00  0.00           H  
ATOM   1489  HA  ILE A 323      59.610 -12.086  30.481  1.00  0.00           H  
ATOM   1490  HB  ILE A 323      58.751  -9.824  30.764  1.00  0.00           H  
ATOM   1491 HG12 ILE A 323      61.564  -8.751  31.096  1.00  0.00           H  
ATOM   1492 HG13 ILE A 323      60.789  -8.690  29.513  1.00  0.00           H  
ATOM   1493 HG21 ILE A 323      59.327 -11.180  32.661  1.00  0.00           H  
ATOM   1494 HG22 ILE A 323      60.999 -10.584  32.664  1.00  0.00           H  
ATOM   1495 HG23 ILE A 323      59.653  -9.491  33.028  1.00  0.00           H  
ATOM   1496 HD11 ILE A 323      58.997  -7.323  30.304  1.00  0.00           H  
ATOM   1497 HD12 ILE A 323      59.463  -7.541  31.989  1.00  0.00           H  
ATOM   1498 HD13 ILE A 323      60.499  -6.602  30.888  1.00  0.00           H  
ATOM   1499  N   ALA A 324      58.509 -11.373  28.332  1.00  0.00           N  
ATOM   1500  CA  ALA A 324      57.937 -11.228  26.992  1.00  0.00           C  
ATOM   1501  C   ALA A 324      56.403 -11.102  27.009  1.00  0.00           C  
ATOM   1502  O   ALA A 324      55.742 -11.591  27.924  1.00  0.00           O  
ATOM   1503  CB  ALA A 324      58.340 -12.436  26.145  1.00  0.00           C  
ATOM   1504  H   ALA A 324      57.895 -11.714  29.064  1.00  0.00           H  
ATOM   1505  HA  ALA A 324      58.348 -10.334  26.524  1.00  0.00           H  
ATOM   1506  HB1 ALA A 324      59.412 -12.613  26.222  1.00  0.00           H  
ATOM   1507  HB2 ALA A 324      57.800 -13.322  26.478  1.00  0.00           H  
ATOM   1508  HB3 ALA A 324      58.091 -12.233  25.104  1.00  0.00           H  
ATOM   1509  N   ASP A 325      55.832 -10.541  25.940  1.00  0.00           N  
ATOM   1510  CA  ASP A 325      54.383 -10.343  25.789  1.00  0.00           C  
ATOM   1511  C   ASP A 325      53.594 -11.660  25.821  1.00  0.00           C  
ATOM   1512  O   ASP A 325      52.575 -11.743  26.497  1.00  0.00           O  
ATOM   1513  CB  ASP A 325      54.093  -9.620  24.465  1.00  0.00           C  
ATOM   1514  CG  ASP A 325      54.509  -8.153  24.494  1.00  0.00           C  
ATOM   1515  OD1 ASP A 325      53.909  -7.367  25.254  1.00  0.00           O  
ATOM   1516  OD2 ASP A 325      55.415  -7.755  23.725  1.00  0.00           O1-
ATOM   1517  H   ASP A 325      56.449 -10.115  25.258  1.00  0.00           H  
ATOM   1518  HA  ASP A 325      54.017  -9.724  26.611  1.00  0.00           H  
ATOM   1519  HB2 ASP A 325      53.019  -9.658  24.270  1.00  0.00           H  
ATOM   1520  HB3 ASP A 325      54.600 -10.136  23.647  1.00  0.00           H  
ATOM   1521  N   TYR A 326      54.095 -12.716  25.170  1.00  0.00           N  
ATOM   1522  CA  TYR A 326      53.439 -14.032  25.067  1.00  0.00           C  
ATOM   1523  C   TYR A 326      53.406 -14.839  26.381  1.00  0.00           C  
ATOM   1524  O   TYR A 326      53.065 -16.025  26.392  1.00  0.00           O  
ATOM   1525  CB  TYR A 326      54.080 -14.835  23.927  1.00  0.00           C  
ATOM   1526  CG  TYR A 326      55.558 -15.118  24.126  1.00  0.00           C  
ATOM   1527  CD1 TYR A 326      55.984 -16.213  24.906  1.00  0.00           C  
ATOM   1528  CD2 TYR A 326      56.511 -14.266  23.540  1.00  0.00           C  
ATOM   1529  CE1 TYR A 326      57.359 -16.465  25.081  1.00  0.00           C  
ATOM   1530  CE2 TYR A 326      57.883 -14.527  23.702  1.00  0.00           C  
ATOM   1531  CZ  TYR A 326      58.312 -15.627  24.474  1.00  0.00           C  
ATOM   1532  OH  TYR A 326      59.634 -15.857  24.677  1.00  0.00           O  
ATOM   1533  H   TYR A 326      54.980 -12.602  24.701  1.00  0.00           H  
ATOM   1534  HA  TYR A 326      52.399 -13.856  24.797  1.00  0.00           H  
ATOM   1535  HB2 TYR A 326      53.546 -15.779  23.812  1.00  0.00           H  
ATOM   1536  HB3 TYR A 326      53.944 -14.284  22.995  1.00  0.00           H  
ATOM   1537  HD1 TYR A 326      55.258 -16.866  25.367  1.00  0.00           H  
ATOM   1538  HD2 TYR A 326      56.188 -13.421  22.951  1.00  0.00           H  
ATOM   1539  HE1 TYR A 326      57.710 -17.312  25.656  1.00  0.00           H  
ATOM   1540  HE2 TYR A 326      58.607 -13.871  23.256  1.00  0.00           H  
ATOM   1541  HH  TYR A 326      60.206 -15.218  24.248  1.00  0.00           H  
ATOM   1542  N   VAL A 327      53.784 -14.218  27.500  1.00  0.00           N  
ATOM   1543  CA  VAL A 327      53.607 -14.773  28.840  1.00  0.00           C  
ATOM   1544  C   VAL A 327      52.404 -14.100  29.491  1.00  0.00           C  
ATOM   1545  O   VAL A 327      52.369 -12.879  29.662  1.00  0.00           O  
ATOM   1546  CB  VAL A 327      54.874 -14.671  29.695  1.00  0.00           C  
ATOM   1547  CG1 VAL A 327      54.735 -15.613  30.896  1.00  0.00           C  
ATOM   1548  CG2 VAL A 327      56.129 -15.083  28.923  1.00  0.00           C  
ATOM   1549  H   VAL A 327      54.044 -13.241  27.434  1.00  0.00           H  
ATOM   1550  HA  VAL A 327      53.391 -15.831  28.739  1.00  0.00           H  
ATOM   1551  HB  VAL A 327      55.002 -13.647  30.037  1.00  0.00           H  
ATOM   1552 HG11 VAL A 327      53.877 -15.325  31.502  1.00  0.00           H  
ATOM   1553 HG12 VAL A 327      54.612 -16.641  30.559  1.00  0.00           H  
ATOM   1554 HG13 VAL A 327      55.628 -15.574  31.510  1.00  0.00           H  
ATOM   1555 HG21 VAL A 327      56.019 -16.091  28.524  1.00  0.00           H  
ATOM   1556 HG22 VAL A 327      56.318 -14.386  28.107  1.00  0.00           H  
ATOM   1557 HG23 VAL A 327      56.977 -15.045  29.597  1.00  0.00           H  
ATOM   1558  N   LEU A 328      51.391 -14.908  29.791  1.00  0.00           N  
ATOM   1559  CA  LEU A 328      50.037 -14.465  30.118  1.00  0.00           C  
ATOM   1560  C   LEU A 328      50.009 -13.745  31.467  1.00  0.00           C  
ATOM   1561  O   LEU A 328      50.600 -14.224  32.438  1.00  0.00           O  
ATOM   1562  CB  LEU A 328      49.073 -15.670  30.084  1.00  0.00           C  
ATOM   1563  CG  LEU A 328      49.154 -16.513  28.797  1.00  0.00           C  
ATOM   1564  CD1 LEU A 328      48.225 -17.721  28.839  1.00  0.00           C  
ATOM   1565  CD2 LEU A 328      48.821 -15.678  27.575  1.00  0.00           C  
ATOM   1566  H   LEU A 328      51.539 -15.904  29.683  1.00  0.00           H  
ATOM   1567  HA  LEU A 328      49.716 -13.747  29.361  1.00  0.00           H  
ATOM   1568  HB2 LEU A 328      49.277 -16.312  30.937  1.00  0.00           H  
ATOM   1569  HB3 LEU A 328      48.054 -15.306  30.197  1.00  0.00           H  
ATOM   1570  HG  LEU A 328      50.161 -16.894  28.664  1.00  0.00           H  
ATOM   1571 HD11 LEU A 328      48.507 -18.361  29.672  1.00  0.00           H  
ATOM   1572 HD12 LEU A 328      47.189 -17.398  28.949  1.00  0.00           H  
ATOM   1573 HD13 LEU A 328      48.329 -18.300  27.923  1.00  0.00           H  
ATOM   1574 HD21 LEU A 328      47.845 -15.206  27.690  1.00  0.00           H  
ATOM   1575 HD22 LEU A 328      49.581 -14.912  27.443  1.00  0.00           H  
ATOM   1576 HD23 LEU A 328      48.838 -16.325  26.702  1.00  0.00           H  
ATOM   1577  N   SER A 329      49.322 -12.604  31.525  1.00  0.00           N  
ATOM   1578  CA  SER A 329      49.220 -11.775  32.729  1.00  0.00           C  
ATOM   1579  C   SER A 329      48.119 -12.233  33.691  1.00  0.00           C  
ATOM   1580  O   SER A 329      48.110 -11.779  34.834  1.00  0.00           O  
ATOM   1581  CB  SER A 329      49.004 -10.307  32.352  1.00  0.00           C  
ATOM   1582  OG  SER A 329      49.128  -9.498  33.507  1.00  0.00           O  
ATOM   1583  H   SER A 329      48.796 -12.327  30.693  1.00  0.00           H  
ATOM   1584  HA  SER A 329      50.167 -11.837  33.268  1.00  0.00           H  
ATOM   1585  HB2 SER A 329      48.013 -10.181  31.915  1.00  0.00           H  
ATOM   1586  HB3 SER A 329      49.755 -10.001  31.627  1.00  0.00           H  
ATOM   1587  HG  SER A 329      48.743  -9.981  34.254  1.00  0.00           H  
ATOM   1588  N   THR A 330      47.190 -13.100  33.267  1.00  0.00           N  
ATOM   1589  CA  THR A 330      46.125 -13.631  34.141  1.00  0.00           C  
ATOM   1590  C   THR A 330      45.854 -15.134  33.947  1.00  0.00           C  
ATOM   1591  O   THR A 330      44.729 -15.597  34.145  1.00  0.00           O  
ATOM   1592  CB  THR A 330      44.863 -12.746  34.075  1.00  0.00           C  
ATOM   1593  OG1 THR A 330      43.909 -13.183  35.011  1.00  0.00           O  
ATOM   1594  CG2 THR A 330      44.179 -12.685  32.711  1.00  0.00           C  
ATOM   1595  H   THR A 330      47.152 -13.328  32.271  1.00  0.00           H  
ATOM   1596  HA  THR A 330      46.479 -13.553  35.169  1.00  0.00           H  
ATOM   1597  HB  THR A 330      45.147 -11.729  34.349  1.00  0.00           H  
ATOM   1598 HG21 THR A 330      44.817 -12.147  32.011  1.00  0.00           H  
ATOM   1599 HG22 THR A 330      43.994 -13.687  32.326  1.00  0.00           H  
ATOM   1600 HG23 THR A 330      43.234 -12.151  32.800  1.00  0.00           H  
ATOM   1601  HG1 THR A 330      43.794 -14.130  34.835  1.00  0.00           H  
ATOM   1602  N   TYR A 331      46.877 -15.927  33.596  1.00  0.00           N  
ATOM   1603  CA  TYR A 331      46.730 -17.380  33.420  1.00  0.00           C  
ATOM   1604  C   TYR A 331      47.960 -18.204  33.859  1.00  0.00           C  
ATOM   1605  O   TYR A 331      49.093 -17.710  33.882  1.00  0.00           O  
ATOM   1606  CB  TYR A 331      46.341 -17.662  31.964  1.00  0.00           C  
ATOM   1607  CG  TYR A 331      45.814 -19.064  31.752  1.00  0.00           C  
ATOM   1608  CD1 TYR A 331      44.457 -19.345  32.002  1.00  0.00           C  
ATOM   1609  CD2 TYR A 331      46.696 -20.103  31.404  1.00  0.00           C  
ATOM   1610  CE1 TYR A 331      43.988 -20.671  31.919  1.00  0.00           C  
ATOM   1611  CE2 TYR A 331      46.234 -21.429  31.346  1.00  0.00           C  
ATOM   1612  CZ  TYR A 331      44.879 -21.721  31.609  1.00  0.00           C  
ATOM   1613  OH  TYR A 331      44.426 -22.999  31.598  1.00  0.00           O  
ATOM   1614  H   TYR A 331      47.792 -15.520  33.462  1.00  0.00           H  
ATOM   1615  HA  TYR A 331      45.902 -17.715  34.045  1.00  0.00           H  
ATOM   1616  HB2 TYR A 331      45.571 -16.956  31.649  1.00  0.00           H  
ATOM   1617  HB3 TYR A 331      47.213 -17.498  31.340  1.00  0.00           H  
ATOM   1618  HD1 TYR A 331      43.782 -18.547  32.278  1.00  0.00           H  
ATOM   1619  HD2 TYR A 331      47.743 -19.902  31.237  1.00  0.00           H  
ATOM   1620  HE1 TYR A 331      42.956 -20.908  32.121  1.00  0.00           H  
ATOM   1621  HE2 TYR A 331      46.921 -22.235  31.127  1.00  0.00           H  
ATOM   1622  HH  TYR A 331      45.190 -23.646  31.489  1.00  0.00           H  
ATOM   1623  N   GLY A 332      47.728 -19.474  34.214  1.00  0.00           N  
ATOM   1624  CA  GLY A 332      48.733 -20.388  34.765  1.00  0.00           C  
ATOM   1625  C   GLY A 332      49.347 -19.838  36.054  1.00  0.00           C  
ATOM   1626  O   GLY A 332      48.649 -19.271  36.894  1.00  0.00           O  
ATOM   1627  H   GLY A 332      46.799 -19.845  34.074  1.00  0.00           H  
ATOM   1628  HA2 GLY A 332      48.278 -21.357  34.974  1.00  0.00           H  
ATOM   1629  HA3 GLY A 332      49.520 -20.544  34.031  1.00  0.00           H  
ATOM   1630  N   THR A 333      50.673 -19.918  36.178  1.00  0.00           N  
ATOM   1631  CA  THR A 333      51.440 -19.209  37.222  1.00  0.00           C  
ATOM   1632  C   THR A 333      52.011 -17.866  36.743  1.00  0.00           C  
ATOM   1633  O   THR A 333      52.855 -17.281  37.419  1.00  0.00           O  
ATOM   1634  CB  THR A 333      52.559 -20.087  37.801  1.00  0.00           C  
ATOM   1635  OG1 THR A 333      53.420 -20.523  36.781  1.00  0.00           O  
ATOM   1636  CG2 THR A 333      52.023 -21.324  38.523  1.00  0.00           C  
ATOM   1637  H   THR A 333      51.200 -20.432  35.485  1.00  0.00           H  
ATOM   1638  HA  THR A 333      50.770 -18.968  38.047  1.00  0.00           H  
ATOM   1639  HB  THR A 333      53.136 -19.506  38.521  1.00  0.00           H  
ATOM   1640 HG21 THR A 333      51.422 -21.013  39.377  1.00  0.00           H  
ATOM   1641 HG22 THR A 333      51.406 -21.920  37.852  1.00  0.00           H  
ATOM   1642 HG23 THR A 333      52.860 -21.925  38.878  1.00  0.00           H  
ATOM   1643  HG1 THR A 333      54.275 -20.669  37.227  1.00  0.00           H  
ATOM   1644  N   GLY A 334      51.602 -17.371  35.567  1.00  0.00           N  
ATOM   1645  CA  GLY A 334      52.166 -16.167  34.939  1.00  0.00           C  
ATOM   1646  C   GLY A 334      53.594 -16.335  34.391  1.00  0.00           C  
ATOM   1647  O   GLY A 334      54.270 -15.331  34.150  1.00  0.00           O  
ATOM   1648  H   GLY A 334      50.832 -17.828  35.093  1.00  0.00           H  
ATOM   1649  HA2 GLY A 334      51.518 -15.869  34.117  1.00  0.00           H  
ATOM   1650  HA3 GLY A 334      52.173 -15.356  35.668  1.00  0.00           H  
ATOM   1651  N   ALA A 335      54.093 -17.572  34.283  1.00  0.00           N  
ATOM   1652  CA  ALA A 335      55.503 -17.890  34.060  1.00  0.00           C  
ATOM   1653  C   ALA A 335      55.684 -19.225  33.310  1.00  0.00           C  
ATOM   1654  O   ALA A 335      55.045 -20.219  33.657  1.00  0.00           O  
ATOM   1655  CB  ALA A 335      56.170 -17.945  35.442  1.00  0.00           C  
ATOM   1656  H   ALA A 335      53.482 -18.353  34.481  1.00  0.00           H  
ATOM   1657  HA  ALA A 335      55.971 -17.102  33.470  1.00  0.00           H  
ATOM   1658  HB1 ALA A 335      56.118 -16.965  35.916  1.00  0.00           H  
ATOM   1659  HB2 ALA A 335      55.657 -18.668  36.079  1.00  0.00           H  
ATOM   1660  HB3 ALA A 335      57.212 -18.242  35.342  1.00  0.00           H  
ATOM   1661  N   ILE A 336      56.613 -19.272  32.347  1.00  0.00           N  
ATOM   1662  CA  ILE A 336      56.975 -20.469  31.560  1.00  0.00           C  
ATOM   1663  C   ILE A 336      58.499 -20.661  31.481  1.00  0.00           C  
ATOM   1664  O   ILE A 336      59.268 -19.708  31.603  1.00  0.00           O  
ATOM   1665  CB  ILE A 336      56.338 -20.459  30.153  1.00  0.00           C  
ATOM   1666  CG1 ILE A 336      56.706 -19.205  29.331  1.00  0.00           C  
ATOM   1667  CG2 ILE A 336      54.817 -20.650  30.276  1.00  0.00           C  
ATOM   1668  CD1 ILE A 336      56.246 -19.273  27.870  1.00  0.00           C  
ATOM   1669  H   ILE A 336      57.135 -18.423  32.138  1.00  0.00           H  
ATOM   1670  HA  ILE A 336      56.571 -21.351  32.052  1.00  0.00           H  
ATOM   1671  HB  ILE A 336      56.723 -21.328  29.618  1.00  0.00           H  
ATOM   1672 HG12 ILE A 336      56.272 -18.320  29.795  1.00  0.00           H  
ATOM   1673 HG13 ILE A 336      57.790 -19.092  29.329  1.00  0.00           H  
ATOM   1674 HG21 ILE A 336      54.594 -21.487  30.939  1.00  0.00           H  
ATOM   1675 HG22 ILE A 336      54.352 -19.750  30.679  1.00  0.00           H  
ATOM   1676 HG23 ILE A 336      54.395 -20.885  29.302  1.00  0.00           H  
ATOM   1677 HD11 ILE A 336      56.662 -20.159  27.388  1.00  0.00           H  
ATOM   1678 HD12 ILE A 336      55.159 -19.299  27.811  1.00  0.00           H  
ATOM   1679 HD13 ILE A 336      56.599 -18.387  27.346  1.00  0.00           H  
ATOM   1680  N   MET A 337      58.944 -21.899  31.252  1.00  0.00           N  
ATOM   1681  CA  MET A 337      60.293 -22.174  30.739  1.00  0.00           C  
ATOM   1682  C   MET A 337      60.233 -22.301  29.219  1.00  0.00           C  
ATOM   1683  O   MET A 337      59.235 -22.792  28.696  1.00  0.00           O  
ATOM   1684  CB  MET A 337      60.912 -23.414  31.397  1.00  0.00           C  
ATOM   1685  CG  MET A 337      60.310 -24.741  30.917  1.00  0.00           C  
ATOM   1686  SD  MET A 337      60.931 -26.196  31.796  1.00  0.00           S  
ATOM   1687  CE  MET A 337      60.240 -27.488  30.733  1.00  0.00           C  
ATOM   1688  H   MET A 337      58.258 -22.628  31.122  1.00  0.00           H  
ATOM   1689  HA  MET A 337      60.945 -21.334  30.972  1.00  0.00           H  
ATOM   1690  HB2 MET A 337      60.794 -23.327  32.473  1.00  0.00           H  
ATOM   1691  HB3 MET A 337      61.980 -23.421  31.182  1.00  0.00           H  
ATOM   1692  HG2 MET A 337      60.538 -24.866  29.857  1.00  0.00           H  
ATOM   1693  HG3 MET A 337      59.228 -24.703  31.031  1.00  0.00           H  
ATOM   1694  HE1 MET A 337      59.162 -27.364  30.643  1.00  0.00           H  
ATOM   1695  HE2 MET A 337      60.694 -27.420  29.744  1.00  0.00           H  
ATOM   1696  HE3 MET A 337      60.454 -28.466  31.161  1.00  0.00           H  
ATOM   1697  N   ALA A 338      61.278 -21.881  28.516  1.00  0.00           N  
ATOM   1698  CA  ALA A 338      61.294 -21.905  27.061  1.00  0.00           C  
ATOM   1699  C   ALA A 338      61.470 -23.318  26.487  1.00  0.00           C  
ATOM   1700  O   ALA A 338      62.168 -24.149  27.071  1.00  0.00           O  
ATOM   1701  CB  ALA A 338      62.411 -20.976  26.596  1.00  0.00           C  
ATOM   1702  H   ALA A 338      62.090 -21.499  28.988  1.00  0.00           H  
ATOM   1703  HA  ALA A 338      60.343 -21.507  26.704  1.00  0.00           H  
ATOM   1704  HB1 ALA A 338      62.217 -19.978  26.985  1.00  0.00           H  
ATOM   1705  HB2 ALA A 338      63.377 -21.331  26.956  1.00  0.00           H  
ATOM   1706  HB3 ALA A 338      62.429 -20.936  25.509  1.00  0.00           H  
ATOM   1707  N   VAL A 339      60.972 -23.545  25.267  1.00  0.00           N  
ATOM   1708  CA  VAL A 339      61.276 -24.731  24.444  1.00  0.00           C  
ATOM   1709  C   VAL A 339      61.868 -24.277  23.101  1.00  0.00           C  
ATOM   1710  O   VAL A 339      61.153 -24.192  22.098  1.00  0.00           O  
ATOM   1711  CB  VAL A 339      60.054 -25.655  24.325  1.00  0.00           C  
ATOM   1712  CG1 VAL A 339      60.405 -26.945  23.572  1.00  0.00           C  
ATOM   1713  CG2 VAL A 339      59.619 -26.052  25.739  1.00  0.00           C  
ATOM   1714  H   VAL A 339      60.303 -22.863  24.903  1.00  0.00           H  
ATOM   1715  HA  VAL A 339      62.028 -25.333  24.949  1.00  0.00           H  
ATOM   1716  HB  VAL A 339      59.235 -25.146  23.815  1.00  0.00           H  
ATOM   1717 HG11 VAL A 339      60.754 -26.711  22.571  1.00  0.00           H  
ATOM   1718 HG12 VAL A 339      61.178 -27.497  24.107  1.00  0.00           H  
ATOM   1719 HG13 VAL A 339      59.510 -27.563  23.484  1.00  0.00           H  
ATOM   1720 HG21 VAL A 339      60.482 -26.332  26.344  1.00  0.00           H  
ATOM   1721 HG22 VAL A 339      59.108 -25.217  26.219  1.00  0.00           H  
ATOM   1722 HG23 VAL A 339      58.941 -26.897  25.696  1.00  0.00           H  
ATOM   1723  N   PRO A 340      63.180 -23.953  23.060  1.00  0.00           N  
ATOM   1724  CA  PRO A 340      63.777 -23.046  22.067  1.00  0.00           C  
ATOM   1725  C   PRO A 340      63.764 -23.489  20.595  1.00  0.00           C  
ATOM   1726  O   PRO A 340      64.218 -22.727  19.746  1.00  0.00           O  
ATOM   1727  CB  PRO A 340      65.216 -22.821  22.542  1.00  0.00           C  
ATOM   1728  CG  PRO A 340      65.142 -23.030  24.047  1.00  0.00           C  
ATOM   1729  CD  PRO A 340      64.153 -24.179  24.130  1.00  0.00           C  
ATOM   1730  HA  PRO A 340      63.243 -22.097  22.126  1.00  0.00           H  
ATOM   1731  HB2 PRO A 340      65.863 -23.589  22.122  1.00  0.00           H  
ATOM   1732  HB3 PRO A 340      65.582 -21.827  22.288  1.00  0.00           H  
ATOM   1733  HG2 PRO A 340      64.727 -22.149  24.537  1.00  0.00           H  
ATOM   1734  HG3 PRO A 340      66.106 -23.304  24.471  1.00  0.00           H  
ATOM   1735  HD2 PRO A 340      63.719 -24.183  25.126  1.00  0.00           H  
ATOM   1736  HD3 PRO A 340      64.670 -25.123  23.951  1.00  0.00           H  
ATOM   1737  N   ALA A 341      63.297 -24.702  20.289  1.00  0.00           N  
ATOM   1738  CA  ALA A 341      63.123 -25.204  18.925  1.00  0.00           C  
ATOM   1739  C   ALA A 341      61.782 -25.935  18.682  1.00  0.00           C  
ATOM   1740  O   ALA A 341      61.650 -26.616  17.670  1.00  0.00           O  
ATOM   1741  CB  ALA A 341      64.330 -26.073  18.556  1.00  0.00           C  
ATOM   1742  H   ALA A 341      62.994 -25.288  21.050  1.00  0.00           H  
ATOM   1743  HA  ALA A 341      63.131 -24.354  18.251  1.00  0.00           H  
ATOM   1744  HB1 ALA A 341      65.257 -25.549  18.782  1.00  0.00           H  
ATOM   1745  HB2 ALA A 341      64.283 -27.005  19.112  1.00  0.00           H  
ATOM   1746  HB3 ALA A 341      64.305 -26.299  17.488  1.00  0.00           H  
ATOM   1747  N   HIS A 342      60.799 -25.869  19.597  1.00  0.00           N  
ATOM   1748  CA  HIS A 342      59.520 -26.601  19.438  1.00  0.00           C  
ATOM   1749  C   HIS A 342      58.245 -25.817  19.759  1.00  0.00           C  
ATOM   1750  O   HIS A 342      57.157 -26.313  19.483  1.00  0.00           O  
ATOM   1751  CB  HIS A 342      59.554 -27.955  20.174  1.00  0.00           C  
ATOM   1752  CG  HIS A 342      59.457 -29.130  19.233  1.00  0.00           C  
ATOM   1753  ND1 HIS A 342      58.394 -30.028  19.134  1.00  0.00           N  
ATOM   1754  CD2 HIS A 342      60.424 -29.505  18.353  1.00  0.00           C  
ATOM   1755  CE1 HIS A 342      58.754 -30.930  18.203  1.00  0.00           C  
ATOM   1756  NE2 HIS A 342      59.973 -30.635  17.721  1.00  0.00           N  
ATOM   1757  H   HIS A 342      60.929 -25.288  20.419  1.00  0.00           H  
ATOM   1758  HA  HIS A 342      59.396 -26.825  18.377  1.00  0.00           H  
ATOM   1759  HB2 HIS A 342      58.731 -28.015  20.889  1.00  0.00           H  
ATOM   1760  HB3 HIS A 342      60.482 -28.055  20.735  1.00  0.00           H  
ATOM   1761  HD2 HIS A 342      61.374 -29.017  18.190  1.00  0.00           H  
ATOM   1762  HE2 HIS A 342      60.548 -31.216  17.106  1.00  0.00           H  
ATOM   1763  HE1 HIS A 342      58.166 -31.795  17.916  1.00  0.00           H  
ATOM   1764  N   ASP A 343      58.352 -24.566  20.207  1.00  0.00           N  
ATOM   1765  CA  ASP A 343      57.202 -23.665  20.317  1.00  0.00           C  
ATOM   1766  C   ASP A 343      57.476 -22.336  19.600  1.00  0.00           C  
ATOM   1767  O   ASP A 343      58.571 -21.787  19.702  1.00  0.00           O  
ATOM   1768  CB  ASP A 343      56.843 -23.475  21.793  1.00  0.00           C  
ATOM   1769  CG  ASP A 343      55.416 -22.959  21.932  1.00  0.00           C  
ATOM   1770  OD1 ASP A 343      55.148 -21.803  21.541  1.00  0.00           O  
ATOM   1771  OD2 ASP A 343      54.560 -23.700  22.456  1.00  0.00           O1-
ATOM   1772  H   ASP A 343      59.257 -24.191  20.448  1.00  0.00           H  
ATOM   1773  HA  ASP A 343      56.338 -24.122  19.831  1.00  0.00           H  
ATOM   1774  HB2 ASP A 343      57.540 -22.775  22.258  1.00  0.00           H  
ATOM   1775  HB3 ASP A 343      56.921 -24.433  22.311  1.00  0.00           H  
ATOM   1776  N   ASP A 344      56.487 -21.790  18.888  1.00  0.00           N  
ATOM   1777  CA  ASP A 344      56.599 -20.490  18.211  1.00  0.00           C  
ATOM   1778  C   ASP A 344      56.860 -19.333  19.200  1.00  0.00           C  
ATOM   1779  O   ASP A 344      57.589 -18.395  18.859  1.00  0.00           O  
ATOM   1780  CB  ASP A 344      55.333 -20.266  17.365  1.00  0.00           C  
ATOM   1781  CG  ASP A 344      55.214 -18.821  16.880  1.00  0.00           C  
ATOM   1782  OD1 ASP A 344      54.345 -18.084  17.392  1.00  0.00           O  
ATOM   1783  OD2 ASP A 344      56.057 -18.359  16.090  1.00  0.00           O1-
ATOM   1784  H   ASP A 344      55.579 -22.229  18.926  1.00  0.00           H  
ATOM   1785  HA  ASP A 344      57.451 -20.516  17.530  1.00  0.00           H  
ATOM   1786  HB2 ASP A 344      54.455 -20.518  17.959  1.00  0.00           H  
ATOM   1787  HB3 ASP A 344      55.357 -20.936  16.504  1.00  0.00           H  
ATOM   1788  N   ARG A 345      56.391 -19.451  20.455  1.00  0.00           N  
ATOM   1789  CA  ARG A 345      56.746 -18.561  21.577  1.00  0.00           C  
ATOM   1790  C   ARG A 345      58.258 -18.361  21.677  1.00  0.00           C  
ATOM   1791  O   ARG A 345      58.735 -17.230  21.613  1.00  0.00           O  
ATOM   1792  CB  ARG A 345      56.217 -19.156  22.899  1.00  0.00           C  
ATOM   1793  CG  ARG A 345      54.694 -19.003  23.051  1.00  0.00           C  
ATOM   1794  CD  ARG A 345      54.165 -19.644  24.345  1.00  0.00           C  
ATOM   1795  NE  ARG A 345      54.101 -21.114  24.247  1.00  0.00           N  
ATOM   1796  CZ  ARG A 345      53.769 -21.969  25.203  1.00  0.00           C  
ATOM   1797  NH1 ARG A 345      53.435 -21.619  26.411  1.00  0.00           N  
ATOM   1798  NH2 ARG A 345      53.742 -23.242  24.980  1.00  0.00           N1+
ATOM   1799  H   ARG A 345      55.848 -20.289  20.678  1.00  0.00           H  
ATOM   1800  HA  ARG A 345      56.313 -17.575  21.431  1.00  0.00           H  
ATOM   1801  HB2 ARG A 345      56.500 -20.206  22.969  1.00  0.00           H  
ATOM   1802  HB3 ARG A 345      56.697 -18.649  23.732  1.00  0.00           H  
ATOM   1803  HG2 ARG A 345      54.186 -19.448  22.196  1.00  0.00           H  
ATOM   1804  HG3 ARG A 345      54.454 -17.941  23.066  1.00  0.00           H  
ATOM   1805  HD2 ARG A 345      53.160 -19.260  24.530  1.00  0.00           H  
ATOM   1806  HD3 ARG A 345      54.808 -19.353  25.177  1.00  0.00           H  
ATOM   1807  HE  ARG A 345      54.341 -21.526  23.343  1.00  0.00           H  
ATOM   1808 HH11 ARG A 345      53.240 -22.381  27.061  1.00  0.00           H  
ATOM   1809 HH12 ARG A 345      53.401 -20.656  26.682  1.00  0.00           H  
ATOM   1810 HH21 ARG A 345      53.531 -23.908  25.716  1.00  0.00           H  
ATOM   1811 HH22 ARG A 345      54.002 -23.581  24.049  1.00  0.00           H  
ATOM   1812  N   ASP A 346      58.999 -19.466  21.705  1.00  0.00           N  
ATOM   1813  CA  ASP A 346      60.419 -19.490  22.057  1.00  0.00           C  
ATOM   1814  C   ASP A 346      61.355 -19.622  20.853  1.00  0.00           C  
ATOM   1815  O   ASP A 346      62.481 -19.137  20.905  1.00  0.00           O  
ATOM   1816  CB  ASP A 346      60.667 -20.652  23.016  1.00  0.00           C  
ATOM   1817  CG  ASP A 346      59.786 -20.561  24.257  1.00  0.00           C  
ATOM   1818  OD1 ASP A 346      59.856 -19.528  24.953  1.00  0.00           O  
ATOM   1819  OD2 ASP A 346      59.079 -21.558  24.513  1.00  0.00           O1-
ATOM   1820  H   ASP A 346      58.507 -20.348  21.662  1.00  0.00           H  
ATOM   1821  HA  ASP A 346      60.672 -18.569  22.585  1.00  0.00           H  
ATOM   1822  HB2 ASP A 346      61.714 -20.648  23.319  1.00  0.00           H  
ATOM   1823  HB3 ASP A 346      60.469 -21.590  22.494  1.00  0.00           H  
ATOM   1824  N   TYR A 347      60.917 -20.251  19.761  1.00  0.00           N  
ATOM   1825  CA  TYR A 347      61.750 -20.502  18.579  1.00  0.00           C  
ATOM   1826  C   TYR A 347      61.882 -19.257  17.684  1.00  0.00           C  
ATOM   1827  O   TYR A 347      62.913 -19.074  17.032  1.00  0.00           O  
ATOM   1828  CB  TYR A 347      61.192 -21.723  17.831  1.00  0.00           C  
ATOM   1829  CG  TYR A 347      62.098 -22.461  16.853  1.00  0.00           C  
ATOM   1830  CD1 TYR A 347      61.570 -23.598  16.213  1.00  0.00           C  
ATOM   1831  CD2 TYR A 347      63.460 -22.131  16.655  1.00  0.00           C  
ATOM   1832  CE1 TYR A 347      62.388 -24.403  15.401  1.00  0.00           C  
ATOM   1833  CE2 TYR A 347      64.263 -22.899  15.789  1.00  0.00           C  
ATOM   1834  CZ  TYR A 347      63.727 -24.044  15.162  1.00  0.00           C  
ATOM   1835  OH  TYR A 347      64.497 -24.812  14.348  1.00  0.00           O  
ATOM   1836  H   TYR A 347      59.992 -20.671  19.792  1.00  0.00           H  
ATOM   1837  HA  TYR A 347      62.748 -20.755  18.939  1.00  0.00           H  
ATOM   1838  HB2 TYR A 347      60.901 -22.463  18.579  1.00  0.00           H  
ATOM   1839  HB3 TYR A 347      60.284 -21.423  17.305  1.00  0.00           H  
ATOM   1840  HD1 TYR A 347      60.538 -23.884  16.370  1.00  0.00           H  
ATOM   1841  HD2 TYR A 347      63.917 -21.316  17.192  1.00  0.00           H  
ATOM   1842  HE1 TYR A 347      61.991 -25.294  14.942  1.00  0.00           H  
ATOM   1843  HE2 TYR A 347      65.297 -22.637  15.633  1.00  0.00           H  
ATOM   1844  HH  TYR A 347      65.350 -24.412  14.183  1.00  0.00           H  
ATOM   1845  N   GLU A 348      60.931 -18.315  17.753  1.00  0.00           N  
ATOM   1846  CA  GLU A 348      61.190 -16.927  17.342  1.00  0.00           C  
ATOM   1847  C   GLU A 348      62.200 -16.285  18.306  1.00  0.00           C  
ATOM   1848  O   GLU A 348      63.246 -15.802  17.883  1.00  0.00           O  
ATOM   1849  CB  GLU A 348      59.881 -16.108  17.277  1.00  0.00           C  
ATOM   1850  CG  GLU A 348      60.129 -14.679  16.747  1.00  0.00           C  
ATOM   1851  CD  GLU A 348      58.893 -13.762  16.779  1.00  0.00           C  
ATOM   1852  OE1 GLU A 348      57.754 -14.263  16.703  1.00  0.00           O  
ATOM   1853  OE2 GLU A 348      59.073 -12.529  16.924  1.00  0.00           O1-
ATOM   1854  H   GLU A 348      60.079 -18.523  18.262  1.00  0.00           H  
ATOM   1855  HA  GLU A 348      61.637 -16.926  16.347  1.00  0.00           H  
ATOM   1856  HB2 GLU A 348      59.178 -16.616  16.616  1.00  0.00           H  
ATOM   1857  HB3 GLU A 348      59.442 -16.052  18.274  1.00  0.00           H  
ATOM   1858  HG2 GLU A 348      60.503 -14.742  15.723  1.00  0.00           H  
ATOM   1859  HG3 GLU A 348      60.904 -14.215  17.357  1.00  0.00           H  
ATOM   1860  N   PHE A 349      61.923 -16.339  19.611  1.00  0.00           N  
ATOM   1861  CA  PHE A 349      62.634 -15.591  20.648  1.00  0.00           C  
ATOM   1862  C   PHE A 349      64.129 -15.931  20.746  1.00  0.00           C  
ATOM   1863  O   PHE A 349      64.974 -15.042  20.673  1.00  0.00           O  
ATOM   1864  CB  PHE A 349      61.916 -15.863  21.971  1.00  0.00           C  
ATOM   1865  CG  PHE A 349      62.121 -14.824  23.043  1.00  0.00           C  
ATOM   1866  CD1 PHE A 349      63.069 -15.016  24.061  1.00  0.00           C  
ATOM   1867  CD2 PHE A 349      61.274 -13.705  23.074  1.00  0.00           C  
ATOM   1868  CE1 PHE A 349      63.134 -14.119  25.141  1.00  0.00           C  
ATOM   1869  CE2 PHE A 349      61.323 -12.823  24.163  1.00  0.00           C  
ATOM   1870  CZ  PHE A 349      62.243 -13.034  25.203  1.00  0.00           C  
ATOM   1871  H   PHE A 349      61.087 -16.835  19.893  1.00  0.00           H  
ATOM   1872  HA  PHE A 349      62.550 -14.528  20.421  1.00  0.00           H  
ATOM   1873  HB2 PHE A 349      60.845 -15.905  21.781  1.00  0.00           H  
ATOM   1874  HB3 PHE A 349      62.208 -16.840  22.358  1.00  0.00           H  
ATOM   1875  HD1 PHE A 349      63.728 -15.869  24.028  1.00  0.00           H  
ATOM   1876  HD2 PHE A 349      60.566 -13.540  22.275  1.00  0.00           H  
ATOM   1877  HE1 PHE A 349      63.853 -14.280  25.934  1.00  0.00           H  
ATOM   1878  HE2 PHE A 349      60.641 -11.989  24.205  1.00  0.00           H  
ATOM   1879  HZ  PHE A 349      62.262 -12.361  26.047  1.00  0.00           H  
ATOM   1880  N   ALA A 350      64.479 -17.216  20.778  1.00  0.00           N  
ATOM   1881  CA  ALA A 350      65.858 -17.691  20.818  1.00  0.00           C  
ATOM   1882  C   ALA A 350      66.653 -17.275  19.570  1.00  0.00           C  
ATOM   1883  O   ALA A 350      67.779 -16.796  19.679  1.00  0.00           O  
ATOM   1884  CB  ALA A 350      65.803 -19.213  20.983  1.00  0.00           C  
ATOM   1885  H   ALA A 350      63.738 -17.909  20.807  1.00  0.00           H  
ATOM   1886  HA  ALA A 350      66.353 -17.250  21.681  1.00  0.00           H  
ATOM   1887  HB1 ALA A 350      65.228 -19.464  21.871  1.00  0.00           H  
ATOM   1888  HB2 ALA A 350      65.317 -19.669  20.119  1.00  0.00           H  
ATOM   1889  HB3 ALA A 350      66.809 -19.616  21.085  1.00  0.00           H  
ATOM   1890  N   LYS A 351      65.989 -17.283  18.408  1.00  0.00           N  
ATOM   1891  CA  LYS A 351      66.522 -16.862  17.103  1.00  0.00           C  
ATOM   1892  C   LYS A 351      66.541 -15.332  16.905  1.00  0.00           C  
ATOM   1893  O   LYS A 351      66.926 -14.856  15.842  1.00  0.00           O  
ATOM   1894  CB  LYS A 351      65.714 -17.624  16.033  1.00  0.00           C  
ATOM   1895  CG  LYS A 351      66.343 -17.610  14.633  1.00  0.00           C  
ATOM   1896  CD  LYS A 351      65.720 -18.642  13.682  1.00  0.00           C  
ATOM   1897  CE  LYS A 351      64.206 -18.477  13.491  1.00  0.00           C  
ATOM   1898  NZ  LYS A 351      63.426 -19.450  14.286  1.00  0.00           N1+
ATOM   1899  H   LYS A 351      65.021 -17.578  18.436  1.00  0.00           H  
ATOM   1900  HA  LYS A 351      67.566 -17.176  17.046  1.00  0.00           H  
ATOM   1901  HB2 LYS A 351      65.633 -18.666  16.348  1.00  0.00           H  
ATOM   1902  HB3 LYS A 351      64.708 -17.205  15.983  1.00  0.00           H  
ATOM   1903  HG2 LYS A 351      66.222 -16.622  14.189  1.00  0.00           H  
ATOM   1904  HG3 LYS A 351      67.409 -17.824  14.717  1.00  0.00           H  
ATOM   1905  HD2 LYS A 351      65.948 -19.653  14.027  1.00  0.00           H  
ATOM   1906  HD3 LYS A 351      66.195 -18.519  12.708  1.00  0.00           H  
ATOM   1907  HE2 LYS A 351      63.983 -18.676  12.437  1.00  0.00           H  
ATOM   1908  HE3 LYS A 351      63.903 -17.452  13.715  1.00  0.00           H  
ATOM   1909  HZ1 LYS A 351      63.690 -20.396  13.997  1.00  0.00           H  
ATOM   1910  HZ2 LYS A 351      63.472 -19.337  15.293  1.00  0.00           H  
ATOM   1911  HZ3 LYS A 351      62.456 -19.459  13.966  1.00  0.00           H  
ATOM   1912  N   LYS A 352      66.129 -14.558  17.916  1.00  0.00           N  
ATOM   1913  CA  LYS A 352      65.935 -13.095  17.868  1.00  0.00           C  
ATOM   1914  C   LYS A 352      66.660 -12.342  18.989  1.00  0.00           C  
ATOM   1915  O   LYS A 352      67.033 -11.189  18.801  1.00  0.00           O  
ATOM   1916  CB  LYS A 352      64.421 -12.867  17.913  1.00  0.00           C  
ATOM   1917  CG  LYS A 352      63.955 -11.429  17.669  1.00  0.00           C  
ATOM   1918  CD  LYS A 352      62.427 -11.436  17.759  1.00  0.00           C  
ATOM   1919  CE  LYS A 352      61.800 -10.135  17.272  1.00  0.00           C  
ATOM   1920  NZ  LYS A 352      60.338 -10.226  17.441  1.00  0.00           N1+
ATOM   1921  H   LYS A 352      65.782 -15.048  18.730  1.00  0.00           H  
ATOM   1922  HA  LYS A 352      66.325 -12.703  16.927  1.00  0.00           H  
ATOM   1923  HB2 LYS A 352      63.973 -13.487  17.134  1.00  0.00           H  
ATOM   1924  HB3 LYS A 352      64.042 -13.203  18.880  1.00  0.00           H  
ATOM   1925  HG2 LYS A 352      64.363 -10.757  18.424  1.00  0.00           H  
ATOM   1926  HG3 LYS A 352      64.272 -11.107  16.675  1.00  0.00           H  
ATOM   1927  HD2 LYS A 352      62.133 -11.619  18.794  1.00  0.00           H  
ATOM   1928  HD3 LYS A 352      62.036 -12.243  17.137  1.00  0.00           H  
ATOM   1929  HE2 LYS A 352      62.051  -9.996  16.217  1.00  0.00           H  
ATOM   1930  HE3 LYS A 352      62.201  -9.296  17.848  1.00  0.00           H  
ATOM   1931  HZ1 LYS A 352      59.952 -11.059  16.989  1.00  0.00           H  
ATOM   1932  HZ2 LYS A 352      60.098 -10.340  18.419  1.00  0.00           H  
ATOM   1933  HZ3 LYS A 352      59.826  -9.429  17.076  1.00  0.00           H  
ATOM   1934  N   PHE A 353      66.894 -13.007  20.120  1.00  0.00           N  
ATOM   1935  CA  PHE A 353      67.588 -12.483  21.302  1.00  0.00           C  
ATOM   1936  C   PHE A 353      68.874 -13.265  21.646  1.00  0.00           C  
ATOM   1937  O   PHE A 353      69.392 -13.137  22.750  1.00  0.00           O  
ATOM   1938  CB  PHE A 353      66.583 -12.407  22.465  1.00  0.00           C  
ATOM   1939  CG  PHE A 353      65.415 -11.466  22.210  1.00  0.00           C  
ATOM   1940  CD1 PHE A 353      65.615 -10.073  22.241  1.00  0.00           C  
ATOM   1941  CD2 PHE A 353      64.133 -11.974  21.924  1.00  0.00           C  
ATOM   1942  CE1 PHE A 353      64.543  -9.197  21.989  1.00  0.00           C  
ATOM   1943  CE2 PHE A 353      63.062 -11.100  21.660  1.00  0.00           C  
ATOM   1944  CZ  PHE A 353      63.268  -9.711  21.692  1.00  0.00           C  
ATOM   1945  H   PHE A 353      66.458 -13.914  20.219  1.00  0.00           H  
ATOM   1946  HA  PHE A 353      67.919 -11.465  21.092  1.00  0.00           H  
ATOM   1947  HB2 PHE A 353      66.208 -13.408  22.681  1.00  0.00           H  
ATOM   1948  HB3 PHE A 353      67.106 -12.062  23.354  1.00  0.00           H  
ATOM   1949  HD1 PHE A 353      66.594  -9.674  22.459  1.00  0.00           H  
ATOM   1950  HD2 PHE A 353      63.971 -13.039  21.918  1.00  0.00           H  
ATOM   1951  HE1 PHE A 353      64.697  -8.128  22.029  1.00  0.00           H  
ATOM   1952  HE2 PHE A 353      62.078 -11.493  21.450  1.00  0.00           H  
ATOM   1953  HZ  PHE A 353      62.447  -9.036  21.501  1.00  0.00           H  
ATOM   1954  N   ASP A 354      69.380 -14.058  20.692  1.00  0.00           N  
ATOM   1955  CA  ASP A 354      70.616 -14.859  20.760  1.00  0.00           C  
ATOM   1956  C   ASP A 354      70.688 -15.805  21.976  1.00  0.00           C  
ATOM   1957  O   ASP A 354      71.618 -15.779  22.784  1.00  0.00           O  
ATOM   1958  CB  ASP A 354      71.853 -13.963  20.551  1.00  0.00           C  
ATOM   1959  CG  ASP A 354      73.093 -14.742  20.087  1.00  0.00           C  
ATOM   1960  OD1 ASP A 354      74.212 -14.234  20.320  1.00  0.00           O  
ATOM   1961  OD2 ASP A 354      72.911 -15.789  19.421  1.00  0.00           O1-
ATOM   1962  H   ASP A 354      68.878 -14.100  19.822  1.00  0.00           H  
ATOM   1963  HA  ASP A 354      70.572 -15.523  19.896  1.00  0.00           H  
ATOM   1964  HB2 ASP A 354      72.073 -13.425  21.475  1.00  0.00           H  
ATOM   1965  HB3 ASP A 354      71.623 -13.224  19.781  1.00  0.00           H  
ATOM   1966  N   LEU A 355      69.643 -16.627  22.137  1.00  0.00           N  
ATOM   1967  CA  LEU A 355      69.522 -17.607  23.225  1.00  0.00           C  
ATOM   1968  C   LEU A 355      69.647 -19.042  22.678  1.00  0.00           C  
ATOM   1969  O   LEU A 355      69.300 -19.271  21.518  1.00  0.00           O  
ATOM   1970  CB  LEU A 355      68.222 -17.393  24.026  1.00  0.00           C  
ATOM   1971  CG  LEU A 355      67.930 -15.933  24.429  1.00  0.00           C  
ATOM   1972  CD1 LEU A 355      66.630 -15.857  25.225  1.00  0.00           C  
ATOM   1973  CD2 LEU A 355      69.038 -15.354  25.303  1.00  0.00           C  
ATOM   1974  H   LEU A 355      68.961 -16.653  21.388  1.00  0.00           H  
ATOM   1975  HA  LEU A 355      70.352 -17.438  23.906  1.00  0.00           H  
ATOM   1976  HB2 LEU A 355      67.386 -17.766  23.440  1.00  0.00           H  
ATOM   1977  HB3 LEU A 355      68.275 -17.998  24.931  1.00  0.00           H  
ATOM   1978  HG  LEU A 355      67.808 -15.323  23.536  1.00  0.00           H  
ATOM   1979 HD11 LEU A 355      65.834 -16.352  24.676  1.00  0.00           H  
ATOM   1980 HD12 LEU A 355      66.753 -16.338  26.194  1.00  0.00           H  
ATOM   1981 HD13 LEU A 355      66.359 -14.812  25.377  1.00  0.00           H  
ATOM   1982 HD21 LEU A 355      69.200 -15.990  26.170  1.00  0.00           H  
ATOM   1983 HD22 LEU A 355      69.961 -15.267  24.731  1.00  0.00           H  
ATOM   1984 HD23 LEU A 355      68.763 -14.352  25.624  1.00  0.00           H  
ATOM   1985  N   PRO A 356      70.094 -20.037  23.476  1.00  0.00           N  
ATOM   1986  CA  PRO A 356      70.422 -21.365  22.952  1.00  0.00           C  
ATOM   1987  C   PRO A 356      69.216 -22.104  22.348  1.00  0.00           C  
ATOM   1988  O   PRO A 356      68.370 -22.632  23.074  1.00  0.00           O  
ATOM   1989  CB  PRO A 356      71.078 -22.132  24.110  1.00  0.00           C  
ATOM   1990  CG  PRO A 356      71.608 -21.022  25.015  1.00  0.00           C  
ATOM   1991  CD  PRO A 356      70.561 -19.923  24.852  1.00  0.00           C  
ATOM   1992  HA  PRO A 356      71.174 -21.234  22.172  1.00  0.00           H  
ATOM   1993  HB2 PRO A 356      70.343 -22.718  24.660  1.00  0.00           H  
ATOM   1994  HB3 PRO A 356      71.882 -22.779  23.757  1.00  0.00           H  
ATOM   1995  HG2 PRO A 356      72.570 -20.669  24.639  1.00  0.00           H  
ATOM   1996  HG3 PRO A 356      71.695 -21.348  26.052  1.00  0.00           H  
ATOM   1997  HD2 PRO A 356      71.021 -18.959  25.064  1.00  0.00           H  
ATOM   1998  HD3 PRO A 356      69.728 -20.097  25.534  1.00  0.00           H  
ATOM   1999  N   ILE A 357      69.183 -22.175  21.013  1.00  0.00           N  
ATOM   2000  CA  ILE A 357      68.253 -22.989  20.220  1.00  0.00           C  
ATOM   2001  C   ILE A 357      68.627 -24.467  20.392  1.00  0.00           C  
ATOM   2002  O   ILE A 357      69.759 -24.858  20.108  1.00  0.00           O  
ATOM   2003  CB  ILE A 357      68.280 -22.570  18.728  1.00  0.00           C  
ATOM   2004  CG1 ILE A 357      67.871 -21.087  18.557  1.00  0.00           C  
ATOM   2005  CG2 ILE A 357      67.355 -23.469  17.882  1.00  0.00           C  
ATOM   2006  CD1 ILE A 357      68.021 -20.551  17.128  1.00  0.00           C  
ATOM   2007  H   ILE A 357      69.876 -21.640  20.510  1.00  0.00           H  
ATOM   2008  HA  ILE A 357      67.242 -22.832  20.590  1.00  0.00           H  
ATOM   2009  HB  ILE A 357      69.301 -22.689  18.359  1.00  0.00           H  
ATOM   2010 HG12 ILE A 357      66.835 -20.964  18.870  1.00  0.00           H  
ATOM   2011 HG13 ILE A 357      68.496 -20.463  19.195  1.00  0.00           H  
ATOM   2012 HG21 ILE A 357      67.634 -24.517  17.982  1.00  0.00           H  
ATOM   2013 HG22 ILE A 357      66.318 -23.341  18.195  1.00  0.00           H  
ATOM   2014 HG23 ILE A 357      67.446 -23.217  16.827  1.00  0.00           H  
ATOM   2015 HD11 ILE A 357      69.013 -20.787  16.743  1.00  0.00           H  
ATOM   2016 HD12 ILE A 357      67.260 -20.980  16.476  1.00  0.00           H  
ATOM   2017 HD13 ILE A 357      67.899 -19.470  17.140  1.00  0.00           H  
ATOM   2018  N   ILE A 358      67.676 -25.293  20.831  1.00  0.00           N  
ATOM   2019  CA  ILE A 358      67.865 -26.730  21.049  1.00  0.00           C  
ATOM   2020  C   ILE A 358      66.532 -27.467  20.889  1.00  0.00           C  
ATOM   2021  O   ILE A 358      65.512 -27.060  21.446  1.00  0.00           O  
ATOM   2022  CB  ILE A 358      68.535 -26.987  22.425  1.00  0.00           C  
ATOM   2023  CG1 ILE A 358      68.731 -28.483  22.760  1.00  0.00           C  
ATOM   2024  CG2 ILE A 358      67.787 -26.319  23.592  1.00  0.00           C  
ATOM   2025  CD1 ILE A 358      69.636 -29.227  21.770  1.00  0.00           C  
ATOM   2026  H   ILE A 358      66.773 -24.910  21.064  1.00  0.00           H  
ATOM   2027  HA  ILE A 358      68.541 -27.099  20.276  1.00  0.00           H  
ATOM   2028  HB  ILE A 358      69.527 -26.534  22.391  1.00  0.00           H  
ATOM   2029 HG12 ILE A 358      69.190 -28.562  23.747  1.00  0.00           H  
ATOM   2030 HG13 ILE A 358      67.764 -28.986  22.807  1.00  0.00           H  
ATOM   2031 HG21 ILE A 358      67.710 -25.244  23.439  1.00  0.00           H  
ATOM   2032 HG22 ILE A 358      66.786 -26.736  23.696  1.00  0.00           H  
ATOM   2033 HG23 ILE A 358      68.336 -26.478  24.521  1.00  0.00           H  
ATOM   2034 HD11 ILE A 358      69.175 -29.274  20.785  1.00  0.00           H  
ATOM   2035 HD12 ILE A 358      70.600 -28.721  21.697  1.00  0.00           H  
ATOM   2036 HD13 ILE A 358      69.797 -30.244  22.128  1.00  0.00           H  
ATOM   2037  N   GLU A 359      66.542 -28.567  20.136  1.00  0.00           N  
ATOM   2038  CA  GLU A 359      65.422 -29.505  20.031  1.00  0.00           C  
ATOM   2039  C   GLU A 359      65.640 -30.709  20.962  1.00  0.00           C  
ATOM   2040  O   GLU A 359      66.761 -31.189  21.137  1.00  0.00           O  
ATOM   2041  CB  GLU A 359      65.189 -29.900  18.560  1.00  0.00           C  
ATOM   2042  CG  GLU A 359      63.934 -30.776  18.387  1.00  0.00           C  
ATOM   2043  CD  GLU A 359      63.459 -30.944  16.929  1.00  0.00           C  
ATOM   2044  OE1 GLU A 359      64.106 -30.397  16.012  1.00  0.00           O  
ATOM   2045  OE2 GLU A 359      62.403 -31.594  16.731  1.00  0.00           O1-
ATOM   2046  H   GLU A 359      67.413 -28.858  19.721  1.00  0.00           H  
ATOM   2047  HA  GLU A 359      64.516 -28.998  20.366  1.00  0.00           H  
ATOM   2048  HB2 GLU A 359      65.064 -28.985  17.982  1.00  0.00           H  
ATOM   2049  HB3 GLU A 359      66.061 -30.436  18.182  1.00  0.00           H  
ATOM   2050  HG2 GLU A 359      63.127 -30.337  18.976  1.00  0.00           H  
ATOM   2051  HG3 GLU A 359      64.149 -31.755  18.812  1.00  0.00           H  
ATOM   2052  N   VAL A 360      64.552 -31.184  21.572  1.00  0.00           N  
ATOM   2053  CA  VAL A 360      64.532 -32.327  22.507  1.00  0.00           C  
ATOM   2054  C   VAL A 360      63.495 -33.392  22.122  1.00  0.00           C  
ATOM   2055  O   VAL A 360      63.204 -34.290  22.906  1.00  0.00           O  
ATOM   2056  CB  VAL A 360      64.379 -31.865  23.974  1.00  0.00           C  
ATOM   2057  CG1 VAL A 360      65.619 -31.095  24.444  1.00  0.00           C  
ATOM   2058  CG2 VAL A 360      63.143 -30.983  24.198  1.00  0.00           C  
ATOM   2059  H   VAL A 360      63.675 -30.718  21.395  1.00  0.00           H  
ATOM   2060  HA  VAL A 360      65.492 -32.835  22.437  1.00  0.00           H  
ATOM   2061  HB  VAL A 360      64.290 -32.740  24.616  1.00  0.00           H  
ATOM   2062 HG11 VAL A 360      66.509 -31.707  24.294  1.00  0.00           H  
ATOM   2063 HG12 VAL A 360      65.726 -30.161  23.892  1.00  0.00           H  
ATOM   2064 HG13 VAL A 360      65.527 -30.876  25.506  1.00  0.00           H  
ATOM   2065 HG21 VAL A 360      63.176 -30.095  23.568  1.00  0.00           H  
ATOM   2066 HG22 VAL A 360      62.240 -31.555  23.985  1.00  0.00           H  
ATOM   2067 HG23 VAL A 360      63.124 -30.662  25.237  1.00  0.00           H  
ATOM   2068  N   ILE A 361      62.957 -33.306  20.902  1.00  0.00           N  
ATOM   2069  CA  ILE A 361      61.940 -34.190  20.312  1.00  0.00           C  
ATOM   2070  C   ILE A 361      62.490 -34.766  18.993  1.00  0.00           C  
ATOM   2071  O   ILE A 361      63.342 -34.149  18.359  1.00  0.00           O  
ATOM   2072  CB  ILE A 361      60.622 -33.407  20.085  1.00  0.00           C  
ATOM   2073  CG1 ILE A 361      60.177 -32.540  21.289  1.00  0.00           C  
ATOM   2074  CG2 ILE A 361      59.474 -34.349  19.684  1.00  0.00           C  
ATOM   2075  CD1 ILE A 361      59.857 -33.317  22.570  1.00  0.00           C  
ATOM   2076  H   ILE A 361      63.363 -32.639  20.263  1.00  0.00           H  
ATOM   2077  HA  ILE A 361      61.739 -35.022  20.987  1.00  0.00           H  
ATOM   2078  HB  ILE A 361      60.793 -32.723  19.254  1.00  0.00           H  
ATOM   2079 HG12 ILE A 361      60.947 -31.800  21.510  1.00  0.00           H  
ATOM   2080 HG13 ILE A 361      59.285 -31.980  21.006  1.00  0.00           H  
ATOM   2081 HG21 ILE A 361      59.654 -34.765  18.694  1.00  0.00           H  
ATOM   2082 HG22 ILE A 361      59.390 -35.169  20.397  1.00  0.00           H  
ATOM   2083 HG23 ILE A 361      58.529 -33.806  19.646  1.00  0.00           H  
ATOM   2084 HD11 ILE A 361      58.944 -33.891  22.425  1.00  0.00           H  
ATOM   2085 HD12 ILE A 361      60.665 -33.996  22.831  1.00  0.00           H  
ATOM   2086 HD13 ILE A 361      59.715 -32.614  23.390  1.00  0.00           H  
ATOM   2087  N   GLU A 362      62.056 -35.960  18.598  1.00  0.00           N  
ATOM   2088  CA  GLU A 362      62.524 -36.665  17.401  1.00  0.00           C  
ATOM   2089  C   GLU A 362      61.351 -37.338  16.673  1.00  0.00           C  
ATOM   2090  O   GLU A 362      60.760 -38.297  17.172  1.00  0.00           O  
ATOM   2091  CB  GLU A 362      63.585 -37.678  17.844  1.00  0.00           C  
ATOM   2092  CG  GLU A 362      64.230 -38.508  16.728  1.00  0.00           C  
ATOM   2093  CD  GLU A 362      65.044 -39.658  17.337  1.00  0.00           C  
ATOM   2094  OE1 GLU A 362      64.691 -40.831  17.091  1.00  0.00           O  
ATOM   2095  OE2 GLU A 362      65.968 -39.390  18.143  1.00  0.00           O1-
ATOM   2096  H   GLU A 362      61.411 -36.461  19.204  1.00  0.00           H  
ATOM   2097  HA  GLU A 362      62.993 -35.956  16.717  1.00  0.00           H  
ATOM   2098  HB2 GLU A 362      64.375 -37.120  18.336  1.00  0.00           H  
ATOM   2099  HB3 GLU A 362      63.138 -38.351  18.574  1.00  0.00           H  
ATOM   2100  HG2 GLU A 362      64.875 -37.865  16.125  1.00  0.00           H  
ATOM   2101  HG3 GLU A 362      63.453 -38.916  16.078  1.00  0.00           H  
ATOM   2102  N   GLY A 363      61.026 -36.853  15.473  1.00  0.00           N  
ATOM   2103  CA  GLY A 363      59.921 -37.346  14.650  1.00  0.00           C  
ATOM   2104  C   GLY A 363      60.029 -36.901  13.188  1.00  0.00           C  
ATOM   2105  O   GLY A 363      61.077 -36.433  12.743  1.00  0.00           O  
ATOM   2106  H   GLY A 363      61.542 -36.058  15.119  1.00  0.00           H  
ATOM   2107  HA2 GLY A 363      59.900 -38.436  14.678  1.00  0.00           H  
ATOM   2108  HA3 GLY A 363      58.982 -36.975  15.062  1.00  0.00           H  
ATOM   2109  N   GLY A 364      58.947 -37.065  12.420  1.00  0.00           N  
ATOM   2110  CA  GLY A 364      58.888 -36.625  11.022  1.00  0.00           C  
ATOM   2111  C   GLY A 364      58.849 -35.100  10.922  1.00  0.00           C  
ATOM   2112  O   GLY A 364      57.864 -34.485  11.322  1.00  0.00           O  
ATOM   2113  H   GLY A 364      58.102 -37.412  12.847  1.00  0.00           H  
ATOM   2114  HA2 GLY A 364      59.758 -37.000  10.481  1.00  0.00           H  
ATOM   2115  HA3 GLY A 364      57.990 -37.020  10.549  1.00  0.00           H  
ATOM   2116  N   ASN A 365      59.914 -34.493  10.396  1.00  0.00           N  
ATOM   2117  CA  ASN A 365      60.082 -33.044  10.346  1.00  0.00           C  
ATOM   2118  C   ASN A 365      59.090 -32.341   9.407  1.00  0.00           C  
ATOM   2119  O   ASN A 365      58.758 -32.830   8.328  1.00  0.00           O  
ATOM   2120  CB  ASN A 365      61.539 -32.695   9.973  1.00  0.00           C  
ATOM   2121  CG  ASN A 365      61.952 -33.239   8.612  1.00  0.00           C  
ATOM   2122  OD1 ASN A 365      62.070 -34.443   8.432  1.00  0.00           O  
ATOM   2123  ND2 ASN A 365      62.204 -32.413   7.624  1.00  0.00           N  
ATOM   2124  H   ASN A 365      60.676 -35.055  10.040  1.00  0.00           H  
ATOM   2125  HA  ASN A 365      59.901 -32.664  11.351  1.00  0.00           H  
ATOM   2126  HB2 ASN A 365      62.215 -33.112  10.719  1.00  0.00           H  
ATOM   2127  HB3 ASN A 365      61.667 -31.612   9.975  1.00  0.00           H  
ATOM   2128 HD21 ASN A 365      62.159 -31.389   7.704  1.00  0.00           H  
ATOM   2129 HD22 ASN A 365      62.452 -32.814   6.745  1.00  0.00           H  
ATOM   2130  N   VAL A 366      58.798 -31.089   9.753  1.00  0.00           N  
ATOM   2131  CA  VAL A 366      58.657 -29.998   8.785  1.00  0.00           C  
ATOM   2132  C   VAL A 366      59.664 -28.912   9.166  1.00  0.00           C  
ATOM   2133  O   VAL A 366      60.234 -28.943  10.260  1.00  0.00           O  
ATOM   2134  CB  VAL A 366      57.215 -29.460   8.685  1.00  0.00           C  
ATOM   2135  CG1 VAL A 366      56.253 -30.545   8.187  1.00  0.00           C  
ATOM   2136  CG2 VAL A 366      56.672 -28.891  10.000  1.00  0.00           C  
ATOM   2137  H   VAL A 366      59.103 -30.779  10.666  1.00  0.00           H  
ATOM   2138  HA  VAL A 366      58.947 -30.359   7.797  1.00  0.00           H  
ATOM   2139  HB  VAL A 366      57.207 -28.657   7.946  1.00  0.00           H  
ATOM   2140 HG11 VAL A 366      56.622 -30.959   7.248  1.00  0.00           H  
ATOM   2141 HG12 VAL A 366      56.180 -31.350   8.919  1.00  0.00           H  
ATOM   2142 HG13 VAL A 366      55.265 -30.117   8.022  1.00  0.00           H  
ATOM   2143 HG21 VAL A 366      56.646 -29.665  10.766  1.00  0.00           H  
ATOM   2144 HG22 VAL A 366      57.311 -28.075  10.342  1.00  0.00           H  
ATOM   2145 HG23 VAL A 366      55.667 -28.499   9.848  1.00  0.00           H  
ATOM   2146  N   GLU A 367      59.923 -27.966   8.269  1.00  0.00           N  
ATOM   2147  CA  GLU A 367      60.918 -26.919   8.520  1.00  0.00           C  
ATOM   2148  C   GLU A 367      60.350 -25.848   9.463  1.00  0.00           C  
ATOM   2149  O   GLU A 367      59.182 -25.479   9.357  1.00  0.00           O  
ATOM   2150  CB  GLU A 367      61.464 -26.359   7.197  1.00  0.00           C  
ATOM   2151  CG  GLU A 367      61.949 -27.466   6.239  1.00  0.00           C  
ATOM   2152  CD  GLU A 367      62.759 -28.549   6.969  1.00  0.00           C  
ATOM   2153  OE1 GLU A 367      63.831 -28.198   7.506  1.00  0.00           O  
ATOM   2154  OE2 GLU A 367      62.260 -29.696   7.063  1.00  0.00           O1-
ATOM   2155  H   GLU A 367      59.473 -27.997   7.370  1.00  0.00           H  
ATOM   2156  HA  GLU A 367      61.762 -27.376   9.041  1.00  0.00           H  
ATOM   2157  HB2 GLU A 367      60.688 -25.776   6.698  1.00  0.00           H  
ATOM   2158  HB3 GLU A 367      62.298 -25.694   7.423  1.00  0.00           H  
ATOM   2159  HG2 GLU A 367      62.555 -27.013   5.452  1.00  0.00           H  
ATOM   2160  HG3 GLU A 367      61.077 -27.920   5.759  1.00  0.00           H  
ATOM   2161  N   GLU A 368      61.138 -25.438  10.463  1.00  0.00           N  
ATOM   2162  CA  GLU A 368      60.591 -24.860  11.706  1.00  0.00           C  
ATOM   2163  C   GLU A 368      60.288 -25.930  12.779  1.00  0.00           C  
ATOM   2164  O   GLU A 368      59.629 -25.627  13.773  1.00  0.00           O  
ATOM   2165  CB  GLU A 368      61.541 -23.802  12.285  1.00  0.00           C  
ATOM   2166  CG  GLU A 368      61.774 -22.577  11.398  1.00  0.00           C  
ATOM   2167  CD  GLU A 368      62.409 -21.452  12.226  1.00  0.00           C  
ATOM   2168  OE1 GLU A 368      61.708 -20.466  12.555  1.00  0.00           O  
ATOM   2169  OE2 GLU A 368      63.607 -21.544  12.594  1.00  0.00           O1-
ATOM   2170  H   GLU A 368      62.106 -25.720  10.462  1.00  0.00           H  
ATOM   2171  HA  GLU A 368      59.642 -24.366  11.490  1.00  0.00           H  
ATOM   2172  HB2 GLU A 368      61.104 -23.445  13.217  1.00  0.00           H  
ATOM   2173  HB3 GLU A 368      62.501 -24.268  12.502  1.00  0.00           H  
ATOM   2174  HG2 GLU A 368      60.817 -22.239  10.994  1.00  0.00           H  
ATOM   2175  HG3 GLU A 368      62.426 -22.845  10.563  1.00  0.00           H  
ATOM   2176  N   ALA A 369      60.769 -27.170  12.597  1.00  0.00           N  
ATOM   2177  CA  ALA A 369      60.497 -28.335  13.444  1.00  0.00           C  
ATOM   2178  C   ALA A 369      58.987 -28.514  13.682  1.00  0.00           C  
ATOM   2179  O   ALA A 369      58.268 -28.860  12.747  1.00  0.00           O  
ATOM   2180  CB  ALA A 369      61.380 -28.309  14.702  1.00  0.00           C  
ATOM   2181  H   ALA A 369      61.199 -27.368  11.706  1.00  0.00           H  
ATOM   2182  HA  ALA A 369      60.807 -29.212  12.876  1.00  0.00           H  
ATOM   2183  HB1 ALA A 369      62.431 -28.242  14.419  1.00  0.00           H  
ATOM   2184  HB2 ALA A 369      61.125 -27.451  15.321  1.00  0.00           H  
ATOM   2185  HB3 ALA A 369      61.240 -29.226  15.276  1.00  0.00           H  
ATOM   2186  N   ALA A 370      58.490 -28.293  14.904  1.00  0.00           N  
ATOM   2187  CA  ALA A 370      57.086 -27.937  15.145  1.00  0.00           C  
ATOM   2188  C   ALA A 370      56.028 -28.999  14.759  1.00  0.00           C  
ATOM   2189  O   ALA A 370      54.853 -28.662  14.618  1.00  0.00           O  
ATOM   2190  CB  ALA A 370      56.963 -27.489  16.602  1.00  0.00           C  
ATOM   2191  H   ALA A 370      59.154 -28.044  15.623  1.00  0.00           H  
ATOM   2192  HA  ALA A 370      56.869 -27.068  14.522  1.00  0.00           H  
ATOM   2193  HB1 ALA A 370      55.941 -27.171  16.807  1.00  0.00           H  
ATOM   2194  HB2 ALA A 370      57.230 -28.306  17.273  1.00  0.00           H  
ATOM   2195  HB3 ALA A 370      57.630 -26.645  16.780  1.00  0.00           H  
ATOM   2196  N   TYR A 371      56.434 -30.241  14.484  1.00  0.00           N  
ATOM   2197  CA  TYR A 371      55.696 -31.154  13.607  1.00  0.00           C  
ATOM   2198  C   TYR A 371      54.396 -31.715  14.207  1.00  0.00           C  
ATOM   2199  O   TYR A 371      54.260 -31.906  15.408  1.00  0.00           O  
ATOM   2200  CB  TYR A 371      56.634 -32.244  13.061  1.00  0.00           C  
ATOM   2201  CG  TYR A 371      57.785 -32.658  13.965  1.00  0.00           C  
ATOM   2202  CD1 TYR A 371      57.614 -33.681  14.917  1.00  0.00           C  
ATOM   2203  CD2 TYR A 371      59.031 -32.009  13.851  1.00  0.00           C  
ATOM   2204  CE1 TYR A 371      58.688 -34.062  15.743  1.00  0.00           C  
ATOM   2205  CE2 TYR A 371      60.099 -32.368  14.693  1.00  0.00           C  
ATOM   2206  CZ  TYR A 371      59.930 -33.403  15.637  1.00  0.00           C  
ATOM   2207  OH  TYR A 371      60.943 -33.742  16.470  1.00  0.00           O  
ATOM   2208  H   TYR A 371      57.405 -30.457  14.651  1.00  0.00           H  
ATOM   2209  HA  TYR A 371      55.388 -30.563  12.744  1.00  0.00           H  
ATOM   2210  HB2 TYR A 371      56.049 -33.127  12.802  1.00  0.00           H  
ATOM   2211  HB3 TYR A 371      57.065 -31.873  12.130  1.00  0.00           H  
ATOM   2212  HD1 TYR A 371      56.656 -34.168  15.025  1.00  0.00           H  
ATOM   2213  HD2 TYR A 371      59.170 -31.234  13.112  1.00  0.00           H  
ATOM   2214  HE1 TYR A 371      58.557 -34.834  16.486  1.00  0.00           H  
ATOM   2215  HE2 TYR A 371      61.056 -31.870  14.615  1.00  0.00           H  
ATOM   2216  HH  TYR A 371      61.653 -33.058  16.485  1.00  0.00           H  
ATOM   2217  N   THR A 372      53.404 -31.954  13.339  1.00  0.00           N  
ATOM   2218  CA  THR A 372      51.996 -32.292  13.659  1.00  0.00           C  
ATOM   2219  C   THR A 372      51.730 -33.601  14.432  1.00  0.00           C  
ATOM   2220  O   THR A 372      50.564 -33.957  14.603  1.00  0.00           O  
ATOM   2221  CB  THR A 372      51.266 -31.110  14.335  1.00  0.00           C  
ATOM   2222  OG1 THR A 372      49.876 -31.344  14.338  1.00  0.00           O  
ATOM   2223  CG2 THR A 372      51.446 -29.776  13.609  1.00  0.00           C  
ATOM   2224  H   THR A 372      53.610 -31.769  12.370  1.00  0.00           H  
ATOM   2225  HA  THR A 372      51.498 -32.434  12.701  1.00  0.00           H  
ATOM   2226  HB  THR A 372      51.615 -31.009  15.364  1.00  0.00           H  
ATOM   2227 HG21 THR A 372      52.482 -29.448  13.671  1.00  0.00           H  
ATOM   2228 HG22 THR A 372      51.152 -29.876  12.564  1.00  0.00           H  
ATOM   2229 HG23 THR A 372      50.822 -29.019  14.085  1.00  0.00           H  
ATOM   2230  HG1 THR A 372      49.740 -32.275  14.575  1.00  0.00           H  
ATOM   2231  N   GLY A 373      52.742 -34.348  14.874  1.00  0.00           N  
ATOM   2232  CA  GLY A 373      52.577 -35.637  15.558  1.00  0.00           C  
ATOM   2233  C   GLY A 373      53.794 -35.995  16.408  1.00  0.00           C  
ATOM   2234  O   GLY A 373      54.886 -35.499  16.146  1.00  0.00           O  
ATOM   2235  H   GLY A 373      53.682 -33.973  14.826  1.00  0.00           H  
ATOM   2236  HA2 GLY A 373      51.701 -35.603  16.206  1.00  0.00           H  
ATOM   2237  HA3 GLY A 373      52.428 -36.427  14.822  1.00  0.00           H  
ATOM   2238  N   GLU A 374      53.599 -36.818  17.441  1.00  0.00           N  
ATOM   2239  CA  GLU A 374      54.673 -37.178  18.373  1.00  0.00           C  
ATOM   2240  C   GLU A 374      55.695 -38.173  17.794  1.00  0.00           C  
ATOM   2241  O   GLU A 374      55.461 -38.833  16.780  1.00  0.00           O  
ATOM   2242  CB  GLU A 374      54.095 -37.648  19.724  1.00  0.00           C  
ATOM   2243  CG  GLU A 374      53.605 -39.099  19.813  1.00  0.00           C  
ATOM   2244  CD  GLU A 374      53.326 -39.483  21.277  1.00  0.00           C  
ATOM   2245  OE1 GLU A 374      52.165 -39.850  21.560  1.00  0.00           O  
ATOM   2246  OE2 GLU A 374      54.261 -39.387  22.110  1.00  0.00           O1-
ATOM   2247  H   GLU A 374      52.690 -37.222  17.592  1.00  0.00           H  
ATOM   2248  HA  GLU A 374      55.236 -36.266  18.583  1.00  0.00           H  
ATOM   2249  HB2 GLU A 374      54.888 -37.554  20.452  1.00  0.00           H  
ATOM   2250  HB3 GLU A 374      53.292 -36.974  20.026  1.00  0.00           H  
ATOM   2251  HG2 GLU A 374      54.367 -39.775  19.420  1.00  0.00           H  
ATOM   2252  HG3 GLU A 374      52.705 -39.207  19.203  1.00  0.00           H  
ATOM   2253  N   GLY A 375      56.817 -38.316  18.495  1.00  0.00           N  
ATOM   2254  CA  GLY A 375      57.838 -39.330  18.261  1.00  0.00           C  
ATOM   2255  C   GLY A 375      58.610 -39.614  19.550  1.00  0.00           C  
ATOM   2256  O   GLY A 375      58.017 -39.636  20.627  1.00  0.00           O  
ATOM   2257  H   GLY A 375      56.929 -37.743  19.328  1.00  0.00           H  
ATOM   2258  HA2 GLY A 375      57.372 -40.257  17.929  1.00  0.00           H  
ATOM   2259  HA3 GLY A 375      58.510 -38.982  17.482  1.00  0.00           H  
ATOM   2260  N   LYS A 376      59.924 -39.830  19.465  1.00  0.00           N  
ATOM   2261  CA  LYS A 376      60.793 -40.018  20.642  1.00  0.00           C  
ATOM   2262  C   LYS A 376      61.156 -38.654  21.259  1.00  0.00           C  
ATOM   2263  O   LYS A 376      61.078 -37.630  20.583  1.00  0.00           O  
ATOM   2264  CB  LYS A 376      62.016 -40.861  20.217  1.00  0.00           C  
ATOM   2265  CG  LYS A 376      62.743 -41.557  21.384  1.00  0.00           C  
ATOM   2266  CD  LYS A 376      63.911 -42.460  20.947  1.00  0.00           C  
ATOM   2267  CE  LYS A 376      64.916 -41.847  19.968  1.00  0.00           C  
ATOM   2268  NZ  LYS A 376      65.629 -40.665  20.504  1.00  0.00           N1+
ATOM   2269  H   LYS A 376      60.364 -39.630  18.572  1.00  0.00           H  
ATOM   2270  HA  LYS A 376      60.239 -40.577  21.396  1.00  0.00           H  
ATOM   2271  HB2 LYS A 376      61.681 -41.641  19.532  1.00  0.00           H  
ATOM   2272  HB3 LYS A 376      62.714 -40.222  19.679  1.00  0.00           H  
ATOM   2273  HG2 LYS A 376      63.118 -40.823  22.092  1.00  0.00           H  
ATOM   2274  HG3 LYS A 376      62.022 -42.181  21.912  1.00  0.00           H  
ATOM   2275  HD2 LYS A 376      63.490 -43.352  20.480  1.00  0.00           H  
ATOM   2276  HD3 LYS A 376      64.456 -42.772  21.829  1.00  0.00           H  
ATOM   2277  HE2 LYS A 376      64.368 -41.552  19.072  1.00  0.00           H  
ATOM   2278  HE3 LYS A 376      65.641 -42.604  19.665  1.00  0.00           H  
ATOM   2279  HZ1 LYS A 376      64.968 -39.947  20.777  1.00  0.00           H  
ATOM   2280  HZ2 LYS A 376      66.199 -40.829  21.334  1.00  0.00           H  
ATOM   2281  HZ3 LYS A 376      66.159 -40.226  19.746  1.00  0.00           H  
ATOM   2282  N   HIS A 377      61.666 -38.623  22.488  1.00  0.00           N  
ATOM   2283  CA  HIS A 377      62.569 -37.542  22.927  1.00  0.00           C  
ATOM   2284  C   HIS A 377      63.929 -37.637  22.219  1.00  0.00           C  
ATOM   2285  O   HIS A 377      64.232 -38.661  21.622  1.00  0.00           O  
ATOM   2286  CB  HIS A 377      62.712 -37.566  24.456  1.00  0.00           C  
ATOM   2287  CG  HIS A 377      61.735 -36.621  25.098  1.00  0.00           C  
ATOM   2288  ND1 HIS A 377      60.360 -36.635  24.876  1.00  0.00           N  
ATOM   2289  CD2 HIS A 377      62.051 -35.533  25.859  1.00  0.00           C  
ATOM   2290  CE1 HIS A 377      59.878 -35.565  25.518  1.00  0.00           C  
ATOM   2291  NE2 HIS A 377      60.868 -34.884  26.112  1.00  0.00           N  
ATOM   2292  H   HIS A 377      61.600 -39.464  23.050  1.00  0.00           H  
ATOM   2293  HA  HIS A 377      62.135 -36.582  22.647  1.00  0.00           H  
ATOM   2294  HB2 HIS A 377      63.721 -37.264  24.736  1.00  0.00           H  
ATOM   2295  HB3 HIS A 377      62.548 -38.574  24.840  1.00  0.00           H  
ATOM   2296  HD2 HIS A 377      63.040 -35.214  26.148  1.00  0.00           H  
ATOM   2297  HE2 HIS A 377      60.747 -34.027  26.645  1.00  0.00           H  
ATOM   2298  HE1 HIS A 377      58.831 -35.296  25.559  1.00  0.00           H  
ATOM   2299  N   ILE A 378      64.774 -36.607  22.286  1.00  0.00           N  
ATOM   2300  CA  ILE A 378      66.203 -36.681  21.917  1.00  0.00           C  
ATOM   2301  C   ILE A 378      67.030 -35.732  22.793  1.00  0.00           C  
ATOM   2302  O   ILE A 378      66.478 -34.829  23.423  1.00  0.00           O  
ATOM   2303  CB  ILE A 378      66.428 -36.455  20.403  1.00  0.00           C  
ATOM   2304  CG1 ILE A 378      67.853 -36.733  19.871  1.00  0.00           C  
ATOM   2305  CG2 ILE A 378      66.029 -35.037  19.975  1.00  0.00           C  
ATOM   2306  CD1 ILE A 378      68.436 -38.104  20.241  1.00  0.00           C  
ATOM   2307  H   ILE A 378      64.454 -35.764  22.753  1.00  0.00           H  
ATOM   2308  HA  ILE A 378      66.531 -37.694  22.127  1.00  0.00           H  
ATOM   2309  HB  ILE A 378      65.778 -37.161  19.896  1.00  0.00           H  
ATOM   2310 HG12 ILE A 378      67.821 -36.675  18.782  1.00  0.00           H  
ATOM   2311 HG13 ILE A 378      68.538 -35.957  20.212  1.00  0.00           H  
ATOM   2312 HG21 ILE A 378      65.000 -34.856  20.259  1.00  0.00           H  
ATOM   2313 HG22 ILE A 378      66.670 -34.290  20.442  1.00  0.00           H  
ATOM   2314 HG23 ILE A 378      66.098 -34.942  18.890  1.00  0.00           H  
ATOM   2315 HD11 ILE A 378      68.595 -38.186  21.314  1.00  0.00           H  
ATOM   2316 HD12 ILE A 378      67.763 -38.895  19.920  1.00  0.00           H  
ATOM   2317 HD13 ILE A 378      69.394 -38.233  19.738  1.00  0.00           H  
ATOM   2318  N   ASN A 379      68.349 -35.925  22.849  1.00  0.00           N  
ATOM   2319  CA  ASN A 379      69.292 -35.167  23.681  1.00  0.00           C  
ATOM   2320  C   ASN A 379      68.993 -35.261  25.194  1.00  0.00           C  
ATOM   2321  O   ASN A 379      69.512 -34.467  25.974  1.00  0.00           O  
ATOM   2322  CB  ASN A 379      69.397 -33.713  23.162  1.00  0.00           C  
ATOM   2323  CG  ASN A 379      69.753 -33.633  21.689  1.00  0.00           C  
ATOM   2324  OD1 ASN A 379      70.655 -34.300  21.212  1.00  0.00           O  
ATOM   2325  ND2 ASN A 379      69.058 -32.846  20.901  1.00  0.00           N  
ATOM   2326  H   ASN A 379      68.704 -36.745  22.378  1.00  0.00           H  
ATOM   2327  HA  ASN A 379      70.273 -35.626  23.548  1.00  0.00           H  
ATOM   2328  HB2 ASN A 379      70.170 -33.185  23.718  1.00  0.00           H  
ATOM   2329  HB3 ASN A 379      68.456 -33.192  23.335  1.00  0.00           H  
ATOM   2330 HD21 ASN A 379      68.269 -32.301  21.242  1.00  0.00           H  
ATOM   2331 HD22 ASN A 379      69.318 -32.841  19.934  1.00  0.00           H  
ATOM   2332  N   SER A 380      68.149 -36.207  25.623  1.00  0.00           N  
ATOM   2333  CA  SER A 380      67.381 -36.090  26.872  1.00  0.00           C  
ATOM   2334  C   SER A 380      67.756 -37.105  27.955  1.00  0.00           C  
ATOM   2335  O   SER A 380      66.902 -37.521  28.730  1.00  0.00           O  
ATOM   2336  CB  SER A 380      65.878 -36.077  26.577  1.00  0.00           C  
ATOM   2337  OG  SER A 380      65.525 -34.883  25.907  1.00  0.00           O  
ATOM   2338  H   SER A 380      67.861 -36.924  24.957  1.00  0.00           H  
ATOM   2339  HA  SER A 380      67.604 -35.121  27.313  1.00  0.00           H  
ATOM   2340  HB2 SER A 380      65.317 -36.105  27.510  1.00  0.00           H  
ATOM   2341  HB3 SER A 380      65.611 -36.947  25.975  1.00  0.00           H  
ATOM   2342  HG  SER A 380      65.928 -34.879  25.017  1.00  0.00           H  
ATOM   2343  N   GLY A 381      69.023 -37.523  28.029  1.00  0.00           N  
ATOM   2344  CA  GLY A 381      69.558 -38.299  29.158  1.00  0.00           C  
ATOM   2345  C   GLY A 381      68.716 -39.526  29.542  1.00  0.00           C  
ATOM   2346  O   GLY A 381      68.515 -40.426  28.734  1.00  0.00           O  
ATOM   2347  H   GLY A 381      69.666 -37.167  27.339  1.00  0.00           H  
ATOM   2348  HA2 GLY A 381      70.560 -38.649  28.910  1.00  0.00           H  
ATOM   2349  HA3 GLY A 381      69.635 -37.643  30.026  1.00  0.00           H  
ATOM   2350  N   GLU A 382      68.195 -39.544  30.773  1.00  0.00           N  
ATOM   2351  CA  GLU A 382      67.346 -40.627  31.308  1.00  0.00           C  
ATOM   2352  C   GLU A 382      65.837 -40.483  30.986  1.00  0.00           C  
ATOM   2353  O   GLU A 382      65.002 -41.225  31.511  1.00  0.00           O  
ATOM   2354  CB  GLU A 382      67.673 -40.877  32.797  1.00  0.00           C  
ATOM   2355  CG  GLU A 382      67.646 -39.658  33.737  1.00  0.00           C  
ATOM   2356  CD  GLU A 382      66.234 -39.107  33.941  1.00  0.00           C  
ATOM   2357  OE1 GLU A 382      65.560 -39.540  34.903  1.00  0.00           O  
ATOM   2358  OE2 GLU A 382      65.761 -38.315  33.092  1.00  0.00           O1-
ATOM   2359  H   GLU A 382      68.311 -38.718  31.346  1.00  0.00           H  
ATOM   2360  HA  GLU A 382      67.632 -41.543  30.790  1.00  0.00           H  
ATOM   2361  HB2 GLU A 382      67.006 -41.644  33.191  1.00  0.00           H  
ATOM   2362  HB3 GLU A 382      68.683 -41.288  32.838  1.00  0.00           H  
ATOM   2363  HG2 GLU A 382      68.307 -38.879  33.355  1.00  0.00           H  
ATOM   2364  HG3 GLU A 382      68.049 -39.967  34.704  1.00  0.00           H  
ATOM   2365  N   LEU A 383      65.487 -39.546  30.102  1.00  0.00           N  
ATOM   2366  CA  LEU A 383      64.169 -39.338  29.488  1.00  0.00           C  
ATOM   2367  C   LEU A 383      64.186 -39.626  27.968  1.00  0.00           C  
ATOM   2368  O   LEU A 383      63.134 -39.668  27.336  1.00  0.00           O  
ATOM   2369  CB  LEU A 383      63.761 -37.889  29.814  1.00  0.00           C  
ATOM   2370  CG  LEU A 383      62.321 -37.464  29.482  1.00  0.00           C  
ATOM   2371  CD1 LEU A 383      61.315 -38.172  30.385  1.00  0.00           C  
ATOM   2372  CD2 LEU A 383      62.190 -35.966  29.738  1.00  0.00           C  
ATOM   2373  H   LEU A 383      66.222 -38.922  29.783  1.00  0.00           H  
ATOM   2374  HA  LEU A 383      63.455 -40.028  29.934  1.00  0.00           H  
ATOM   2375  HB2 LEU A 383      63.919 -37.728  30.880  1.00  0.00           H  
ATOM   2376  HB3 LEU A 383      64.434 -37.225  29.276  1.00  0.00           H  
ATOM   2377  HG  LEU A 383      62.084 -37.657  28.439  1.00  0.00           H  
ATOM   2378 HD11 LEU A 383      61.322 -39.237  30.162  1.00  0.00           H  
ATOM   2379 HD12 LEU A 383      61.578 -37.983  31.422  1.00  0.00           H  
ATOM   2380 HD13 LEU A 383      60.314 -37.786  30.201  1.00  0.00           H  
ATOM   2381 HD21 LEU A 383      62.458 -35.719  30.764  1.00  0.00           H  
ATOM   2382 HD22 LEU A 383      62.837 -35.426  29.047  1.00  0.00           H  
ATOM   2383 HD23 LEU A 383      61.167 -35.663  29.545  1.00  0.00           H  
ATOM   2384  N   ASP A 384      65.365 -39.855  27.381  1.00  0.00           N  
ATOM   2385  CA  ASP A 384      65.519 -40.348  26.007  1.00  0.00           C  
ATOM   2386  C   ASP A 384      65.050 -41.812  25.874  1.00  0.00           C  
ATOM   2387  O   ASP A 384      64.687 -42.463  26.854  1.00  0.00           O  
ATOM   2388  CB  ASP A 384      66.981 -40.175  25.561  1.00  0.00           C  
ATOM   2389  CG  ASP A 384      67.088 -39.721  24.104  1.00  0.00           C  
ATOM   2390  OD1 ASP A 384      67.670 -38.629  23.911  1.00  0.00           O  
ATOM   2391  OD2 ASP A 384      66.571 -40.433  23.202  1.00  0.00           O1-
ATOM   2392  H   ASP A 384      66.191 -39.841  27.963  1.00  0.00           H  
ATOM   2393  HA  ASP A 384      64.888 -39.739  25.358  1.00  0.00           H  
ATOM   2394  HB2 ASP A 384      67.526 -41.111  25.697  1.00  0.00           H  
ATOM   2395  HB3 ASP A 384      67.463 -39.423  26.187  1.00  0.00           H  
ATOM   2396  N   GLY A 385      64.987 -42.341  24.650  1.00  0.00           N  
ATOM   2397  CA  GLY A 385      64.407 -43.668  24.380  1.00  0.00           C  
ATOM   2398  C   GLY A 385      62.869 -43.696  24.380  1.00  0.00           C  
ATOM   2399  O   GLY A 385      62.281 -44.428  23.590  1.00  0.00           O  
ATOM   2400  H   GLY A 385      65.348 -41.780  23.881  1.00  0.00           H  
ATOM   2401  HA2 GLY A 385      64.775 -44.062  23.436  1.00  0.00           H  
ATOM   2402  HA3 GLY A 385      64.738 -44.353  25.160  1.00  0.00           H  
ATOM   2403  N   LEU A 386      62.241 -42.853  25.204  1.00  0.00           N  
ATOM   2404  CA  LEU A 386      60.800 -42.764  25.456  1.00  0.00           C  
ATOM   2405  C   LEU A 386      60.056 -41.890  24.423  1.00  0.00           C  
ATOM   2406  O   LEU A 386      60.634 -40.975  23.833  1.00  0.00           O  
ATOM   2407  CB  LEU A 386      60.659 -42.227  26.896  1.00  0.00           C  
ATOM   2408  CG  LEU A 386      59.281 -42.359  27.567  1.00  0.00           C  
ATOM   2409  CD1 LEU A 386      58.871 -43.815  27.784  1.00  0.00           C  
ATOM   2410  CD2 LEU A 386      59.346 -41.704  28.950  1.00  0.00           C  
ATOM   2411  H   LEU A 386      62.833 -42.298  25.809  1.00  0.00           H  
ATOM   2412  HA  LEU A 386      60.382 -43.771  25.402  1.00  0.00           H  
ATOM   2413  HB2 LEU A 386      61.383 -42.741  27.531  1.00  0.00           H  
ATOM   2414  HB3 LEU A 386      60.933 -41.170  26.880  1.00  0.00           H  
ATOM   2415  HG  LEU A 386      58.527 -41.848  26.973  1.00  0.00           H  
ATOM   2416 HD11 LEU A 386      58.754 -44.315  26.823  1.00  0.00           H  
ATOM   2417 HD12 LEU A 386      59.621 -44.344  28.370  1.00  0.00           H  
ATOM   2418 HD13 LEU A 386      57.908 -43.853  28.291  1.00  0.00           H  
ATOM   2419 HD21 LEU A 386      60.023 -42.262  29.597  1.00  0.00           H  
ATOM   2420 HD22 LEU A 386      59.716 -40.686  28.844  1.00  0.00           H  
ATOM   2421 HD23 LEU A 386      58.347 -41.686  29.387  1.00  0.00           H  
ATOM   2422  N   GLU A 387      58.760 -42.144  24.236  1.00  0.00           N  
ATOM   2423  CA  GLU A 387      57.842 -41.362  23.393  1.00  0.00           C  
ATOM   2424  C   GLU A 387      57.477 -40.025  24.057  1.00  0.00           C  
ATOM   2425  O   GLU A 387      57.335 -39.969  25.280  1.00  0.00           O  
ATOM   2426  CB  GLU A 387      56.550 -42.144  23.085  1.00  0.00           C  
ATOM   2427  CG  GLU A 387      56.751 -43.584  22.580  1.00  0.00           C  
ATOM   2428  CD  GLU A 387      57.010 -44.632  23.682  1.00  0.00           C  
ATOM   2429  OE1 GLU A 387      57.124 -44.259  24.875  1.00  0.00           O  
ATOM   2430  OE2 GLU A 387      57.108 -45.822  23.313  1.00  0.00           O1-
ATOM   2431  H   GLU A 387      58.336 -42.920  24.747  1.00  0.00           H  
ATOM   2432  HA  GLU A 387      58.341 -41.157  22.451  1.00  0.00           H  
ATOM   2433  HB2 GLU A 387      55.902 -42.155  23.962  1.00  0.00           H  
ATOM   2434  HB3 GLU A 387      56.022 -41.594  22.306  1.00  0.00           H  
ATOM   2435  HG2 GLU A 387      57.572 -43.594  21.859  1.00  0.00           H  
ATOM   2436  HG3 GLU A 387      55.845 -43.875  22.045  1.00  0.00           H  
ATOM   2437  N   ASN A 388      57.303 -38.937  23.298  1.00  0.00           N  
ATOM   2438  CA  ASN A 388      57.282 -37.605  23.908  1.00  0.00           C  
ATOM   2439  C   ASN A 388      56.023 -37.256  24.714  1.00  0.00           C  
ATOM   2440  O   ASN A 388      56.153 -36.523  25.695  1.00  0.00           O  
ATOM   2441  CB  ASN A 388      57.720 -36.505  22.928  1.00  0.00           C  
ATOM   2442  CG  ASN A 388      56.788 -36.217  21.773  1.00  0.00           C  
ATOM   2443  OD1 ASN A 388      57.118 -36.452  20.624  1.00  0.00           O  
ATOM   2444  ND2 ASN A 388      55.648 -35.603  21.982  1.00  0.00           N  
ATOM   2445  H   ASN A 388      57.339 -39.028  22.286  1.00  0.00           H  
ATOM   2446  HA  ASN A 388      58.066 -37.635  24.663  1.00  0.00           H  
ATOM   2447  HB2 ASN A 388      58.697 -36.768  22.519  1.00  0.00           H  
ATOM   2448  HB3 ASN A 388      57.832 -35.584  23.492  1.00  0.00           H  
ATOM   2449 HD21 ASN A 388      55.230 -35.478  22.906  1.00  0.00           H  
ATOM   2450 HD22 ASN A 388      55.071 -35.478  21.175  1.00  0.00           H  
ATOM   2451  N   GLU A 389      54.853 -37.837  24.429  1.00  0.00           N  
ATOM   2452  CA  GLU A 389      53.681 -37.665  25.304  1.00  0.00           C  
ATOM   2453  C   GLU A 389      53.710 -38.630  26.504  1.00  0.00           C  
ATOM   2454  O   GLU A 389      53.279 -38.267  27.598  1.00  0.00           O  
ATOM   2455  CB  GLU A 389      52.363 -37.771  24.520  1.00  0.00           C  
ATOM   2456  CG  GLU A 389      52.227 -36.786  23.344  1.00  0.00           C  
ATOM   2457  CD  GLU A 389      52.449 -35.324  23.740  1.00  0.00           C  
ATOM   2458  OE1 GLU A 389      51.468 -34.587  23.964  1.00  0.00           O  
ATOM   2459  OE2 GLU A 389      53.623 -34.888  23.746  1.00  0.00           O1-
ATOM   2460  H   GLU A 389      54.761 -38.425  23.593  1.00  0.00           H  
ATOM   2461  HA  GLU A 389      53.711 -36.660  25.723  1.00  0.00           H  
ATOM   2462  HB2 GLU A 389      52.255 -38.788  24.144  1.00  0.00           H  
ATOM   2463  HB3 GLU A 389      51.541 -37.586  25.212  1.00  0.00           H  
ATOM   2464  HG2 GLU A 389      51.230 -36.899  22.910  1.00  0.00           H  
ATOM   2465  HG3 GLU A 389      52.947 -37.045  22.568  1.00  0.00           H  
ATOM   2466  N   ALA A 390      54.360 -39.795  26.381  1.00  0.00           N  
ATOM   2467  CA  ALA A 390      54.664 -40.661  27.529  1.00  0.00           C  
ATOM   2468  C   ALA A 390      55.728 -40.033  28.455  1.00  0.00           C  
ATOM   2469  O   ALA A 390      55.667 -40.159  29.685  1.00  0.00           O  
ATOM   2470  CB  ALA A 390      55.100 -42.036  27.008  1.00  0.00           C  
ATOM   2471  H   ALA A 390      54.759 -40.025  25.479  1.00  0.00           H  
ATOM   2472  HA  ALA A 390      53.754 -40.790  28.117  1.00  0.00           H  
ATOM   2473  HB1 ALA A 390      54.324 -42.457  26.368  1.00  0.00           H  
ATOM   2474  HB2 ALA A 390      56.022 -41.952  26.432  1.00  0.00           H  
ATOM   2475  HB3 ALA A 390      55.274 -42.711  27.845  1.00  0.00           H  
ATOM   2476  N   ALA A 391      56.656 -39.270  27.875  1.00  0.00           N  
ATOM   2477  CA  ALA A 391      57.673 -38.512  28.583  1.00  0.00           C  
ATOM   2478  C   ALA A 391      57.088 -37.385  29.440  1.00  0.00           C  
ATOM   2479  O   ALA A 391      57.669 -37.119  30.487  1.00  0.00           O  
ATOM   2480  CB  ALA A 391      58.700 -37.997  27.572  1.00  0.00           C  
ATOM   2481  H   ALA A 391      56.705 -39.281  26.859  1.00  0.00           H  
ATOM   2482  HA  ALA A 391      58.183 -39.186  29.268  1.00  0.00           H  
ATOM   2483  HB1 ALA A 391      59.122 -38.826  27.001  1.00  0.00           H  
ATOM   2484  HB2 ALA A 391      58.223 -37.299  26.892  1.00  0.00           H  
ATOM   2485  HB3 ALA A 391      59.509 -37.477  28.082  1.00  0.00           H  
ATOM   2486  N   ILE A 392      55.899 -36.841  29.130  1.00  0.00           N  
ATOM   2487  CA  ILE A 392      55.169 -35.922  30.028  1.00  0.00           C  
ATOM   2488  C   ILE A 392      54.998 -36.573  31.404  1.00  0.00           C  
ATOM   2489  O   ILE A 392      55.512 -36.066  32.400  1.00  0.00           O  
ATOM   2490  CB  ILE A 392      53.782 -35.525  29.460  1.00  0.00           C  
ATOM   2491  CG1 ILE A 392      53.909 -34.819  28.098  1.00  0.00           C  
ATOM   2492  CG2 ILE A 392      53.031 -34.619  30.456  1.00  0.00           C  
ATOM   2493  CD1 ILE A 392      52.568 -34.655  27.369  1.00  0.00           C  
ATOM   2494  H   ILE A 392      55.471 -37.094  28.247  1.00  0.00           H  
ATOM   2495  HA  ILE A 392      55.759 -35.014  30.156  1.00  0.00           H  
ATOM   2496  HB  ILE A 392      53.190 -36.430  29.325  1.00  0.00           H  
ATOM   2497 HG12 ILE A 392      54.363 -33.842  28.250  1.00  0.00           H  
ATOM   2498 HG13 ILE A 392      54.563 -35.394  27.446  1.00  0.00           H  
ATOM   2499 HG21 ILE A 392      52.813 -35.162  31.373  1.00  0.00           H  
ATOM   2500 HG22 ILE A 392      53.626 -33.736  30.685  1.00  0.00           H  
ATOM   2501 HG23 ILE A 392      52.076 -34.298  30.044  1.00  0.00           H  
ATOM   2502 HD11 ILE A 392      52.047 -35.611  27.318  1.00  0.00           H  
ATOM   2503 HD12 ILE A 392      51.941 -33.920  27.872  1.00  0.00           H  
ATOM   2504 HD13 ILE A 392      52.754 -34.307  26.356  1.00  0.00           H  
ATOM   2505  N   THR A 393      54.385 -37.760  31.449  1.00  0.00           N  
ATOM   2506  CA  THR A 393      54.111 -38.495  32.694  1.00  0.00           C  
ATOM   2507  C   THR A 393      55.396 -38.815  33.454  1.00  0.00           C  
ATOM   2508  O   THR A 393      55.485 -38.570  34.658  1.00  0.00           O  
ATOM   2509  CB  THR A 393      53.365 -39.804  32.391  1.00  0.00           C  
ATOM   2510  OG1 THR A 393      52.286 -39.550  31.525  1.00  0.00           O  
ATOM   2511  CG2 THR A 393      52.778 -40.450  33.645  1.00  0.00           C  
ATOM   2512  H   THR A 393      53.995 -38.135  30.591  1.00  0.00           H  
ATOM   2513  HA  THR A 393      53.483 -37.879  33.336  1.00  0.00           H  
ATOM   2514  HB  THR A 393      54.042 -40.507  31.905  1.00  0.00           H  
ATOM   2515 HG21 THR A 393      53.575 -40.711  34.341  1.00  0.00           H  
ATOM   2516 HG22 THR A 393      52.092 -39.757  34.133  1.00  0.00           H  
ATOM   2517 HG23 THR A 393      52.240 -41.359  33.375  1.00  0.00           H  
ATOM   2518  HG1 THR A 393      51.924 -40.394  31.243  1.00  0.00           H  
ATOM   2519  N   LYS A 394      56.434 -39.289  32.749  1.00  0.00           N  
ATOM   2520  CA  LYS A 394      57.718 -39.633  33.379  1.00  0.00           C  
ATOM   2521  C   LYS A 394      58.515 -38.398  33.819  1.00  0.00           C  
ATOM   2522  O   LYS A 394      59.239 -38.486  34.804  1.00  0.00           O  
ATOM   2523  CB  LYS A 394      58.503 -40.604  32.474  1.00  0.00           C  
ATOM   2524  CG  LYS A 394      59.718 -41.234  33.188  1.00  0.00           C  
ATOM   2525  CD  LYS A 394      61.026 -40.490  32.888  1.00  0.00           C  
ATOM   2526  CE  LYS A 394      62.108 -40.764  33.933  1.00  0.00           C  
ATOM   2527  NZ  LYS A 394      63.410 -40.203  33.504  1.00  0.00           N1+
ATOM   2528  H   LYS A 394      56.309 -39.438  31.751  1.00  0.00           H  
ATOM   2529  HA  LYS A 394      57.492 -40.165  34.305  1.00  0.00           H  
ATOM   2530  HB2 LYS A 394      57.830 -41.415  32.190  1.00  0.00           H  
ATOM   2531  HB3 LYS A 394      58.816 -40.097  31.559  1.00  0.00           H  
ATOM   2532  HG2 LYS A 394      59.539 -41.255  34.264  1.00  0.00           H  
ATOM   2533  HG3 LYS A 394      59.831 -42.265  32.850  1.00  0.00           H  
ATOM   2534  HD2 LYS A 394      60.836 -39.421  32.887  1.00  0.00           H  
ATOM   2535  HD3 LYS A 394      61.379 -40.795  31.901  1.00  0.00           H  
ATOM   2536  HE2 LYS A 394      62.204 -41.841  34.089  1.00  0.00           H  
ATOM   2537  HE3 LYS A 394      61.796 -40.306  34.876  1.00  0.00           H  
ATOM   2538  HZ1 LYS A 394      63.803 -40.677  32.693  1.00  0.00           H  
ATOM   2539  HZ2 LYS A 394      63.389 -39.217  33.289  1.00  0.00           H  
ATOM   2540  HZ3 LYS A 394      64.127 -40.267  34.234  1.00  0.00           H  
ATOM   2541  N   ALA A 395      58.358 -37.244  33.174  1.00  0.00           N  
ATOM   2542  CA  ALA A 395      59.000 -35.993  33.573  1.00  0.00           C  
ATOM   2543  C   ALA A 395      58.299 -35.313  34.755  1.00  0.00           C  
ATOM   2544  O   ALA A 395      58.985 -34.802  35.637  1.00  0.00           O  
ATOM   2545  CB  ALA A 395      59.065 -35.064  32.368  1.00  0.00           C  
ATOM   2546  H   ALA A 395      57.773 -37.225  32.345  1.00  0.00           H  
ATOM   2547  HA  ALA A 395      60.025 -36.208  33.875  1.00  0.00           H  
ATOM   2548  HB1 ALA A 395      59.609 -35.559  31.563  1.00  0.00           H  
ATOM   2549  HB2 ALA A 395      58.058 -34.819  32.028  1.00  0.00           H  
ATOM   2550  HB3 ALA A 395      59.585 -34.146  32.644  1.00  0.00           H  
ATOM   2551  N   ILE A 396      56.966 -35.404  34.842  1.00  0.00           N  
ATOM   2552  CA  ILE A 396      56.207 -34.995  36.032  1.00  0.00           C  
ATOM   2553  C   ILE A 396      56.680 -35.807  37.244  1.00  0.00           C  
ATOM   2554  O   ILE A 396      57.188 -35.218  38.198  1.00  0.00           O  
ATOM   2555  CB  ILE A 396      54.685 -35.140  35.798  1.00  0.00           C  
ATOM   2556  CG1 ILE A 396      54.183 -34.169  34.705  1.00  0.00           C  
ATOM   2557  CG2 ILE A 396      53.934 -34.884  37.114  1.00  0.00           C  
ATOM   2558  CD1 ILE A 396      52.771 -34.476  34.189  1.00  0.00           C  
ATOM   2559  H   ILE A 396      56.458 -35.807  34.060  1.00  0.00           H  
ATOM   2560  HA  ILE A 396      56.422 -33.947  36.246  1.00  0.00           H  
ATOM   2561  HB  ILE A 396      54.477 -36.162  35.476  1.00  0.00           H  
ATOM   2562 HG12 ILE A 396      54.202 -33.153  35.083  1.00  0.00           H  
ATOM   2563 HG13 ILE A 396      54.853 -34.197  33.851  1.00  0.00           H  
ATOM   2564 HG21 ILE A 396      54.106 -35.696  37.823  1.00  0.00           H  
ATOM   2565 HG22 ILE A 396      54.259 -33.949  37.571  1.00  0.00           H  
ATOM   2566 HG23 ILE A 396      52.869 -34.832  36.933  1.00  0.00           H  
ATOM   2567 HD11 ILE A 396      52.719 -35.508  33.841  1.00  0.00           H  
ATOM   2568 HD12 ILE A 396      52.029 -34.318  34.969  1.00  0.00           H  
ATOM   2569 HD13 ILE A 396      52.541 -33.808  33.360  1.00  0.00           H  
ATOM   2570  N   GLN A 397      56.710 -37.141  37.124  1.00  0.00           N  
ATOM   2571  CA  GLN A 397      57.216 -38.018  38.185  1.00  0.00           C  
ATOM   2572  C   GLN A 397      58.686 -37.721  38.520  1.00  0.00           C  
ATOM   2573  O   GLN A 397      59.047 -37.652  39.692  1.00  0.00           O  
ATOM   2574  CB  GLN A 397      57.003 -39.486  37.778  1.00  0.00           C  
ATOM   2575  CG  GLN A 397      57.145 -40.466  38.958  1.00  0.00           C  
ATOM   2576  CD  GLN A 397      58.578 -40.737  39.423  1.00  0.00           C  
ATOM   2577  OE1 GLN A 397      59.524 -40.779  38.649  1.00  0.00           O  
ATOM   2578  NE2 GLN A 397      58.767 -41.003  40.697  1.00  0.00           N  
ATOM   2579  H   GLN A 397      56.286 -37.568  36.309  1.00  0.00           H  
ATOM   2580  HA  GLN A 397      56.628 -37.822  39.083  1.00  0.00           H  
ATOM   2581  HB2 GLN A 397      55.986 -39.586  37.397  1.00  0.00           H  
ATOM   2582  HB3 GLN A 397      57.690 -39.759  36.975  1.00  0.00           H  
ATOM   2583  HG2 GLN A 397      56.714 -41.423  38.664  1.00  0.00           H  
ATOM   2584  HG3 GLN A 397      56.557 -40.089  39.797  1.00  0.00           H  
ATOM   2585 HE21 GLN A 397      58.009 -40.927  41.348  1.00  0.00           H  
ATOM   2586 HE22 GLN A 397      59.715 -41.186  41.010  1.00  0.00           H  
ATOM   2587  N   LEU A 398      59.522 -37.421  37.521  1.00  0.00           N  
ATOM   2588  CA  LEU A 398      60.924 -37.057  37.731  1.00  0.00           C  
ATOM   2589  C   LEU A 398      61.112 -35.730  38.488  1.00  0.00           C  
ATOM   2590  O   LEU A 398      62.139 -35.585  39.155  1.00  0.00           O  
ATOM   2591  CB  LEU A 398      61.624 -37.031  36.363  1.00  0.00           C  
ATOM   2592  CG  LEU A 398      63.134 -36.750  36.391  1.00  0.00           C  
ATOM   2593  CD1 LEU A 398      63.907 -37.820  37.167  1.00  0.00           C  
ATOM   2594  CD2 LEU A 398      63.634 -36.714  34.953  1.00  0.00           C  
ATOM   2595  H   LEU A 398      59.191 -37.537  36.571  1.00  0.00           H  
ATOM   2596  HA  LEU A 398      61.369 -37.846  38.337  1.00  0.00           H  
ATOM   2597  HB2 LEU A 398      61.471 -37.996  35.881  1.00  0.00           H  
ATOM   2598  HB3 LEU A 398      61.152 -36.262  35.756  1.00  0.00           H  
ATOM   2599  HG  LEU A 398      63.329 -35.777  36.840  1.00  0.00           H  
ATOM   2600 HD11 LEU A 398      63.600 -37.838  38.209  1.00  0.00           H  
ATOM   2601 HD12 LEU A 398      63.709 -38.799  36.728  1.00  0.00           H  
ATOM   2602 HD13 LEU A 398      64.978 -37.632  37.087  1.00  0.00           H  
ATOM   2603 HD21 LEU A 398      63.408 -37.649  34.453  1.00  0.00           H  
ATOM   2604 HD22 LEU A 398      63.166 -35.892  34.413  1.00  0.00           H  
ATOM   2605 HD23 LEU A 398      64.714 -36.581  34.944  1.00  0.00           H  
ATOM   2606  N   LEU A 399      60.166 -34.788  38.406  1.00  0.00           N  
ATOM   2607  CA  LEU A 399      60.175 -33.503  39.125  1.00  0.00           C  
ATOM   2608  C   LEU A 399      59.507 -33.579  40.501  1.00  0.00           C  
ATOM   2609  O   LEU A 399      60.001 -32.965  41.450  1.00  0.00           O  
ATOM   2610  CB  LEU A 399      59.485 -32.438  38.262  1.00  0.00           C  
ATOM   2611  CG  LEU A 399      60.311 -31.984  37.051  1.00  0.00           C  
ATOM   2612  CD1 LEU A 399      59.437 -31.100  36.169  1.00  0.00           C  
ATOM   2613  CD2 LEU A 399      61.540 -31.173  37.475  1.00  0.00           C  
ATOM   2614  H   LEU A 399      59.361 -34.983  37.817  1.00  0.00           H  
ATOM   2615  HA  LEU A 399      61.204 -33.201  39.307  1.00  0.00           H  
ATOM   2616  HB2 LEU A 399      58.526 -32.831  37.922  1.00  0.00           H  
ATOM   2617  HB3 LEU A 399      59.280 -31.563  38.880  1.00  0.00           H  
ATOM   2618  HG  LEU A 399      60.640 -32.844  36.470  1.00  0.00           H  
ATOM   2619 HD11 LEU A 399      58.579 -31.677  35.823  1.00  0.00           H  
ATOM   2620 HD12 LEU A 399      59.079 -30.246  36.746  1.00  0.00           H  
ATOM   2621 HD13 LEU A 399      60.004 -30.758  35.303  1.00  0.00           H  
ATOM   2622 HD21 LEU A 399      61.233 -30.323  38.087  1.00  0.00           H  
ATOM   2623 HD22 LEU A 399      62.236 -31.794  38.033  1.00  0.00           H  
ATOM   2624 HD23 LEU A 399      62.053 -30.803  36.591  1.00  0.00           H  
ATOM   2625  N   GLU A 400      58.506 -34.443  40.657  1.00  0.00           N  
ATOM   2626  CA  GLU A 400      58.020 -34.895  41.965  1.00  0.00           C  
ATOM   2627  C   GLU A 400      59.176 -35.576  42.723  1.00  0.00           C  
ATOM   2628  O   GLU A 400      59.503 -35.185  43.843  1.00  0.00           O  
ATOM   2629  CB  GLU A 400      56.807 -35.825  41.761  1.00  0.00           C  
ATOM   2630  CG  GLU A 400      55.594 -35.019  41.256  1.00  0.00           C  
ATOM   2631  CD  GLU A 400      54.394 -35.845  40.775  1.00  0.00           C  
ATOM   2632  OE1 GLU A 400      54.588 -36.992  40.312  1.00  0.00           O  
ATOM   2633  OE2 GLU A 400      53.271 -35.285  40.832  1.00  0.00           O1-
ATOM   2634  H   GLU A 400      58.083 -34.851  39.827  1.00  0.00           H  
ATOM   2635  HA  GLU A 400      57.701 -34.034  42.554  1.00  0.00           H  
ATOM   2636  HB2 GLU A 400      57.067 -36.603  41.046  1.00  0.00           H  
ATOM   2637  HB3 GLU A 400      56.547 -36.296  42.710  1.00  0.00           H  
ATOM   2638  HG2 GLU A 400      55.898 -34.378  40.428  1.00  0.00           H  
ATOM   2639  HG3 GLU A 400      55.272 -34.377  42.079  1.00  0.00           H  
ATOM   2640  N   GLN A 401      59.993 -36.356  42.006  1.00  0.00           N  
ATOM   2641  CA  GLN A 401      61.284 -36.915  42.431  1.00  0.00           C  
ATOM   2642  C   GLN A 401      62.460 -35.901  42.381  1.00  0.00           C  
ATOM   2643  O   GLN A 401      63.623 -36.276  42.193  1.00  0.00           O  
ATOM   2644  CB  GLN A 401      61.509 -38.220  41.643  1.00  0.00           C  
ATOM   2645  CG  GLN A 401      62.406 -39.248  42.344  1.00  0.00           C  
ATOM   2646  CD  GLN A 401      62.208 -40.627  41.721  1.00  0.00           C  
ATOM   2647  OE1 GLN A 401      61.282 -41.351  42.044  1.00  0.00           O  
ATOM   2648  NE2 GLN A 401      62.994 -41.014  40.741  1.00  0.00           N  
ATOM   2649  H   GLN A 401      59.658 -36.628  41.086  1.00  0.00           H  
ATOM   2650  HA  GLN A 401      61.166 -37.186  43.481  1.00  0.00           H  
ATOM   2651  HB2 GLN A 401      60.539 -38.700  41.512  1.00  0.00           H  
ATOM   2652  HB3 GLN A 401      61.907 -37.995  40.653  1.00  0.00           H  
ATOM   2653  HG2 GLN A 401      62.135 -39.313  43.398  1.00  0.00           H  
ATOM   2654  HG3 GLN A 401      63.451 -38.950  42.269  1.00  0.00           H  
ATOM   2655 HE21 GLN A 401      63.742 -40.439  40.411  1.00  0.00           H  
ATOM   2656 HE22 GLN A 401      62.761 -41.898  40.321  1.00  0.00           H  
ATOM   2657  N   LYS A 402      62.151 -34.605  42.555  1.00  0.00           N  
ATOM   2658  CA  LYS A 402      63.043 -33.514  43.013  1.00  0.00           C  
ATOM   2659  C   LYS A 402      62.425 -32.671  44.142  1.00  0.00           C  
ATOM   2660  O   LYS A 402      63.122 -31.830  44.698  1.00  0.00           O  
ATOM   2661  CB  LYS A 402      63.373 -32.523  41.872  1.00  0.00           C  
ATOM   2662  CG  LYS A 402      64.026 -33.085  40.613  1.00  0.00           C  
ATOM   2663  CD  LYS A 402      65.413 -33.697  40.858  1.00  0.00           C  
ATOM   2664  CE  LYS A 402      65.799 -34.657  39.732  1.00  0.00           C  
ATOM   2665  NZ  LYS A 402      64.871 -35.815  39.692  1.00  0.00           N1+
ATOM   2666  H   LYS A 402      61.159 -34.395  42.525  1.00  0.00           H  
ATOM   2667  HA  LYS A 402      63.964 -33.932  43.418  1.00  0.00           H  
ATOM   2668  HB2 LYS A 402      62.441 -32.055  41.564  1.00  0.00           H  
ATOM   2669  HB3 LYS A 402      64.023 -31.736  42.257  1.00  0.00           H  
ATOM   2670  HG2 LYS A 402      63.348 -33.817  40.203  1.00  0.00           H  
ATOM   2671  HG3 LYS A 402      64.122 -32.285  39.878  1.00  0.00           H  
ATOM   2672  HD2 LYS A 402      65.432 -34.242  41.801  1.00  0.00           H  
ATOM   2673  HD3 LYS A 402      66.148 -32.891  40.916  1.00  0.00           H  
ATOM   2674  HE2 LYS A 402      66.821 -35.001  39.912  1.00  0.00           H  
ATOM   2675  HE3 LYS A 402      65.784 -34.114  38.781  1.00  0.00           H  
ATOM   2676  HZ1 LYS A 402      64.801 -36.253  40.609  1.00  0.00           H  
ATOM   2677  HZ2 LYS A 402      63.921 -35.504  39.487  1.00  0.00           H  
ATOM   2678  HZ3 LYS A 402      65.137 -36.491  38.993  1.00  0.00           H  
ATOM   2679  N   GLY A 403      61.114 -32.776  44.387  1.00  0.00           N  
ATOM   2680  CA  GLY A 403      60.358 -31.726  45.080  1.00  0.00           C  
ATOM   2681  C   GLY A 403      60.276 -30.416  44.278  1.00  0.00           C  
ATOM   2682  O   GLY A 403      60.259 -29.342  44.873  1.00  0.00           O  
ATOM   2683  H   GLY A 403      60.589 -33.535  43.970  1.00  0.00           H  
ATOM   2684  HA2 GLY A 403      59.342 -32.081  45.252  1.00  0.00           H  
ATOM   2685  HA3 GLY A 403      60.823 -31.513  46.043  1.00  0.00           H  
ATOM   2686  N   ALA A 404      60.306 -30.493  42.940  1.00  0.00           N  
ATOM   2687  CA  ALA A 404      60.395 -29.341  42.033  1.00  0.00           C  
ATOM   2688  C   ALA A 404      59.309 -29.328  40.934  1.00  0.00           C  
ATOM   2689  O   ALA A 404      59.527 -28.796  39.845  1.00  0.00           O  
ATOM   2690  CB  ALA A 404      61.824 -29.250  41.469  1.00  0.00           C  
ATOM   2691  H   ALA A 404      60.289 -31.414  42.515  1.00  0.00           H  
ATOM   2692  HA  ALA A 404      60.213 -28.449  42.630  1.00  0.00           H  
ATOM   2693  HB1 ALA A 404      62.553 -29.316  42.277  1.00  0.00           H  
ATOM   2694  HB2 ALA A 404      61.990 -30.053  40.752  1.00  0.00           H  
ATOM   2695  HB3 ALA A 404      61.961 -28.303  40.946  1.00  0.00           H  
ATOM   2696  N   GLY A 405      58.168 -29.962  41.201  1.00  0.00           N  
ATOM   2697  CA  GLY A 405      57.005 -30.058  40.320  1.00  0.00           C  
ATOM   2698  C   GLY A 405      56.022 -31.109  40.838  1.00  0.00           C  
ATOM   2699  O   GLY A 405      56.404 -31.972  41.625  1.00  0.00           O  
ATOM   2700  H   GLY A 405      58.088 -30.441  42.086  1.00  0.00           H  
ATOM   2701  HA2 GLY A 405      56.504 -29.092  40.277  1.00  0.00           H  
ATOM   2702  HA3 GLY A 405      57.314 -30.333  39.312  1.00  0.00           H  
ATOM   2703  N   GLU A 406      54.755 -31.002  40.444  1.00  0.00           N  
ATOM   2704  CA  GLU A 406      53.645 -31.855  40.882  1.00  0.00           C  
ATOM   2705  C   GLU A 406      52.545 -31.958  39.807  1.00  0.00           C  
ATOM   2706  O   GLU A 406      52.310 -30.998  39.065  1.00  0.00           O  
ATOM   2707  CB  GLU A 406      53.086 -31.343  42.227  1.00  0.00           C  
ATOM   2708  CG  GLU A 406      52.544 -29.899  42.250  1.00  0.00           C  
ATOM   2709  CD  GLU A 406      53.638 -28.819  42.194  1.00  0.00           C  
ATOM   2710  OE1 GLU A 406      54.004 -28.370  41.080  1.00  0.00           O  
ATOM   2711  OE2 GLU A 406      54.103 -28.351  43.260  1.00  0.00           O1-
ATOM   2712  H   GLU A 406      54.488 -30.158  39.953  1.00  0.00           H  
ATOM   2713  HA  GLU A 406      54.022 -32.861  41.046  1.00  0.00           H  
ATOM   2714  HB2 GLU A 406      52.273 -32.009  42.520  1.00  0.00           H  
ATOM   2715  HB3 GLU A 406      53.862 -31.433  42.988  1.00  0.00           H  
ATOM   2716  HG2 GLU A 406      51.978 -29.770  43.175  1.00  0.00           H  
ATOM   2717  HG3 GLU A 406      51.839 -29.758  41.429  1.00  0.00           H  
ATOM   2718  N   LYS A 407      51.872 -33.115  39.704  1.00  0.00           N  
ATOM   2719  CA  LYS A 407      50.914 -33.424  38.626  1.00  0.00           C  
ATOM   2720  C   LYS A 407      49.612 -32.607  38.694  1.00  0.00           C  
ATOM   2721  O   LYS A 407      48.597 -33.074  39.219  1.00  0.00           O  
ATOM   2722  CB  LYS A 407      50.634 -34.943  38.593  1.00  0.00           C  
ATOM   2723  CG  LYS A 407      50.064 -35.389  37.228  1.00  0.00           C  
ATOM   2724  CD  LYS A 407      48.856 -36.333  37.332  1.00  0.00           C  
ATOM   2725  CE  LYS A 407      47.572 -35.633  37.800  1.00  0.00           C  
ATOM   2726  NZ  LYS A 407      47.069 -34.677  36.786  1.00  0.00           N1+
ATOM   2727  H   LYS A 407      52.197 -33.898  40.280  1.00  0.00           H  
ATOM   2728  HA  LYS A 407      51.402 -33.160  37.687  1.00  0.00           H  
ATOM   2729  HB2 LYS A 407      51.562 -35.490  38.766  1.00  0.00           H  
ATOM   2730  HB3 LYS A 407      49.959 -35.210  39.407  1.00  0.00           H  
ATOM   2731  HG2 LYS A 407      49.790 -34.524  36.624  1.00  0.00           H  
ATOM   2732  HG3 LYS A 407      50.850 -35.917  36.689  1.00  0.00           H  
ATOM   2733  HD2 LYS A 407      49.099 -37.138  38.028  1.00  0.00           H  
ATOM   2734  HD3 LYS A 407      48.674 -36.780  36.352  1.00  0.00           H  
ATOM   2735  HE2 LYS A 407      47.768 -35.115  38.743  1.00  0.00           H  
ATOM   2736  HE3 LYS A 407      46.812 -36.397  37.978  1.00  0.00           H  
ATOM   2737  HZ1 LYS A 407      47.734 -33.928  36.582  1.00  0.00           H  
ATOM   2738  HZ2 LYS A 407      46.893 -35.138  35.890  1.00  0.00           H  
ATOM   2739  HZ3 LYS A 407      46.204 -34.234  37.046  1.00  0.00           H  
ATOM   2740  N   LYS A 408      49.594 -31.456  38.019  1.00  0.00           N  
ATOM   2741  CA  LYS A 408      48.364 -30.759  37.590  1.00  0.00           C  
ATOM   2742  C   LYS A 408      47.958 -31.226  36.185  1.00  0.00           C  
ATOM   2743  O   LYS A 408      47.375 -30.445  35.409  1.00  0.00           O  
ATOM   2744  CB  LYS A 408      48.566 -29.236  37.718  1.00  0.00           C  
ATOM   2745  OXT LYS A 408      48.215 -32.403  35.850  1.00  0.00           O1-
ATOM   2746  CG  LYS A 408      47.252 -28.426  37.762  1.00  0.00           C  
ATOM   2747  CD  LYS A 408      47.256 -27.174  36.865  1.00  0.00           C  
ATOM   2748  CE  LYS A 408      47.206 -27.581  35.388  1.00  0.00           C  
ATOM   2749  NZ  LYS A 408      47.091 -26.436  34.464  1.00  0.00           N1+
ATOM   2750  H   LYS A 408      50.474 -31.193  37.590  1.00  0.00           H  
ATOM   2751  HA  LYS A 408      47.550 -31.048  38.252  1.00  0.00           H  
ATOM   2752  HB2 LYS A 408      49.125 -29.022  38.631  1.00  0.00           H  
ATOM   2753  HB3 LYS A 408      49.174 -28.917  36.881  1.00  0.00           H  
ATOM   2754  HG2 LYS A 408      46.410 -29.057  37.473  1.00  0.00           H  
ATOM   2755  HG3 LYS A 408      47.080 -28.114  38.793  1.00  0.00           H  
ATOM   2756  HD2 LYS A 408      48.151 -26.580  37.057  1.00  0.00           H  
ATOM   2757  HD3 LYS A 408      46.376 -26.574  37.098  1.00  0.00           H  
ATOM   2758  HE2 LYS A 408      46.363 -28.260  35.236  1.00  0.00           H  
ATOM   2759  HE3 LYS A 408      48.107 -28.147  35.147  1.00  0.00           H  
ATOM   2760  HZ1 LYS A 408      46.254 -25.884  34.525  1.00  0.00           H  
ATOM   2761  HZ2 LYS A 408      47.869 -25.769  34.448  1.00  0.00           H  
ATOM   2762  HZ3 LYS A 408      47.167 -26.721  33.476  1.00  0.00           H  
TER    2763      LYS A 408 
HETATM 2764 SI1  ANZ L   0      55.727 -25.442  27.751  1.00  0.00          SI  
HETATM 2765  C2  ANZ L   0      56.405 -23.718  27.640  1.00  0.00           C  
HETATM 2766  C6  ANZ L   0      56.951 -26.678  28.392  1.00  0.00           C  
HETATM 2767  C10 ANZ L   0      54.857 -25.960  26.221  1.00  0.00           C  
HETATM 2768  C11 ANZ L   0      55.404 -26.395  25.025  1.00  0.00           C  
HETATM 2769  F12 ANZ L   0      56.745 -26.348  24.917  1.00  0.00           F  
HETATM 2770  C13 ANZ L   0      53.476 -25.908  26.364  1.00  0.00           C  
HETATM 2771  C14 ANZ L   0      54.628 -26.865  23.960  1.00  0.00           C  
HETATM 2772  C15 ANZ L   0      52.664 -26.315  25.303  1.00  0.00           C  
HETATM 2773  C17 ANZ L   0      53.230 -26.786  24.112  1.00  0.00           C  
HETATM 2774  P19 ANZ L   0      47.663 -25.006  31.891  1.00  0.00           P1+
HETATM 2775  O20 ANZ L   0      46.352 -24.584  31.400  1.00  0.00           O1-
HETATM 2776  O21 ANZ L   0      47.827 -26.467  31.927  1.00  0.00           O1-
HETATM 2777  O22 ANZ L   0      48.075 -24.365  33.148  1.00  0.00           O1-
HETATM 2778  N23 ANZ L   0      50.738 -21.460  29.680  1.00  0.00           N  
HETATM 2779  C24 ANZ L   0      50.147 -21.529  30.922  1.00  0.00           C  
HETATM 2780  N26 ANZ L   0      50.301 -20.446  31.638  1.00  0.00           N  
HETATM 2781  C27 ANZ L   0      51.057 -19.611  30.818  1.00  0.00           C  
HETATM 2782  C28 ANZ L   0      51.559 -18.291  30.952  1.00  0.00           C  
HETATM 2783  N29 ANZ L   0      51.315 -17.482  31.977  1.00  0.00           N  
HETATM 2784  N32 ANZ L   0      52.265 -17.743  29.953  1.00  0.00           N  
HETATM 2785  C33 ANZ L   0      52.471 -18.456  28.845  1.00  0.00           C  
HETATM 2786  N35 ANZ L   0      52.054 -19.695  28.578  1.00  0.00           N  
HETATM 2787  C36 ANZ L   0      51.335 -20.223  29.620  1.00  0.00           C  
HETATM 2788  O37 ANZ L   0      48.690 -24.511  30.815  1.00  0.00           O  
HETATM 2789  C38 ANZ L   0      48.509 -24.903  29.473  1.00  0.00           C  
HETATM 2790  C41 ANZ L   0      49.712 -24.499  28.613  1.00  0.00           C  
HETATM 2791  O43 ANZ L   0      49.614 -23.104  28.321  1.00  0.00           O  
HETATM 2792  C44 ANZ L   0      51.070 -24.803  29.282  1.00  0.00           C  
HETATM 2793  O46 ANZ L   0      51.803 -25.862  28.561  1.00  0.00           O  
HETATM 2794  C47 ANZ L   0      51.878 -23.539  29.007  1.00  0.00           C  
HETATM 2795  O49 ANZ L   0      52.700 -23.875  27.851  1.00  0.00           O  
HETATM 2796  C50 ANZ L   0      50.851 -22.482  28.620  1.00  0.00           C  
HETATM 2797  C52 ANZ L   0      55.259 -27.478  22.787  1.00  0.00           C  
HETATM 2798  O53 ANZ L   0      54.519 -27.645  21.652  1.00  0.00           O  
HETATM 2799  C54 ANZ L   0      55.034 -28.412  20.477  1.00  0.00           C  
HETATM 2800  C55 ANZ L   0      54.263 -29.773  20.361  1.00  0.00           C  
HETATM 2801  C56 ANZ L   0      54.177 -30.402  21.766  1.00  0.00           C  
HETATM 2802  N60 ANZ L   0      54.961 -30.667  19.364  1.00  0.00           N  
HETATM 2803  S61 ANZ L   0      55.185 -32.322  19.544  1.00  0.00           S2+
HETATM 2804  C62 ANZ L   0      54.942 -30.152  17.971  1.00  0.00           C  
HETATM 2805  C66 ANZ L   0      52.814 -29.509  19.899  1.00  0.00           C  
HETATM 2806  O72 ANZ L   0      56.391 -27.944  22.782  1.00  0.00           O  
HETATM 2807  O73 ANZ L   0      54.246 -25.445  28.677  1.00  0.00           O  
HETATM 2808  B74 ANZ L   0      53.002 -25.331  27.831  1.00  0.00           B1-
HETATM 2809  O75 ANZ L   0      55.742 -32.610  20.827  1.00  0.00           O1-
HETATM 2810  O76 ANZ L   0      55.925 -32.810  18.432  1.00  0.00           O1-
HETATM 2811  C77 ANZ L   0      50.938 -34.138  19.320  1.00  0.00           C  
HETATM 2812  C79 ANZ L   0      51.515 -33.563  18.196  1.00  0.00           C  
HETATM 2813  C81 ANZ L   0      52.799 -33.031  18.269  1.00  0.00           C  
HETATM 2814  C83 ANZ L   0      53.520 -33.046  19.465  1.00  0.00           C  
HETATM 2815  C84 ANZ L   0      52.928 -33.640  20.585  1.00  0.00           C  
HETATM 2816  C86 ANZ L   0      51.646 -34.177  20.514  1.00  0.00           C  
HETATM 2817  H77 ANZ L   0      49.960 -34.545  19.271  1.00  0.00           H  
HETATM 2818  H3  ANZ L   0      57.224 -23.764  26.936  1.00  0.00           H  
HETATM 2819  H4  ANZ L   0      56.715 -23.488  28.646  1.00  0.00           H  
HETATM 2820  H5  ANZ L   0      55.583 -23.111  27.300  1.00  0.00           H  
HETATM 2821  H7  ANZ L   0      57.587 -26.899  27.552  1.00  0.00           H  
HETATM 2822  H8  ANZ L   0      56.349 -27.509  28.709  1.00  0.00           H  
HETATM 2823  H9  ANZ L   0      57.476 -26.177  29.189  1.00  0.00           H  
HETATM 2824  H16 ANZ L   0      51.610 -26.276  25.415  1.00  0.00           H  
HETATM 2825  H18 ANZ L   0      52.599 -27.098  23.321  1.00  0.00           H  
HETATM 2826  H25 ANZ L   0      49.592 -22.391  31.276  1.00  0.00           H  
HETATM 2827  H30 ANZ L   0      51.576 -16.510  31.913  1.00  0.00           H  
HETATM 2828  H31 ANZ L   0      50.629 -17.772  32.672  1.00  0.00           H  
HETATM 2829  H34 ANZ L   0      53.035 -17.966  28.060  1.00  0.00           H  
HETATM 2830  H39 ANZ L   0      48.362 -25.978  29.425  1.00  0.00           H  
HETATM 2831  H40 ANZ L   0      47.608 -24.429  29.082  1.00  0.00           H  
HETATM 2832  H42 ANZ L   0      49.666 -25.049  27.673  1.00  0.00           H  
HETATM 2833  H45 ANZ L   0      50.981 -24.978  30.355  1.00  0.00           H  
HETATM 2834  H48 ANZ L   0      52.470 -23.263  29.881  1.00  0.00           H  
HETATM 2835  H51 ANZ L   0      51.199 -21.988  27.716  1.00  0.00           H  
HETATM 2836  H57 ANZ L   0      55.192 -30.505  22.149  1.00  0.00           H  
HETATM 2837  H58 ANZ L   0      53.656 -31.351  21.720  1.00  0.00           H  
HETATM 2838  H59 ANZ L   0      53.605 -29.760  22.434  1.00  0.00           H  
HETATM 2839  H63 ANZ L   0      55.053 -29.079  17.967  1.00  0.00           H  
HETATM 2840  H64 ANZ L   0      54.005 -30.436  17.512  1.00  0.00           H  
HETATM 2841  H65 ANZ L   0      55.775 -30.590  17.436  1.00  0.00           H  
HETATM 2842  H67 ANZ L   0      52.306 -28.917  20.660  1.00  0.00           H  
HETATM 2843  H68 ANZ L   0      52.303 -30.463  19.771  1.00  0.00           H  
HETATM 2844  H69 ANZ L   0      52.816 -28.950  18.965  1.00  0.00           H  
HETATM 2845  H70 ANZ L   0      56.101 -28.619  20.566  1.00  0.00           H  
HETATM 2846  H71 ANZ L   0      54.888 -27.811  19.582  1.00  0.00           H  
HETATM 2847  H80 ANZ L   0      50.976 -33.531  17.284  1.00  0.00           H  
HETATM 2848  H82 ANZ L   0      53.240 -32.608  17.409  1.00  0.00           H  
HETATM 2849  H85 ANZ L   0      53.454 -33.680  21.504  1.00  0.00           H  
HETATM 2850  H87 ANZ L   0      51.205 -34.613  21.376  1.00  0.00           H  
CONECT 2764 2765 2766 2767 2807
CONECT 2765 2764 2818 2819 2820
CONECT 2766 2764 2821 2822 2823
CONECT 2767 2764 2768 2768 2770
CONECT 2768 2767 2767 2769 2771
CONECT 2769 2768
CONECT 2770 2767 2772 2772 2808
CONECT 2771 2768 2773 2773 2797
CONECT 2772 2770 2770 2773 2824
CONECT 2773 2771 2771 2772 2825
CONECT 2774 2775 2776 2777 2788
CONECT 2775 2774
CONECT 2776 2774
CONECT 2777 2774
CONECT 2778 2779 2787 2796
CONECT 2779 2778 2780 2780 2826
CONECT 2780 2779 2779 2781
CONECT 2781 2780 2782 2787 2787
CONECT 2782 2781 2783 2784 2784
CONECT 2783 2782 2827 2828
CONECT 2784 2782 2782 2785
CONECT 2785 2784 2786 2786 2829
CONECT 2786 2785 2785 2787
CONECT 2787 2778 2781 2781 2786
CONECT 2788 2774 2789
CONECT 2789 2788 2790 2830 2831
CONECT 2790 2789 2791 2792 2832
CONECT 2791 2790 2796
CONECT 2792 2790 2793 2794 2833
CONECT 2793 2792 2808
CONECT 2794 2792 2795 2796 2834
CONECT 2795 2794 2808
CONECT 2796 2778 2791 2794 2835
CONECT 2797 2771 2798 2806 2806
CONECT 2798 2797 2799
CONECT 2799 2798 2800 2845 2846
CONECT 2800 2799 2801 2802 2805
CONECT 2801 2800 2836 2837 2838
CONECT 2802 2800 2803 2804
CONECT 2803 2802 2809 2810 2814
CONECT 2804 2802 2839 2840 2841
CONECT 2805 2800 2842 2843 2844
CONECT 2806 2797 2797
CONECT 2807 2764 2808
CONECT 2808 2770 2793 2795 2807
CONECT 2809 2803
CONECT 2810 2803
CONECT 2811 2812 2816 2816 2817
CONECT 2812 2811 2813 2813 2847
CONECT 2813 2812 2812 2814 2848
CONECT 2814 2803 2813 2815 2815
CONECT 2815 2814 2814 2816 2849
CONECT 2816 2811 2811 2815 2850
CONECT 2817 2811
CONECT 2818 2765
CONECT 2819 2765
CONECT 2820 2765
CONECT 2821 2766
CONECT 2822 2766
CONECT 2823 2766
CONECT 2824 2772
CONECT 2825 2773
CONECT 2826 2779
CONECT 2827 2783
CONECT 2828 2783
CONECT 2829 2785
CONECT 2830 2789
CONECT 2831 2789
CONECT 2832 2790
CONECT 2833 2792
CONECT 2834 2794
CONECT 2835 2796
CONECT 2836 2801
CONECT 2837 2801
CONECT 2838 2801
CONECT 2839 2804
CONECT 2840 2804
CONECT 2841 2804
CONECT 2842 2805
CONECT 2843 2805
CONECT 2844 2805
CONECT 2845 2799
CONECT 2846 2799
CONECT 2847 2812
CONECT 2848 2813
CONECT 2849 2815
CONECT 2850 2816
END
