# Supplementary material for: Oxazoline scaffold in synthesis of benzosiloxaboroles and related ring-expanded heterocycles: diverse reactivity, structural peculiarities and antimicrobial activity
Source: RSC Adv. 2022 Aug 16;12(36):23099–117. doi: 10.1039/d2ra03910a (PMC9379557; doi:10.1039/d2ra03910a)
Supplement: RA-012-D2RA03910A-s004 [file RA-012-D2RA03910A-s004.pdb]

HEADER    LIGASE                                                      
REMARK  99                                                                      
REMARK  99 MOE v2015.10 (Chemical Computing Group Inc.) Tue Jun 07 19:49:12 2022
HELIX    1   1 PRO A  249  GLY A  254  5               Generated by MOE    6
HELIX    2   2 ALA A  265  ILE A  270  1               Generated by MOE    6
HELIX    3   3 ASP A  273  ALA A  286  1               Generated by MOE   14
HELIX    4   4 ASP A  291  GLU A  293  5               Generated by MOE    3
HELIX    5   5 ASP A  344  PHE A  353  1               Generated by MOE   10
HELIX    6   6 ASN A  388  GLU A  400  1               Generated by MOE   13
SHEET    1       ALA A 229  VAL A 235                  Generated by MOE
SHEET    2       VAL A 242  THR A 246                  Generated by MOE
SHEET    3       PHE A 257  LEU A 260                  Generated by MOE
SHEET    4       GLY A 303  THR A 311                  Generated by MOE
SHEET    5       LYS A 318  VAL A 319                  Generated by MOE
SHEET    6       GLN A 320  ILE A 323                  Generated by MOE
SHEET    7       ALA A 324  ALA A 324                  Generated by MOE
SHEET    8       ALA A 335  MET A 337                  Generated by MOE
SHEET    9       ILE A 361  GLU A 362                  Generated by MOE
SHEET   10       LYS A 376  HIS A 377                  Generated by MOE
ATOM      1  N   GLU A 227      46.687 -31.544  33.390  1.00  0.00           N1+
ATOM      2  CA  GLU A 227      47.705 -32.559  33.062  1.00  0.00           C  
ATOM      3  C   GLU A 227      49.003 -31.890  32.659  1.00  0.00           C  
ATOM      4  O   GLU A 227      49.141 -31.413  31.539  1.00  0.00           O  
ATOM      5  CB  GLU A 227      47.220 -33.593  32.029  1.00  0.00           C  
ATOM      6  CG  GLU A 227      45.947 -34.333  32.470  1.00  0.00           C  
ATOM      7  CD  GLU A 227      45.975 -34.600  33.974  1.00  0.00           C  
ATOM      8  OE1 GLU A 227      46.686 -35.522  34.422  1.00  0.00           O  
ATOM      9  OE2 GLU A 227      45.469 -33.724  34.709  1.00  0.00           O1-
ATOM     10  H1  GLU A 227      46.424 -31.018  32.572  1.00  0.00           H  
ATOM     11  H2  GLU A 227      45.895 -32.011  33.822  1.00  0.00           H  
ATOM     12  H3  GLU A 227      47.078 -30.910  34.084  1.00  0.00           H  
ATOM     13  HA  GLU A 227      47.923 -33.106  33.980  1.00  0.00           H  
ATOM     14  HB2 GLU A 227      47.030 -33.103  31.073  1.00  0.00           H  
ATOM     15  HB3 GLU A 227      48.015 -34.327  31.888  1.00  0.00           H  
ATOM     16  HG2 GLU A 227      45.858 -35.270  31.917  1.00  0.00           H  
ATOM     17  HG3 GLU A 227      45.081 -33.711  32.231  1.00  0.00           H  
ATOM     18  N   GLY A 228      49.911 -31.783  33.623  1.00  0.00           N  
ATOM     19  CA  GLY A 228      51.190 -31.086  33.524  1.00  0.00           C  
ATOM     20  C   GLY A 228      51.905 -31.102  34.873  1.00  0.00           C  
ATOM     21  O   GLY A 228      51.516 -31.853  35.766  1.00  0.00           O  
ATOM     22  H   GLY A 228      49.653 -32.110  34.552  1.00  0.00           H  
ATOM     23  HA2 GLY A 228      51.823 -31.559  32.772  1.00  0.00           H  
ATOM     24  HA3 GLY A 228      51.011 -30.049  33.240  1.00  0.00           H  
ATOM     25  N   ALA A 229      52.890 -30.231  35.069  1.00  0.00           N  
ATOM     26  CA  ALA A 229      53.521 -30.003  36.370  1.00  0.00           C  
ATOM     27  C   ALA A 229      54.031 -28.561  36.502  1.00  0.00           C  
ATOM     28  O   ALA A 229      54.185 -27.857  35.499  1.00  0.00           O  
ATOM     29  CB  ALA A 229      54.662 -31.016  36.557  1.00  0.00           C  
ATOM     30  H   ALA A 229      53.135 -29.594  34.315  1.00  0.00           H  
ATOM     31  HA  ALA A 229      52.778 -30.160  37.150  1.00  0.00           H  
ATOM     32  HB1 ALA A 229      54.273 -32.032  36.500  1.00  0.00           H  
ATOM     33  HB2 ALA A 229      55.422 -30.869  35.790  1.00  0.00           H  
ATOM     34  HB3 ALA A 229      55.121 -30.880  37.538  1.00  0.00           H  
ATOM     35  N   LYS A 230      54.388 -28.133  37.722  1.00  0.00           N  
ATOM     36  CA  LYS A 230      55.353 -27.028  37.842  1.00  0.00           C  
ATOM     37  C   LYS A 230      56.732 -27.476  37.354  1.00  0.00           C  
ATOM     38  O   LYS A 230      57.053 -28.660  37.419  1.00  0.00           O  
ATOM     39  CB  LYS A 230      55.494 -26.490  39.276  1.00  0.00           C  
ATOM     40  CG  LYS A 230      54.275 -25.710  39.794  1.00  0.00           C  
ATOM     41  CD  LYS A 230      54.639 -24.731  40.931  1.00  0.00           C  
ATOM     42  CE  LYS A 230      54.825 -25.326  42.339  1.00  0.00           C  
ATOM     43  NZ  LYS A 230      55.951 -26.280  42.451  1.00  0.00           N1+
ATOM     44  H   LYS A 230      54.218 -28.743  38.518  1.00  0.00           H  
ATOM     45  HA  LYS A 230      55.027 -26.220  37.194  1.00  0.00           H  
ATOM     46  HB2 LYS A 230      55.741 -27.316  39.935  1.00  0.00           H  
ATOM     47  HB3 LYS A 230      56.342 -25.804  39.292  1.00  0.00           H  
ATOM     48  HG2 LYS A 230      53.885 -25.111  38.970  1.00  0.00           H  
ATOM     49  HG3 LYS A 230      53.492 -26.397  40.116  1.00  0.00           H  
ATOM     50  HD2 LYS A 230      53.829 -24.004  41.000  1.00  0.00           H  
ATOM     51  HD3 LYS A 230      55.534 -24.180  40.645  1.00  0.00           H  
ATOM     52  HE2 LYS A 230      53.904 -25.855  42.606  1.00  0.00           H  
ATOM     53  HE3 LYS A 230      54.968 -24.510  43.052  1.00  0.00           H  
ATOM     54  HZ1 LYS A 230      55.738 -27.076  41.848  1.00  0.00           H  
ATOM     55  HZ2 LYS A 230      56.870 -25.890  42.264  1.00  0.00           H  
ATOM     56  HZ3 LYS A 230      55.927 -26.752  43.356  1.00  0.00           H  
ATOM     57  N   VAL A 231      57.608 -26.503  37.115  1.00  0.00           N  
ATOM     58  CA  VAL A 231      59.028 -26.652  37.468  1.00  0.00           C  
ATOM     59  C   VAL A 231      59.425 -25.493  38.384  1.00  0.00           C  
ATOM     60  O   VAL A 231      59.129 -24.331  38.114  1.00  0.00           O  
ATOM     61  CB  VAL A 231      59.952 -26.808  36.245  1.00  0.00           C  
ATOM     62  CG1 VAL A 231      61.408 -27.032  36.676  1.00  0.00           C  
ATOM     63  CG2 VAL A 231      59.549 -28.001  35.372  1.00  0.00           C  
ATOM     64  H   VAL A 231      57.240 -25.557  37.071  1.00  0.00           H  
ATOM     65  HA  VAL A 231      59.139 -27.567  38.047  1.00  0.00           H  
ATOM     66  HB  VAL A 231      59.895 -25.915  35.635  1.00  0.00           H  
ATOM     67 HG11 VAL A 231      61.776 -26.178  37.242  1.00  0.00           H  
ATOM     68 HG12 VAL A 231      61.482 -27.933  37.287  1.00  0.00           H  
ATOM     69 HG13 VAL A 231      62.038 -27.144  35.793  1.00  0.00           H  
ATOM     70 HG21 VAL A 231      59.583 -28.917  35.959  1.00  0.00           H  
ATOM     71 HG22 VAL A 231      58.539 -27.862  34.991  1.00  0.00           H  
ATOM     72 HG23 VAL A 231      60.224 -28.088  34.522  1.00  0.00           H  
ATOM     73  N   SER A 232      60.055 -25.830  39.504  1.00  0.00           N  
ATOM     74  CA  SER A 232      60.464 -24.924  40.578  1.00  0.00           C  
ATOM     75  C   SER A 232      61.962 -24.637  40.465  1.00  0.00           C  
ATOM     76  O   SER A 232      62.790 -25.330  41.063  1.00  0.00           O  
ATOM     77  CB  SER A 232      60.080 -25.555  41.925  1.00  0.00           C  
ATOM     78  OG  SER A 232      58.731 -25.245  42.225  1.00  0.00           O  
ATOM     79  H   SER A 232      60.231 -26.819  39.654  1.00  0.00           H  
ATOM     80  HA  SER A 232      59.940 -23.971  40.487  1.00  0.00           H  
ATOM     81  HB2 SER A 232      60.705 -25.138  42.714  1.00  0.00           H  
ATOM     82  HB3 SER A 232      60.226 -26.636  41.896  1.00  0.00           H  
ATOM     83  HG  SER A 232      58.801 -24.293  42.513  1.00  0.00           H  
ATOM     84  N   PHE A 233      62.320 -23.648  39.643  1.00  0.00           N  
ATOM     85  CA  PHE A 233      63.709 -23.340  39.280  1.00  0.00           C  
ATOM     86  C   PHE A 233      64.508 -22.694  40.421  1.00  0.00           C  
ATOM     87  O   PHE A 233      63.999 -21.846  41.156  1.00  0.00           O  
ATOM     88  CB  PHE A 233      63.739 -22.466  38.019  1.00  0.00           C  
ATOM     89  CG  PHE A 233      63.525 -23.243  36.735  1.00  0.00           C  
ATOM     90  CD1 PHE A 233      62.229 -23.470  36.238  1.00  0.00           C  
ATOM     91  CD2 PHE A 233      64.639 -23.731  36.027  1.00  0.00           C  
ATOM     92  CE1 PHE A 233      62.060 -24.196  35.045  1.00  0.00           C  
ATOM     93  CE2 PHE A 233      64.463 -24.471  34.844  1.00  0.00           C  
ATOM     94  CZ  PHE A 233      63.170 -24.713  34.358  1.00  0.00           C  
ATOM     95  H   PHE A 233      61.584 -23.079  39.232  1.00  0.00           H  
ATOM     96  HA  PHE A 233      64.212 -24.278  39.043  1.00  0.00           H  
ATOM     97  HB2 PHE A 233      62.992 -21.675  38.100  1.00  0.00           H  
ATOM     98  HB3 PHE A 233      64.712 -21.980  37.955  1.00  0.00           H  
ATOM     99  HD1 PHE A 233      61.367 -23.087  36.768  1.00  0.00           H  
ATOM    100  HD2 PHE A 233      65.635 -23.523  36.389  1.00  0.00           H  
ATOM    101  HE1 PHE A 233      61.073 -24.360  34.647  1.00  0.00           H  
ATOM    102  HE2 PHE A 233      65.314 -24.829  34.284  1.00  0.00           H  
ATOM    103  HZ  PHE A 233      63.034 -25.268  33.439  1.00  0.00           H  
ATOM    104  N   ASP A 234      65.786 -23.058  40.527  1.00  0.00           N  
ATOM    105  CA  ASP A 234      66.700 -22.660  41.602  1.00  0.00           C  
ATOM    106  C   ASP A 234      67.381 -21.324  41.285  1.00  0.00           C  
ATOM    107  O   ASP A 234      68.462 -21.281  40.700  1.00  0.00           O  
ATOM    108  CB  ASP A 234      67.700 -23.800  41.855  1.00  0.00           C  
ATOM    109  CG  ASP A 234      66.982 -24.985  42.493  1.00  0.00           C  
ATOM    110  OD1 ASP A 234      66.918 -25.040  43.739  1.00  0.00           O  
ATOM    111  OD2 ASP A 234      66.311 -25.755  41.771  1.00  0.00           O1-
ATOM    112  H   ASP A 234      66.151 -23.735  39.865  1.00  0.00           H  
ATOM    113  HA  ASP A 234      66.132 -22.516  42.522  1.00  0.00           H  
ATOM    114  HB2 ASP A 234      68.480 -23.451  42.534  1.00  0.00           H  
ATOM    115  HB3 ASP A 234      68.167 -24.105  40.918  1.00  0.00           H  
ATOM    116  N   VAL A 235      66.691 -20.226  41.596  1.00  0.00           N  
ATOM    117  CA  VAL A 235      67.127 -18.849  41.314  1.00  0.00           C  
ATOM    118  C   VAL A 235      68.432 -18.518  42.039  1.00  0.00           C  
ATOM    119  O   VAL A 235      68.569 -18.740  43.241  1.00  0.00           O  
ATOM    120  CB  VAL A 235      66.025 -17.852  41.701  1.00  0.00           C  
ATOM    121  CG1 VAL A 235      66.403 -16.410  41.358  1.00  0.00           C  
ATOM    122  CG2 VAL A 235      64.719 -18.141  40.952  1.00  0.00           C  
ATOM    123  H   VAL A 235      65.794 -20.349  42.042  1.00  0.00           H  
ATOM    124  HA  VAL A 235      67.306 -18.747  40.248  1.00  0.00           H  
ATOM    125  HB  VAL A 235      65.841 -17.927  42.772  1.00  0.00           H  
ATOM    126 HG11 VAL A 235      67.319 -16.116  41.866  1.00  0.00           H  
ATOM    127 HG12 VAL A 235      66.550 -16.300  40.283  1.00  0.00           H  
ATOM    128 HG13 VAL A 235      65.603 -15.751  41.692  1.00  0.00           H  
ATOM    129 HG21 VAL A 235      64.852 -17.986  39.882  1.00  0.00           H  
ATOM    130 HG22 VAL A 235      64.391 -19.163  41.122  1.00  0.00           H  
ATOM    131 HG23 VAL A 235      63.951 -17.468  41.332  1.00  0.00           H  
ATOM    132  N   ASP A 236      69.395 -17.945  41.318  1.00  0.00           N  
ATOM    133  CA  ASP A 236      70.723 -17.695  41.869  1.00  0.00           C  
ATOM    134  C   ASP A 236      70.715 -16.677  43.019  1.00  0.00           C  
ATOM    135  O   ASP A 236      70.058 -15.635  42.969  1.00  0.00           O  
ATOM    136  CB  ASP A 236      71.706 -17.328  40.752  1.00  0.00           C  
ATOM    137  CG  ASP A 236      72.220 -18.607  40.102  1.00  0.00           C  
ATOM    138  OD1 ASP A 236      73.072 -19.281  40.725  1.00  0.00           O  
ATOM    139  OD2 ASP A 236      71.739 -18.998  39.013  1.00  0.00           O1-
ATOM    140  H   ASP A 236      69.224 -17.719  40.343  1.00  0.00           H  
ATOM    141  HA  ASP A 236      71.069 -18.638  42.300  1.00  0.00           H  
ATOM    142  HB2 ASP A 236      72.556 -16.793  41.180  1.00  0.00           H  
ATOM    143  HB3 ASP A 236      71.227 -16.680  40.016  1.00  0.00           H  
ATOM    144  N   ASN A 237      71.452 -17.012  44.084  1.00  0.00           N  
ATOM    145  CA  ASN A 237      71.606 -16.224  45.315  1.00  0.00           C  
ATOM    146  C   ASN A 237      70.277 -15.813  46.008  1.00  0.00           C  
ATOM    147  O   ASN A 237      70.266 -14.883  46.817  1.00  0.00           O  
ATOM    148  CB  ASN A 237      72.566 -15.049  45.018  1.00  0.00           C  
ATOM    149  CG  ASN A 237      73.426 -14.652  46.205  1.00  0.00           C  
ATOM    150  OD1 ASN A 237      74.618 -14.899  46.244  1.00  0.00           O  
ATOM    151  ND2 ASN A 237      72.861 -14.056  47.224  1.00  0.00           N  
ATOM    152  H   ASN A 237      71.952 -17.886  44.030  1.00  0.00           H  
ATOM    153  HA  ASN A 237      72.111 -16.877  46.028  1.00  0.00           H  
ATOM    154  HB2 ASN A 237      71.992 -14.186  44.682  1.00  0.00           H  
ATOM    155  HB3 ASN A 237      73.250 -15.327  44.216  1.00  0.00           H  
ATOM    156 HD21 ASN A 237      71.850 -13.965  47.235  1.00  0.00           H  
ATOM    157 HD22 ASN A 237      73.448 -13.823  48.001  1.00  0.00           H  
ATOM    158  N   THR A 238      69.153 -16.474  45.701  1.00  0.00           N  
ATOM    159  CA  THR A 238      67.803 -15.989  46.045  1.00  0.00           C  
ATOM    160  C   THR A 238      66.950 -17.077  46.707  1.00  0.00           C  
ATOM    161  O   THR A 238      66.906 -18.211  46.247  1.00  0.00           O  
ATOM    162  CB  THR A 238      67.113 -15.446  44.784  1.00  0.00           C  
ATOM    163  OG1 THR A 238      67.902 -14.436  44.195  1.00  0.00           O  
ATOM    164  CG2 THR A 238      65.768 -14.781  45.070  1.00  0.00           C  
ATOM    165  H   THR A 238      69.205 -17.244  45.043  1.00  0.00           H  
ATOM    166  HA  THR A 238      67.885 -15.160  46.746  1.00  0.00           H  
ATOM    167  HB  THR A 238      66.970 -16.259  44.075  1.00  0.00           H  
ATOM    168 HG21 THR A 238      65.062 -15.523  45.428  1.00  0.00           H  
ATOM    169 HG22 THR A 238      65.889 -13.988  45.806  1.00  0.00           H  
ATOM    170 HG23 THR A 238      65.370 -14.362  44.147  1.00  0.00           H  
ATOM    171  HG1 THR A 238      68.659 -14.861  43.749  1.00  0.00           H  
ATOM    172  N   GLU A 239      66.235 -16.724  47.780  1.00  0.00           N  
ATOM    173  CA  GLU A 239      65.318 -17.633  48.494  1.00  0.00           C  
ATOM    174  C   GLU A 239      64.018 -17.900  47.710  1.00  0.00           C  
ATOM    175  O   GLU A 239      63.538 -19.031  47.645  1.00  0.00           O  
ATOM    176  CB  GLU A 239      65.022 -17.003  49.865  1.00  0.00           C  
ATOM    177  CG  GLU A 239      64.121 -17.856  50.765  1.00  0.00           C  
ATOM    178  CD  GLU A 239      63.859 -17.125  52.085  1.00  0.00           C  
ATOM    179  OE1 GLU A 239      63.082 -16.143  52.048  1.00  0.00           O  
ATOM    180  OE2 GLU A 239      64.460 -17.532  53.103  1.00  0.00           O1-
ATOM    181  H   GLU A 239      66.350 -15.795  48.152  1.00  0.00           H  
ATOM    182  HA  GLU A 239      65.807 -18.597  48.650  1.00  0.00           H  
ATOM    183  HB2 GLU A 239      65.969 -16.837  50.382  1.00  0.00           H  
ATOM    184  HB3 GLU A 239      64.549 -16.032  49.705  1.00  0.00           H  
ATOM    185  HG2 GLU A 239      64.605 -18.818  50.947  1.00  0.00           H  
ATOM    186  HG3 GLU A 239      63.168 -18.042  50.264  1.00  0.00           H  
ATOM    187  N   GLY A 240      63.477 -16.865  47.059  1.00  0.00           N  
ATOM    188  CA  GLY A 240      62.353 -16.991  46.136  1.00  0.00           C  
ATOM    189  C   GLY A 240      62.761 -17.726  44.859  1.00  0.00           C  
ATOM    190  O   GLY A 240      63.540 -17.202  44.062  1.00  0.00           O  
ATOM    191  H   GLY A 240      63.932 -15.971  47.137  1.00  0.00           H  
ATOM    192  HA2 GLY A 240      61.540 -17.529  46.624  1.00  0.00           H  
ATOM    193  HA3 GLY A 240      61.993 -16.001  45.858  1.00  0.00           H  
ATOM    194  N   LYS A 241      62.194 -18.917  44.653  1.00  0.00           N  
ATOM    195  CA  LYS A 241      62.297 -19.681  43.405  1.00  0.00           C  
ATOM    196  C   LYS A 241      61.486 -19.046  42.263  1.00  0.00           C  
ATOM    197  O   LYS A 241      60.818 -18.026  42.433  1.00  0.00           O  
ATOM    198  CB  LYS A 241      61.883 -21.143  43.662  1.00  0.00           C  
ATOM    199  CG  LYS A 241      63.018 -21.969  44.287  1.00  0.00           C  
ATOM    200  CD  LYS A 241      62.809 -23.466  44.015  1.00  0.00           C  
ATOM    201  CE  LYS A 241      64.126 -24.212  44.241  1.00  0.00           C  
ATOM    202  NZ  LYS A 241      64.188 -25.511  43.530  1.00  0.00           N1+
ATOM    203  H   LYS A 241      61.582 -19.274  45.371  1.00  0.00           H  
ATOM    204  HA  LYS A 241      63.334 -19.665  43.075  1.00  0.00           H  
ATOM    205  HB2 LYS A 241      61.003 -21.184  44.304  1.00  0.00           H  
ATOM    206  HB3 LYS A 241      61.613 -21.600  42.710  1.00  0.00           H  
ATOM    207  HG2 LYS A 241      63.964 -21.664  43.836  1.00  0.00           H  
ATOM    208  HG3 LYS A 241      63.071 -21.782  45.360  1.00  0.00           H  
ATOM    209  HD2 LYS A 241      62.519 -23.588  42.974  1.00  0.00           H  
ATOM    210  HD3 LYS A 241      62.019 -23.864  44.653  1.00  0.00           H  
ATOM    211  HE2 LYS A 241      64.310 -24.342  45.310  1.00  0.00           H  
ATOM    212  HE3 LYS A 241      64.933 -23.587  43.851  1.00  0.00           H  
ATOM    213  HZ1 LYS A 241      63.567 -26.208  43.903  1.00  0.00           H  
ATOM    214  HZ2 LYS A 241      64.015 -25.399  42.532  1.00  0.00           H  
ATOM    215  HZ3 LYS A 241      65.162 -25.837  43.555  1.00  0.00           H  
ATOM    216  N   VAL A 242      61.612 -19.624  41.065  1.00  0.00           N  
ATOM    217  CA  VAL A 242      60.750 -19.330  39.910  1.00  0.00           C  
ATOM    218  C   VAL A 242      59.909 -20.565  39.590  1.00  0.00           C  
ATOM    219  O   VAL A 242      60.372 -21.540  38.997  1.00  0.00           O  
ATOM    220  CB  VAL A 242      61.567 -18.781  38.722  1.00  0.00           C  
ATOM    221  CG1 VAL A 242      60.844 -18.863  37.373  1.00  0.00           C  
ATOM    222  CG2 VAL A 242      61.875 -17.292  38.944  1.00  0.00           C  
ATOM    223  H   VAL A 242      62.204 -20.443  41.018  1.00  0.00           H  
ATOM    224  HA  VAL A 242      60.045 -18.545  40.188  1.00  0.00           H  
ATOM    225  HB  VAL A 242      62.506 -19.330  38.644  1.00  0.00           H  
ATOM    226 HG11 VAL A 242      60.730 -19.903  37.077  1.00  0.00           H  
ATOM    227 HG12 VAL A 242      59.860 -18.398  37.441  1.00  0.00           H  
ATOM    228 HG13 VAL A 242      61.440 -18.363  36.612  1.00  0.00           H  
ATOM    229 HG21 VAL A 242      60.969 -16.696  38.838  1.00  0.00           H  
ATOM    230 HG22 VAL A 242      62.268 -17.133  39.945  1.00  0.00           H  
ATOM    231 HG23 VAL A 242      62.616 -16.957  38.218  1.00  0.00           H  
ATOM    232  N   GLU A 243      58.650 -20.499  40.015  1.00  0.00           N  
ATOM    233  CA  GLU A 243      57.604 -21.507  39.832  1.00  0.00           C  
ATOM    234  C   GLU A 243      56.921 -21.340  38.464  1.00  0.00           C  
ATOM    235  O   GLU A 243      55.870 -20.703  38.342  1.00  0.00           O  
ATOM    236  CB  GLU A 243      56.595 -21.374  40.996  1.00  0.00           C  
ATOM    237  CG  GLU A 243      57.000 -22.082  42.298  1.00  0.00           C  
ATOM    238  CD  GLU A 243      58.444 -21.818  42.736  1.00  0.00           C  
ATOM    239  OE1 GLU A 243      58.807 -20.641  42.933  1.00  0.00           O  
ATOM    240  OE2 GLU A 243      59.187 -22.822  42.835  1.00  0.00           O1-
ATOM    241  H   GLU A 243      58.447 -19.760  40.677  1.00  0.00           H  
ATOM    242  HA  GLU A 243      58.044 -22.505  39.861  1.00  0.00           H  
ATOM    243  HB2 GLU A 243      56.422 -20.316  41.202  1.00  0.00           H  
ATOM    244  HB3 GLU A 243      55.640 -21.802  40.690  1.00  0.00           H  
ATOM    245  HG2 GLU A 243      56.868 -23.155  42.157  1.00  0.00           H  
ATOM    246  HG3 GLU A 243      56.314 -21.777  43.091  1.00  0.00           H  
ATOM    247  N   VAL A 244      57.493 -21.938  37.417  1.00  0.00           N  
ATOM    248  CA  VAL A 244      56.828 -22.024  36.104  1.00  0.00           C  
ATOM    249  C   VAL A 244      55.730 -23.089  36.123  1.00  0.00           C  
ATOM    250  O   VAL A 244      55.833 -24.052  36.887  1.00  0.00           O  
ATOM    251  CB  VAL A 244      57.807 -22.269  34.938  1.00  0.00           C  
ATOM    252  CG1 VAL A 244      58.991 -21.295  34.946  1.00  0.00           C  
ATOM    253  CG2 VAL A 244      58.363 -23.689  34.849  1.00  0.00           C  
ATOM    254  H   VAL A 244      58.326 -22.497  37.581  1.00  0.00           H  
ATOM    255  HA  VAL A 244      56.342 -21.070  35.911  1.00  0.00           H  
ATOM    256  HB  VAL A 244      57.251 -22.104  34.023  1.00  0.00           H  
ATOM    257 HG11 VAL A 244      58.629 -20.269  34.960  1.00  0.00           H  
ATOM    258 HG12 VAL A 244      59.614 -21.473  35.821  1.00  0.00           H  
ATOM    259 HG13 VAL A 244      59.599 -21.438  34.054  1.00  0.00           H  
ATOM    260 HG21 VAL A 244      59.007 -23.873  35.702  1.00  0.00           H  
ATOM    261 HG22 VAL A 244      57.562 -24.425  34.825  1.00  0.00           H  
ATOM    262 HG23 VAL A 244      58.935 -23.799  33.932  1.00  0.00           H  
ATOM    263  N   PHE A 245      54.758 -23.005  35.210  1.00  0.00           N  
ATOM    264  CA  PHE A 245      53.859 -24.120  34.899  1.00  0.00           C  
ATOM    265  C   PHE A 245      54.052 -24.633  33.468  1.00  0.00           C  
ATOM    266  O   PHE A 245      54.501 -23.897  32.589  1.00  0.00           O  
ATOM    267  CB  PHE A 245      52.393 -23.786  35.210  1.00  0.00           C  
ATOM    268  CG  PHE A 245      51.580 -25.063  35.271  1.00  0.00           C  
ATOM    269  CD1 PHE A 245      51.718 -25.910  36.387  1.00  0.00           C  
ATOM    270  CD2 PHE A 245      50.866 -25.508  34.144  1.00  0.00           C  
ATOM    271  CE1 PHE A 245      51.188 -27.210  36.357  1.00  0.00           C  
ATOM    272  CE2 PHE A 245      50.367 -26.820  34.102  1.00  0.00           C  
ATOM    273  CZ  PHE A 245      50.542 -27.676  35.199  1.00  0.00           C  
ATOM    274  H   PHE A 245      54.725 -22.187  34.606  1.00  0.00           H  
ATOM    275  HA  PHE A 245      54.122 -24.959  35.542  1.00  0.00           H  
ATOM    276  HB2 PHE A 245      52.337 -23.289  36.177  1.00  0.00           H  
ATOM    277  HB3 PHE A 245      51.993 -23.113  34.450  1.00  0.00           H  
ATOM    278  HD1 PHE A 245      52.281 -25.581  37.248  1.00  0.00           H  
ATOM    279  HD2 PHE A 245      50.724 -24.863  33.286  1.00  0.00           H  
ATOM    280  HE1 PHE A 245      51.315 -27.862  37.209  1.00  0.00           H  
ATOM    281  HE2 PHE A 245      49.844 -27.163  33.219  1.00  0.00           H  
ATOM    282  HZ  PHE A 245      50.149 -28.682  35.156  1.00  0.00           H  
ATOM    283  N   THR A 246      53.792 -25.926  33.259  1.00  0.00           N  
ATOM    284  CA  THR A 246      54.036 -26.611  31.989  1.00  0.00           C  
ATOM    285  C   THR A 246      53.167 -27.864  31.820  1.00  0.00           C  
ATOM    286  O   THR A 246      53.291 -28.810  32.603  1.00  0.00           O  
ATOM    287  CB  THR A 246      55.540 -26.943  31.849  1.00  0.00           C  
ATOM    288  OG1 THR A 246      55.729 -28.094  31.074  1.00  0.00           O  
ATOM    289  CG2 THR A 246      56.315 -27.269  33.131  1.00  0.00           C  
ATOM    290  H   THR A 246      53.477 -26.493  34.041  1.00  0.00           H  
ATOM    291  HA  THR A 246      53.774 -25.927  31.184  1.00  0.00           H  
ATOM    292  HB  THR A 246      56.029 -26.096  31.371  1.00  0.00           H  
ATOM    293 HG21 THR A 246      56.318 -26.413  33.803  1.00  0.00           H  
ATOM    294 HG22 THR A 246      55.870 -28.126  33.634  1.00  0.00           H  
ATOM    295 HG23 THR A 246      57.350 -27.502  32.879  1.00  0.00           H  
ATOM    296  HG1 THR A 246      55.378 -28.821  31.599  1.00  0.00           H  
ATOM    297  N   THR A 247      52.450 -27.984  30.696  1.00  0.00           N  
ATOM    298  CA  THR A 247      51.803 -29.253  30.281  1.00  0.00           C  
ATOM    299  C   THR A 247      52.787 -30.261  29.699  1.00  0.00           C  
ATOM    300  O   THR A 247      52.529 -31.462  29.736  1.00  0.00           O  
ATOM    301  CB  THR A 247      50.671 -29.062  29.266  1.00  0.00           C  
ATOM    302  OG1 THR A 247      51.119 -28.404  28.102  1.00  0.00           O  
ATOM    303  CG2 THR A 247      49.500 -28.301  29.868  1.00  0.00           C  
ATOM    304  H   THR A 247      52.432 -27.197  30.044  1.00  0.00           H  
ATOM    305  HA  THR A 247      51.356 -29.722  31.153  1.00  0.00           H  
ATOM    306  HB  THR A 247      50.304 -30.045  28.971  1.00  0.00           H  
ATOM    307 HG21 THR A 247      49.040 -28.894  30.656  1.00  0.00           H  
ATOM    308 HG22 THR A 247      49.841 -27.366  30.308  1.00  0.00           H  
ATOM    309 HG23 THR A 247      48.754 -28.107  29.098  1.00  0.00           H  
ATOM    310  HG1 THR A 247      51.359 -27.480  28.337  1.00  0.00           H  
ATOM    311  N   ARG A 248      53.965 -29.800  29.258  1.00  0.00           N  
ATOM    312  CA  ARG A 248      55.031 -30.620  28.659  1.00  0.00           C  
ATOM    313  C   ARG A 248      56.334 -30.606  29.480  1.00  0.00           C  
ATOM    314  O   ARG A 248      57.381 -30.197  28.970  1.00  0.00           O  
ATOM    315  CB  ARG A 248      55.191 -30.201  27.184  1.00  0.00           C  
ATOM    316  CG  ARG A 248      53.964 -30.565  26.320  1.00  0.00           C  
ATOM    317  CD  ARG A 248      53.611 -32.064  26.349  1.00  0.00           C  
ATOM    318  NE  ARG A 248      54.800 -32.882  26.048  1.00  0.00           N  
ATOM    319  CZ  ARG A 248      55.226 -33.146  24.837  1.00  0.00           C  
ATOM    320  NH1 ARG A 248      54.428 -33.259  23.827  1.00  0.00           N  
ATOM    321  NH2 ARG A 248      56.488 -33.286  24.574  1.00  0.00           N1+
ATOM    322  H   ARG A 248      54.104 -28.795  29.285  1.00  0.00           H  
ATOM    323  HA  ARG A 248      54.733 -31.667  28.676  1.00  0.00           H  
ATOM    324  HB2 ARG A 248      55.358 -29.125  27.126  1.00  0.00           H  
ATOM    325  HB3 ARG A 248      56.070 -30.691  26.764  1.00  0.00           H  
ATOM    326  HG2 ARG A 248      54.174 -30.275  25.290  1.00  0.00           H  
ATOM    327  HG3 ARG A 248      53.098 -29.992  26.653  1.00  0.00           H  
ATOM    328  HD2 ARG A 248      52.815 -32.259  25.627  1.00  0.00           H  
ATOM    329  HD3 ARG A 248      53.225 -32.331  27.333  1.00  0.00           H  
ATOM    330  HE  ARG A 248      55.485 -32.994  26.798  1.00  0.00           H  
ATOM    331 HH11 ARG A 248      54.879 -33.410  22.938  1.00  0.00           H  
ATOM    332 HH12 ARG A 248      53.534 -33.736  23.969  1.00  0.00           H  
ATOM    333 HH21 ARG A 248      56.776 -33.415  23.617  1.00  0.00           H  
ATOM    334 HH22 ARG A 248      57.165 -33.247  25.343  1.00  0.00           H  
ATOM    335  N   PRO A 249      56.300 -31.018  30.770  1.00  0.00           N  
ATOM    336  CA  PRO A 249      57.447 -30.925  31.685  1.00  0.00           C  
ATOM    337  C   PRO A 249      58.648 -31.767  31.236  1.00  0.00           C  
ATOM    338  O   PRO A 249      59.786 -31.476  31.589  1.00  0.00           O  
ATOM    339  CB  PRO A 249      56.922 -31.417  33.036  1.00  0.00           C  
ATOM    340  CG  PRO A 249      55.759 -32.337  32.683  1.00  0.00           C  
ATOM    341  CD  PRO A 249      55.185 -31.680  31.436  1.00  0.00           C  
ATOM    342  HA  PRO A 249      57.772 -29.887  31.773  1.00  0.00           H  
ATOM    343  HB2 PRO A 249      57.685 -31.965  33.584  1.00  0.00           H  
ATOM    344  HB3 PRO A 249      56.559 -30.569  33.619  1.00  0.00           H  
ATOM    345  HG2 PRO A 249      55.024 -32.386  33.486  1.00  0.00           H  
ATOM    346  HG3 PRO A 249      56.132 -33.333  32.436  1.00  0.00           H  
ATOM    347  HD2 PRO A 249      54.443 -30.940  31.734  1.00  0.00           H  
ATOM    348  HD3 PRO A 249      54.732 -32.436  30.795  1.00  0.00           H  
ATOM    349  N   ASP A 250      58.399 -32.758  30.386  1.00  0.00           N  
ATOM    350  CA  ASP A 250      59.374 -33.585  29.677  1.00  0.00           C  
ATOM    351  C   ASP A 250      60.388 -32.795  28.831  1.00  0.00           C  
ATOM    352  O   ASP A 250      61.485 -33.278  28.562  1.00  0.00           O  
ATOM    353  CB  ASP A 250      58.536 -34.526  28.804  1.00  0.00           C  
ATOM    354  CG  ASP A 250      57.693 -33.730  27.808  1.00  0.00           C  
ATOM    355  OD1 ASP A 250      56.565 -33.341  28.178  1.00  0.00           O  
ATOM    356  OD2 ASP A 250      58.191 -33.410  26.708  1.00  0.00           O1-
ATOM    357  H   ASP A 250      57.435 -32.890  30.102  1.00  0.00           H  
ATOM    358  HA  ASP A 250      59.950 -34.165  30.392  1.00  0.00           H  
ATOM    359  HB2 ASP A 250      57.869 -35.099  29.446  1.00  0.00           H  
ATOM    360  HB3 ASP A 250      59.178 -35.234  28.288  1.00  0.00           H  
ATOM    361  N   THR A 251      60.074 -31.552  28.470  1.00  0.00           N  
ATOM    362  CA  THR A 251      60.964 -30.665  27.705  1.00  0.00           C  
ATOM    363  C   THR A 251      62.104 -30.052  28.532  1.00  0.00           C  
ATOM    364  O   THR A 251      63.005 -29.437  27.961  1.00  0.00           O  
ATOM    365  CB  THR A 251      60.157 -29.550  27.033  1.00  0.00           C  
ATOM    366  OG1 THR A 251      59.469 -28.812  28.011  1.00  0.00           O  
ATOM    367  CG2 THR A 251      59.136 -30.078  26.024  1.00  0.00           C  
ATOM    368  H   THR A 251      59.152 -31.205  28.712  1.00  0.00           H  
ATOM    369  HA  THR A 251      61.436 -31.255  26.920  1.00  0.00           H  
ATOM    370  HB  THR A 251      60.846 -28.887  26.512  1.00  0.00           H  
ATOM    371 HG21 THR A 251      59.652 -30.607  25.224  1.00  0.00           H  
ATOM    372 HG22 THR A 251      58.436 -30.759  26.504  1.00  0.00           H  
ATOM    373 HG23 THR A 251      58.577 -29.247  25.595  1.00  0.00           H  
ATOM    374  HG1 THR A 251      58.639 -29.278  28.228  1.00  0.00           H  
ATOM    375  N   ILE A 252      62.125 -30.270  29.856  1.00  0.00           N  
ATOM    376  CA  ILE A 252      63.096 -29.697  30.808  1.00  0.00           C  
ATOM    377  C   ILE A 252      64.576 -29.901  30.432  1.00  0.00           C  
ATOM    378  O   ILE A 252      65.400 -29.059  30.776  1.00  0.00           O  
ATOM    379  CB  ILE A 252      62.802 -30.227  32.233  1.00  0.00           C  
ATOM    380  CG1 ILE A 252      63.661 -29.487  33.282  1.00  0.00           C  
ATOM    381  CG2 ILE A 252      62.993 -31.754  32.322  1.00  0.00           C  
ATOM    382  CD1 ILE A 252      63.220 -29.716  34.730  1.00  0.00           C  
ATOM    383  H   ILE A 252      61.356 -30.801  30.251  1.00  0.00           H  
ATOM    384  HA  ILE A 252      62.925 -28.623  30.825  1.00  0.00           H  
ATOM    385  HB  ILE A 252      61.759 -30.004  32.457  1.00  0.00           H  
ATOM    386 HG12 ILE A 252      64.700 -29.803  33.191  1.00  0.00           H  
ATOM    387 HG13 ILE A 252      63.608 -28.415  33.087  1.00  0.00           H  
ATOM    388 HG21 ILE A 252      62.378 -32.263  31.580  1.00  0.00           H  
ATOM    389 HG22 ILE A 252      64.036 -32.010  32.151  1.00  0.00           H  
ATOM    390 HG23 ILE A 252      62.688 -32.116  33.303  1.00  0.00           H  
ATOM    391 HD11 ILE A 252      62.174 -29.438  34.839  1.00  0.00           H  
ATOM    392 HD12 ILE A 252      63.356 -30.760  35.011  1.00  0.00           H  
ATOM    393 HD13 ILE A 252      63.822 -29.097  35.393  1.00  0.00           H  
ATOM    394  N   TYR A 253      64.917 -30.951  29.678  1.00  0.00           N  
ATOM    395  CA  TYR A 253      66.295 -31.272  29.271  1.00  0.00           C  
ATOM    396  C   TYR A 253      66.950 -30.273  28.292  1.00  0.00           C  
ATOM    397  O   TYR A 253      68.134 -30.408  27.992  1.00  0.00           O  
ATOM    398  CB  TYR A 253      66.325 -32.706  28.715  1.00  0.00           C  
ATOM    399  CG  TYR A 253      66.598 -33.760  29.770  1.00  0.00           C  
ATOM    400  CD1 TYR A 253      67.915 -33.923  30.241  1.00  0.00           C  
ATOM    401  CD2 TYR A 253      65.572 -34.601  30.243  1.00  0.00           C  
ATOM    402  CE1 TYR A 253      68.213 -34.936  31.172  1.00  0.00           C  
ATOM    403  CE2 TYR A 253      65.869 -35.617  31.175  1.00  0.00           C  
ATOM    404  CZ  TYR A 253      67.193 -35.794  31.632  1.00  0.00           C  
ATOM    405  OH  TYR A 253      67.504 -36.798  32.495  1.00  0.00           O  
ATOM    406  H   TYR A 253      64.181 -31.577  29.388  1.00  0.00           H  
ATOM    407  HA  TYR A 253      66.922 -31.246  30.164  1.00  0.00           H  
ATOM    408  HB2 TYR A 253      65.389 -32.926  28.197  1.00  0.00           H  
ATOM    409  HB3 TYR A 253      67.117 -32.788  27.969  1.00  0.00           H  
ATOM    410  HD1 TYR A 253      68.701 -33.274  29.872  1.00  0.00           H  
ATOM    411  HD2 TYR A 253      64.563 -34.482  29.872  1.00  0.00           H  
ATOM    412  HE1 TYR A 253      69.220 -35.068  31.536  1.00  0.00           H  
ATOM    413  HE2 TYR A 253      65.096 -36.276  31.538  1.00  0.00           H  
ATOM    414  HH  TYR A 253      66.719 -37.336  32.749  1.00  0.00           H  
ATOM    415  N   GLY A 254      66.213 -29.270  27.803  1.00  0.00           N  
ATOM    416  CA  GLY A 254      66.738 -28.185  26.964  1.00  0.00           C  
ATOM    417  C   GLY A 254      66.099 -26.828  27.271  1.00  0.00           C  
ATOM    418  O   GLY A 254      65.858 -26.040  26.357  1.00  0.00           O  
ATOM    419  H   GLY A 254      65.233 -29.234  28.059  1.00  0.00           H  
ATOM    420  HA2 GLY A 254      67.811 -28.082  27.131  1.00  0.00           H  
ATOM    421  HA3 GLY A 254      66.569 -28.424  25.915  1.00  0.00           H  
ATOM    422  N   ALA A 255      65.723 -26.590  28.530  1.00  0.00           N  
ATOM    423  CA  ALA A 255      64.907 -25.449  28.946  1.00  0.00           C  
ATOM    424  C   ALA A 255      65.719 -24.145  29.112  1.00  0.00           C  
ATOM    425  O   ALA A 255      65.639 -23.484  30.145  1.00  0.00           O  
ATOM    426  CB  ALA A 255      64.108 -25.854  30.190  1.00  0.00           C  
ATOM    427  H   ALA A 255      66.012 -27.248  29.244  1.00  0.00           H  
ATOM    428  HA  ALA A 255      64.187 -25.261  28.155  1.00  0.00           H  
ATOM    429  HB1 ALA A 255      63.469 -26.702  29.947  1.00  0.00           H  
ATOM    430  HB2 ALA A 255      64.784 -26.116  31.002  1.00  0.00           H  
ATOM    431  HB3 ALA A 255      63.481 -25.023  30.501  1.00  0.00           H  
ATOM    432  N   SER A 256      66.543 -23.801  28.117  1.00  0.00           N  
ATOM    433  CA  SER A 256      67.720 -22.917  28.239  1.00  0.00           C  
ATOM    434  C   SER A 256      67.462 -21.468  28.700  1.00  0.00           C  
ATOM    435  O   SER A 256      68.399 -20.757  29.076  1.00  0.00           O  
ATOM    436  CB  SER A 256      68.487 -22.931  26.910  1.00  0.00           C  
ATOM    437  OG  SER A 256      67.751 -22.280  25.885  1.00  0.00           O  
ATOM    438  H   SER A 256      66.485 -24.371  27.281  1.00  0.00           H  
ATOM    439  HA  SER A 256      68.376 -23.363  28.986  1.00  0.00           H  
ATOM    440  HB2 SER A 256      68.679 -23.966  26.622  1.00  0.00           H  
ATOM    441  HB3 SER A 256      69.443 -22.425  27.045  1.00  0.00           H  
ATOM    442  HG  SER A 256      67.952 -22.685  25.024  1.00  0.00           H  
ATOM    443  N   PHE A 257      66.206 -21.021  28.737  1.00  0.00           N  
ATOM    444  CA  PHE A 257      65.784 -19.776  29.379  1.00  0.00           C  
ATOM    445  C   PHE A 257      64.364 -19.892  29.955  1.00  0.00           C  
ATOM    446  O   PHE A 257      63.571 -20.743  29.558  1.00  0.00           O  
ATOM    447  CB  PHE A 257      65.957 -18.582  28.421  1.00  0.00           C  
ATOM    448  CG  PHE A 257      65.272 -18.679  27.072  1.00  0.00           C  
ATOM    449  CD1 PHE A 257      65.914 -19.327  26.002  1.00  0.00           C  
ATOM    450  CD2 PHE A 257      64.020 -18.072  26.866  1.00  0.00           C  
ATOM    451  CE1 PHE A 257      65.308 -19.374  24.737  1.00  0.00           C  
ATOM    452  CE2 PHE A 257      63.403 -18.135  25.603  1.00  0.00           C  
ATOM    453  CZ  PHE A 257      64.047 -18.787  24.536  1.00  0.00           C  
ATOM    454  H   PHE A 257      65.477 -21.670  28.471  1.00  0.00           H  
ATOM    455  HA  PHE A 257      66.437 -19.598  30.232  1.00  0.00           H  
ATOM    456  HB2 PHE A 257      65.608 -17.678  28.919  1.00  0.00           H  
ATOM    457  HB3 PHE A 257      67.024 -18.448  28.241  1.00  0.00           H  
ATOM    458  HD1 PHE A 257      66.878 -19.793  26.152  1.00  0.00           H  
ATOM    459  HD2 PHE A 257      63.524 -17.572  27.685  1.00  0.00           H  
ATOM    460  HE1 PHE A 257      65.812 -19.878  23.926  1.00  0.00           H  
ATOM    461  HE2 PHE A 257      62.418 -17.707  25.459  1.00  0.00           H  
ATOM    462  HZ  PHE A 257      63.564 -18.848  23.570  1.00  0.00           H  
ATOM    463  N   LEU A 258      64.043 -19.033  30.919  1.00  0.00           N  
ATOM    464  CA  LEU A 258      62.720 -18.903  31.530  1.00  0.00           C  
ATOM    465  C   LEU A 258      62.072 -17.623  31.022  1.00  0.00           C  
ATOM    466  O   LEU A 258      62.755 -16.608  30.894  1.00  0.00           O  
ATOM    467  CB  LEU A 258      62.822 -18.890  33.067  1.00  0.00           C  
ATOM    468  CG  LEU A 258      63.650 -20.038  33.662  1.00  0.00           C  
ATOM    469  CD1 LEU A 258      63.610 -19.982  35.189  1.00  0.00           C  
ATOM    470  CD2 LEU A 258      63.140 -21.407  33.218  1.00  0.00           C  
ATOM    471  H   LEU A 258      64.723 -18.317  31.153  1.00  0.00           H  
ATOM    472  HA  LEU A 258      62.088 -19.739  31.230  1.00  0.00           H  
ATOM    473  HB2 LEU A 258      63.277 -17.949  33.379  1.00  0.00           H  
ATOM    474  HB3 LEU A 258      61.812 -18.928  33.478  1.00  0.00           H  
ATOM    475  HG  LEU A 258      64.685 -19.925  33.345  1.00  0.00           H  
ATOM    476 HD11 LEU A 258      63.920 -18.998  35.538  1.00  0.00           H  
ATOM    477 HD12 LEU A 258      62.602 -20.199  35.540  1.00  0.00           H  
ATOM    478 HD13 LEU A 258      64.292 -20.725  35.597  1.00  0.00           H  
ATOM    479 HD21 LEU A 258      62.098 -21.536  33.510  1.00  0.00           H  
ATOM    480 HD22 LEU A 258      63.241 -21.526  32.141  1.00  0.00           H  
ATOM    481 HD23 LEU A 258      63.745 -22.175  33.687  1.00  0.00           H  
ATOM    482  N   VAL A 259      60.762 -17.644  30.800  1.00  0.00           N  
ATOM    483  CA  VAL A 259      60.016 -16.469  30.349  1.00  0.00           C  
ATOM    484  C   VAL A 259      58.874 -16.205  31.321  1.00  0.00           C  
ATOM    485  O   VAL A 259      58.007 -17.050  31.551  1.00  0.00           O  
ATOM    486  CB  VAL A 259      59.537 -16.588  28.891  1.00  0.00           C  
ATOM    487  CG1 VAL A 259      59.235 -15.185  28.355  1.00  0.00           C  
ATOM    488  CG2 VAL A 259      60.579 -17.202  27.949  1.00  0.00           C  
ATOM    489  H   VAL A 259      60.242 -18.497  30.984  1.00  0.00           H  
ATOM    490  HA  VAL A 259      60.679 -15.608  30.382  1.00  0.00           H  
ATOM    491  HB  VAL A 259      58.637 -17.200  28.847  1.00  0.00           H  
ATOM    492 HG11 VAL A 259      58.503 -14.679  28.983  1.00  0.00           H  
ATOM    493 HG12 VAL A 259      60.147 -14.588  28.319  1.00  0.00           H  
ATOM    494 HG13 VAL A 259      58.836 -15.276  27.348  1.00  0.00           H  
ATOM    495 HG21 VAL A 259      61.489 -16.604  27.960  1.00  0.00           H  
ATOM    496 HG22 VAL A 259      60.803 -18.224  28.250  1.00  0.00           H  
ATOM    497 HG23 VAL A 259      60.185 -17.240  26.933  1.00  0.00           H  
ATOM    498  N   LEU A 260      58.911 -15.031  31.943  1.00  0.00           N  
ATOM    499  CA  LEU A 260      57.931 -14.578  32.923  1.00  0.00           C  
ATOM    500  C   LEU A 260      57.000 -13.533  32.295  1.00  0.00           C  
ATOM    501  O   LEU A 260      57.378 -12.820  31.362  1.00  0.00           O  
ATOM    502  CB  LEU A 260      58.652 -14.044  34.178  1.00  0.00           C  
ATOM    503  CG  LEU A 260      59.780 -14.918  34.758  1.00  0.00           C  
ATOM    504  CD1 LEU A 260      60.353 -14.273  36.023  1.00  0.00           C  
ATOM    505  CD2 LEU A 260      59.298 -16.314  35.130  1.00  0.00           C  
ATOM    506  H   LEU A 260      59.681 -14.404  31.729  1.00  0.00           H  
ATOM    507  HA  LEU A 260      57.310 -15.420  33.230  1.00  0.00           H  
ATOM    508  HB2 LEU A 260      59.100 -13.090  33.924  1.00  0.00           H  
ATOM    509  HB3 LEU A 260      57.903 -13.868  34.952  1.00  0.00           H  
ATOM    510  HG  LEU A 260      60.584 -15.012  34.029  1.00  0.00           H  
ATOM    511 HD11 LEU A 260      60.830 -13.329  35.764  1.00  0.00           H  
ATOM    512 HD12 LEU A 260      59.559 -14.094  36.746  1.00  0.00           H  
ATOM    513 HD13 LEU A 260      61.103 -14.927  36.468  1.00  0.00           H  
ATOM    514 HD21 LEU A 260      58.556 -16.250  35.925  1.00  0.00           H  
ATOM    515 HD22 LEU A 260      58.875 -16.813  34.259  1.00  0.00           H  
ATOM    516 HD23 LEU A 260      60.145 -16.902  35.472  1.00  0.00           H  
ATOM    517  N   SER A 261      55.789 -13.410  32.835  1.00  0.00           N  
ATOM    518  CA  SER A 261      54.900 -12.295  32.503  1.00  0.00           C  
ATOM    519  C   SER A 261      55.490 -10.978  33.038  1.00  0.00           C  
ATOM    520  O   SER A 261      55.849 -10.929  34.217  1.00  0.00           O  
ATOM    521  CB  SER A 261      53.479 -12.529  33.023  1.00  0.00           C  
ATOM    522  OG  SER A 261      53.441 -13.001  34.353  1.00  0.00           O  
ATOM    523  H   SER A 261      55.514 -14.037  33.578  1.00  0.00           H  
ATOM    524  HA  SER A 261      54.822 -12.248  31.420  1.00  0.00           H  
ATOM    525  HB2 SER A 261      53.001 -13.279  32.398  1.00  0.00           H  
ATOM    526  HB3 SER A 261      52.915 -11.600  32.940  1.00  0.00           H  
ATOM    527  HG  SER A 261      53.728 -13.931  34.345  1.00  0.00           H  
ATOM    528  N   PRO A 262      55.643  -9.923  32.211  1.00  0.00           N  
ATOM    529  CA  PRO A 262      56.284  -8.665  32.604  1.00  0.00           C  
ATOM    530  C   PRO A 262      55.787  -8.052  33.922  1.00  0.00           C  
ATOM    531  O   PRO A 262      56.563  -7.428  34.642  1.00  0.00           O  
ATOM    532  CB  PRO A 262      56.010  -7.718  31.432  1.00  0.00           C  
ATOM    533  CG  PRO A 262      55.978  -8.644  30.219  1.00  0.00           C  
ATOM    534  CD  PRO A 262      55.357  -9.917  30.782  1.00  0.00           C  
ATOM    535  HA  PRO A 262      57.356  -8.836  32.688  1.00  0.00           H  
ATOM    536  HB2 PRO A 262      55.028  -7.258  31.552  1.00  0.00           H  
ATOM    537  HB3 PRO A 262      56.782  -6.955  31.341  1.00  0.00           H  
ATOM    538  HG2 PRO A 262      56.988  -8.848  29.870  1.00  0.00           H  
ATOM    539  HG3 PRO A 262      55.381  -8.240  29.405  1.00  0.00           H  
ATOM    540  HD2 PRO A 262      55.803 -10.780  30.289  1.00  0.00           H  
ATOM    541  HD3 PRO A 262      54.279  -9.904  30.622  1.00  0.00           H  
ATOM    542  N   GLU A 263      54.504  -8.226  34.245  1.00  0.00           N  
ATOM    543  CA  GLU A 263      53.828  -7.669  35.424  1.00  0.00           C  
ATOM    544  C   GLU A 263      54.159  -8.381  36.748  1.00  0.00           C  
ATOM    545  O   GLU A 263      53.893  -7.830  37.817  1.00  0.00           O  
ATOM    546  CB  GLU A 263      52.300  -7.674  35.217  1.00  0.00           C  
ATOM    547  CG  GLU A 263      51.788  -7.226  33.836  1.00  0.00           C  
ATOM    548  CD  GLU A 263      51.598  -8.404  32.867  1.00  0.00           C  
ATOM    549  OE1 GLU A 263      52.590  -8.989  32.379  1.00  0.00           O  
ATOM    550  OE2 GLU A 263      50.446  -8.747  32.530  1.00  0.00           O1-
ATOM    551  H   GLU A 263      53.927  -8.722  33.567  1.00  0.00           H  
ATOM    552  HA  GLU A 263      54.136  -6.636  35.549  1.00  0.00           H  
ATOM    553  HB2 GLU A 263      51.917  -8.671  35.422  1.00  0.00           H  
ATOM    554  HB3 GLU A 263      51.870  -7.005  35.964  1.00  0.00           H  
ATOM    555  HG2 GLU A 263      52.463  -6.485  33.405  1.00  0.00           H  
ATOM    556  HG3 GLU A 263      50.822  -6.734  33.977  1.00  0.00           H  
ATOM    557  N   HIS A 264      54.707  -9.600  36.695  1.00  0.00           N  
ATOM    558  CA  HIS A 264      54.720 -10.546  37.817  1.00  0.00           C  
ATOM    559  C   HIS A 264      55.491 -10.034  39.042  1.00  0.00           C  
ATOM    560  O   HIS A 264      56.562  -9.432  38.919  1.00  0.00           O  
ATOM    561  CB  HIS A 264      55.293 -11.885  37.327  1.00  0.00           C  
ATOM    562  CG  HIS A 264      54.865 -13.104  38.109  1.00  0.00           C  
ATOM    563  ND1 HIS A 264      54.760 -13.221  39.499  1.00  0.00           N  
ATOM    564  CD2 HIS A 264      54.497 -14.286  37.545  1.00  0.00           C  
ATOM    565  CE1 HIS A 264      54.298 -14.464  39.727  1.00  0.00           C  
ATOM    566  NE2 HIS A 264      54.141 -15.127  38.570  1.00  0.00           N  
ATOM    567  H   HIS A 264      54.964  -9.957  35.779  1.00  0.00           H  
ATOM    568  HA  HIS A 264      53.682 -10.711  38.112  1.00  0.00           H  
ATOM    569  HB2 HIS A 264      56.380 -11.832  37.321  1.00  0.00           H  
ATOM    570  HB3 HIS A 264      54.967 -12.036  36.300  1.00  0.00           H  
ATOM    571  HD2 HIS A 264      54.458 -14.492  36.489  1.00  0.00           H  
ATOM    572  HE2 HIS A 264      53.769 -16.072  38.463  1.00  0.00           H  
ATOM    573  HE1 HIS A 264      54.079 -14.872  40.706  1.00  0.00           H  
ATOM    574  N   ALA A 265      55.048 -10.409  40.243  1.00  0.00           N  
ATOM    575  CA  ALA A 265      55.811 -10.218  41.478  1.00  0.00           C  
ATOM    576  C   ALA A 265      57.211 -10.862  41.400  1.00  0.00           C  
ATOM    577  O   ALA A 265      58.188 -10.243  41.826  1.00  0.00           O  
ATOM    578  CB  ALA A 265      54.995 -10.791  42.642  1.00  0.00           C  
ATOM    579  H   ALA A 265      54.225 -10.993  40.277  1.00  0.00           H  
ATOM    580  HA  ALA A 265      55.948  -9.149  41.645  1.00  0.00           H  
ATOM    581  HB1 ALA A 265      54.031 -10.285  42.703  1.00  0.00           H  
ATOM    582  HB2 ALA A 265      54.832 -11.861  42.497  1.00  0.00           H  
ATOM    583  HB3 ALA A 265      55.534 -10.636  43.578  1.00  0.00           H  
ATOM    584  N   LEU A 266      57.334 -12.010  40.712  1.00  0.00           N  
ATOM    585  CA  LEU A 266      58.622 -12.633  40.388  1.00  0.00           C  
ATOM    586  C   LEU A 266      59.544 -11.676  39.619  1.00  0.00           C  
ATOM    587  O   LEU A 266      60.692 -11.507  40.013  1.00  0.00           O  
ATOM    588  CB  LEU A 266      58.405 -13.920  39.565  1.00  0.00           C  
ATOM    589  CG  LEU A 266      57.808 -15.118  40.327  1.00  0.00           C  
ATOM    590  CD1 LEU A 266      57.559 -16.265  39.344  1.00  0.00           C  
ATOM    591  CD2 LEU A 266      58.745 -15.625  41.423  1.00  0.00           C  
ATOM    592  H   LEU A 266      56.486 -12.446  40.363  1.00  0.00           H  
ATOM    593  HA  LEU A 266      59.137 -12.882  41.316  1.00  0.00           H  
ATOM    594  HB2 LEU A 266      57.761 -13.686  38.716  1.00  0.00           H  
ATOM    595  HB3 LEU A 266      59.371 -14.233  39.167  1.00  0.00           H  
ATOM    596  HG  LEU A 266      56.860 -14.830  40.780  1.00  0.00           H  
ATOM    597 HD11 LEU A 266      56.885 -15.938  38.554  1.00  0.00           H  
ATOM    598 HD12 LEU A 266      58.499 -16.589  38.899  1.00  0.00           H  
ATOM    599 HD13 LEU A 266      57.103 -17.107  39.865  1.00  0.00           H  
ATOM    600 HD21 LEU A 266      59.729 -15.855  41.014  1.00  0.00           H  
ATOM    601 HD22 LEU A 266      58.848 -14.882  42.212  1.00  0.00           H  
ATOM    602 HD23 LEU A 266      58.338 -16.533  41.870  1.00  0.00           H  
ATOM    603  N   VAL A 267      59.035 -10.986  38.593  1.00  0.00           N  
ATOM    604  CA  VAL A 267      59.801 -10.050  37.748  1.00  0.00           C  
ATOM    605  C   VAL A 267      60.189  -8.789  38.507  1.00  0.00           C  
ATOM    606  O   VAL A 267      61.357  -8.402  38.482  1.00  0.00           O  
ATOM    607  CB  VAL A 267      59.001  -9.671  36.488  1.00  0.00           C  
ATOM    608  CG1 VAL A 267      59.681  -8.585  35.647  1.00  0.00           C  
ATOM    609  CG2 VAL A 267      58.848 -10.905  35.606  1.00  0.00           C  
ATOM    610  H   VAL A 267      58.047 -11.084  38.405  1.00  0.00           H  
ATOM    611  HA  VAL A 267      60.728 -10.532  37.435  1.00  0.00           H  
ATOM    612  HB  VAL A 267      58.012  -9.315  36.772  1.00  0.00           H  
ATOM    613 HG11 VAL A 267      59.764  -7.656  36.209  1.00  0.00           H  
ATOM    614 HG12 VAL A 267      60.671  -8.916  35.333  1.00  0.00           H  
ATOM    615 HG13 VAL A 267      59.069  -8.369  34.771  1.00  0.00           H  
ATOM    616 HG21 VAL A 267      59.826 -11.245  35.271  1.00  0.00           H  
ATOM    617 HG22 VAL A 267      58.348 -11.707  36.143  1.00  0.00           H  
ATOM    618 HG23 VAL A 267      58.239 -10.649  34.743  1.00  0.00           H  
ATOM    619  N   ASN A 268      59.238  -8.167  39.213  1.00  0.00           N  
ATOM    620  CA  ASN A 268      59.487  -6.958  40.006  1.00  0.00           C  
ATOM    621  C   ASN A 268      60.557  -7.209  41.092  1.00  0.00           C  
ATOM    622  O   ASN A 268      61.390  -6.333  41.342  1.00  0.00           O  
ATOM    623  CB  ASN A 268      58.161  -6.453  40.611  1.00  0.00           C  
ATOM    624  CG  ASN A 268      57.201  -5.843  39.595  1.00  0.00           C  
ATOM    625  OD1 ASN A 268      57.154  -4.637  39.384  1.00  0.00           O  
ATOM    626  ND2 ASN A 268      56.384  -6.637  38.949  1.00  0.00           N  
ATOM    627  H   ASN A 268      58.302  -8.557  39.186  1.00  0.00           H  
ATOM    628  HA  ASN A 268      59.886  -6.182  39.349  1.00  0.00           H  
ATOM    629  HB2 ASN A 268      58.387  -5.678  41.344  1.00  0.00           H  
ATOM    630  HB3 ASN A 268      57.662  -7.268  41.135  1.00  0.00           H  
ATOM    631 HD21 ASN A 268      56.416  -7.642  39.073  1.00  0.00           H  
ATOM    632 HD22 ASN A 268      55.694  -6.267  38.321  1.00  0.00           H  
ATOM    633  N   SER A 269      60.617  -8.435  41.630  1.00  0.00           N  
ATOM    634  CA  SER A 269      61.707  -8.908  42.489  1.00  0.00           C  
ATOM    635  C   SER A 269      63.004  -9.155  41.703  1.00  0.00           C  
ATOM    636  O   SER A 269      63.945  -8.369  41.819  1.00  0.00           O  
ATOM    637  CB  SER A 269      61.257 -10.154  43.266  1.00  0.00           C  
ATOM    638  OG  SER A 269      62.257 -10.582  44.172  1.00  0.00           O  
ATOM    639  H   SER A 269      59.879  -9.094  41.403  1.00  0.00           H  
ATOM    640  HA  SER A 269      61.923  -8.133  43.226  1.00  0.00           H  
ATOM    641  HB2 SER A 269      61.015 -10.964  42.577  1.00  0.00           H  
ATOM    642  HB3 SER A 269      60.357  -9.908  43.833  1.00  0.00           H  
ATOM    643  HG  SER A 269      62.934 -11.081  43.705  1.00  0.00           H  
ATOM    644  N   ILE A 270      63.068 -10.228  40.901  1.00  0.00           N  
ATOM    645  CA  ILE A 270      64.334 -10.831  40.439  1.00  0.00           C  
ATOM    646  C   ILE A 270      65.066 -10.052  39.344  1.00  0.00           C  
ATOM    647  O   ILE A 270      66.194 -10.390  39.003  1.00  0.00           O  
ATOM    648  CB  ILE A 270      64.125 -12.316  40.047  1.00  0.00           C  
ATOM    649  CG1 ILE A 270      65.413 -13.171  40.037  1.00  0.00           C  
ATOM    650  CG2 ILE A 270      63.468 -12.467  38.660  1.00  0.00           C  
ATOM    651  CD1 ILE A 270      66.326 -13.006  41.260  1.00  0.00           C  
ATOM    652  H   ILE A 270      62.214 -10.752  40.728  1.00  0.00           H  
ATOM    653  HA  ILE A 270      64.995 -10.800  41.303  1.00  0.00           H  
ATOM    654  HB  ILE A 270      63.456 -12.756  40.789  1.00  0.00           H  
ATOM    655 HG12 ILE A 270      65.119 -14.217  39.961  1.00  0.00           H  
ATOM    656 HG13 ILE A 270      66.000 -12.941  39.150  1.00  0.00           H  
ATOM    657 HG21 ILE A 270      62.629 -11.785  38.553  1.00  0.00           H  
ATOM    658 HG22 ILE A 270      64.187 -12.242  37.870  1.00  0.00           H  
ATOM    659 HG23 ILE A 270      63.113 -13.490  38.535  1.00  0.00           H  
ATOM    660 HD11 ILE A 270      66.771 -12.012  41.275  1.00  0.00           H  
ATOM    661 HD12 ILE A 270      65.756 -13.169  42.174  1.00  0.00           H  
ATOM    662 HD13 ILE A 270      67.140 -13.728  41.206  1.00  0.00           H  
ATOM    663  N   THR A 271      64.468  -8.991  38.803  1.00  0.00           N  
ATOM    664  CA  THR A 271      65.188  -8.069  37.917  1.00  0.00           C  
ATOM    665  C   THR A 271      66.411  -7.479  38.615  1.00  0.00           C  
ATOM    666  O   THR A 271      66.274  -6.756  39.604  1.00  0.00           O  
ATOM    667  CB  THR A 271      64.304  -6.922  37.405  1.00  0.00           C  
ATOM    668  OG1 THR A 271      63.271  -6.582  38.304  1.00  0.00           O  
ATOM    669  CG2 THR A 271      63.617  -7.268  36.101  1.00  0.00           C  
ATOM    670  H   THR A 271      63.550  -8.738  39.138  1.00  0.00           H  
ATOM    671  HA  THR A 271      65.549  -8.636  37.064  1.00  0.00           H  
ATOM    672  HB  THR A 271      64.926  -6.044  37.229  1.00  0.00           H  
ATOM    673 HG21 THR A 271      64.373  -7.387  35.328  1.00  0.00           H  
ATOM    674 HG22 THR A 271      63.035  -8.184  36.205  1.00  0.00           H  
ATOM    675 HG23 THR A 271      62.967  -6.440  35.834  1.00  0.00           H  
ATOM    676  HG1 THR A 271      62.578  -7.269  38.237  1.00  0.00           H  
ATOM    677  N   THR A 272      67.594  -7.705  38.042  1.00  0.00           N  
ATOM    678  CA  THR A 272      68.815  -6.979  38.408  1.00  0.00           C  
ATOM    679  C   THR A 272      68.620  -5.505  38.056  1.00  0.00           C  
ATOM    680  O   THR A 272      68.007  -5.185  37.036  1.00  0.00           O  
ATOM    681  CB  THR A 272      70.042  -7.577  37.703  1.00  0.00           C  
ATOM    682  OG1 THR A 272      70.148  -8.933  38.069  1.00  0.00           O  
ATOM    683  CG2 THR A 272      71.353  -6.918  38.121  1.00  0.00           C  
ATOM    684  H   THR A 272      67.630  -8.308  37.227  1.00  0.00           H  
ATOM    685  HA  THR A 272      68.965  -7.070  39.483  1.00  0.00           H  
ATOM    686  HB  THR A 272      69.918  -7.497  36.623  1.00  0.00           H  
ATOM    687 HG21 THR A 272      71.360  -5.867  37.839  1.00  0.00           H  
ATOM    688 HG22 THR A 272      71.494  -7.007  39.198  1.00  0.00           H  
ATOM    689 HG23 THR A 272      72.185  -7.405  37.610  1.00  0.00           H  
ATOM    690  HG1 THR A 272      70.624  -9.402  37.364  1.00  0.00           H  
ATOM    691  N   ASP A 273      69.038  -4.593  38.935  1.00  0.00           N  
ATOM    692  CA  ASP A 273      68.496  -3.228  38.933  1.00  0.00           C  
ATOM    693  C   ASP A 273      68.850  -2.419  37.671  1.00  0.00           C  
ATOM    694  O   ASP A 273      67.996  -1.734  37.116  1.00  0.00           O  
ATOM    695  CB  ASP A 273      68.902  -2.517  40.229  1.00  0.00           C  
ATOM    696  CG  ASP A 273      67.839  -1.499  40.642  1.00  0.00           C  
ATOM    697  OD1 ASP A 273      68.191  -0.309  40.766  1.00  0.00           O  
ATOM    698  OD2 ASP A 273      66.687  -1.948  40.849  1.00  0.00           O1-
ATOM    699  H   ASP A 273      69.515  -4.903  39.767  1.00  0.00           H  
ATOM    700  HA  ASP A 273      67.412  -3.320  38.944  1.00  0.00           H  
ATOM    701  HB2 ASP A 273      69.874  -2.036  40.099  1.00  0.00           H  
ATOM    702  HB3 ASP A 273      68.991  -3.249  41.035  1.00  0.00           H  
ATOM    703  N   GLU A 274      70.009  -2.703  37.069  1.00  0.00           N  
ATOM    704  CA  GLU A 274      70.438  -2.177  35.761  1.00  0.00           C  
ATOM    705  C   GLU A 274      69.605  -2.666  34.555  1.00  0.00           C  
ATOM    706  O   GLU A 274      69.815  -2.203  33.435  1.00  0.00           O  
ATOM    707  CB  GLU A 274      71.931  -2.490  35.573  1.00  0.00           C  
ATOM    708  CG  GLU A 274      72.180  -3.972  35.257  1.00  0.00           C  
ATOM    709  CD  GLU A 274      73.607  -4.388  35.613  1.00  0.00           C  
ATOM    710  OE1 GLU A 274      74.545  -3.864  34.973  1.00  0.00           O  
ATOM    711  OE2 GLU A 274      73.734  -5.222  36.537  1.00  0.00           O1-
ATOM    712  H   GLU A 274      70.636  -3.339  37.539  1.00  0.00           H  
ATOM    713  HA  GLU A 274      70.327  -1.092  35.790  1.00  0.00           H  
ATOM    714  HB2 GLU A 274      72.329  -1.882  34.759  1.00  0.00           H  
ATOM    715  HB3 GLU A 274      72.461  -2.216  36.487  1.00  0.00           H  
ATOM    716  HG2 GLU A 274      71.999  -4.147  34.195  1.00  0.00           H  
ATOM    717  HG3 GLU A 274      71.475  -4.588  35.821  1.00  0.00           H  
ATOM    718  N   TYR A 275      68.646  -3.573  34.770  1.00  0.00           N  
ATOM    719  CA  TYR A 275      67.600  -3.970  33.820  1.00  0.00           C  
ATOM    720  C   TYR A 275      66.184  -3.620  34.309  1.00  0.00           C  
ATOM    721  O   TYR A 275      65.250  -3.643  33.504  1.00  0.00           O  
ATOM    722  CB  TYR A 275      67.699  -5.480  33.545  1.00  0.00           C  
ATOM    723  CG  TYR A 275      68.856  -5.887  32.655  1.00  0.00           C  
ATOM    724  CD1 TYR A 275      70.125  -6.136  33.210  1.00  0.00           C  
ATOM    725  CD2 TYR A 275      68.656  -6.030  31.268  1.00  0.00           C  
ATOM    726  CE1 TYR A 275      71.194  -6.528  32.381  1.00  0.00           C  
ATOM    727  CE2 TYR A 275      69.720  -6.425  30.434  1.00  0.00           C  
ATOM    728  CZ  TYR A 275      70.993  -6.674  30.993  1.00  0.00           C  
ATOM    729  OH  TYR A 275      72.022  -7.064  30.196  1.00  0.00           O  
ATOM    730  H   TYR A 275      68.584  -3.957  35.707  1.00  0.00           H  
ATOM    731  HA  TYR A 275      67.743  -3.444  32.877  1.00  0.00           H  
ATOM    732  HB2 TYR A 275      67.769  -6.016  34.492  1.00  0.00           H  
ATOM    733  HB3 TYR A 275      66.778  -5.812  33.064  1.00  0.00           H  
ATOM    734  HD1 TYR A 275      70.282  -6.019  34.273  1.00  0.00           H  
ATOM    735  HD2 TYR A 275      67.674  -5.857  30.850  1.00  0.00           H  
ATOM    736  HE1 TYR A 275      72.175  -6.703  32.800  1.00  0.00           H  
ATOM    737  HE2 TYR A 275      69.560  -6.545  29.375  1.00  0.00           H  
ATOM    738  HH  TYR A 275      71.784  -7.085  29.270  1.00  0.00           H  
ATOM    739  N   LYS A 276      65.993  -3.316  35.602  1.00  0.00           N  
ATOM    740  CA  LYS A 276      64.675  -3.185  36.244  1.00  0.00           C  
ATOM    741  C   LYS A 276      63.856  -2.021  35.685  1.00  0.00           C  
ATOM    742  O   LYS A 276      62.650  -2.178  35.511  1.00  0.00           O  
ATOM    743  CB  LYS A 276      64.866  -3.088  37.773  1.00  0.00           C  
ATOM    744  CG  LYS A 276      63.543  -3.134  38.563  1.00  0.00           C  
ATOM    745  CD  LYS A 276      63.719  -3.032  40.091  1.00  0.00           C  
ATOM    746  CE  LYS A 276      64.632  -4.085  40.743  1.00  0.00           C  
ATOM    747  NZ  LYS A 276      64.048  -5.450  40.737  1.00  0.00           N1+
ATOM    748  H   LYS A 276      66.818  -3.207  36.185  1.00  0.00           H  
ATOM    749  HA  LYS A 276      64.101  -4.086  36.033  1.00  0.00           H  
ATOM    750  HB2 LYS A 276      65.482  -3.930  38.088  1.00  0.00           H  
ATOM    751  HB3 LYS A 276      65.393  -2.163  38.015  1.00  0.00           H  
ATOM    752  HG2 LYS A 276      62.917  -2.298  38.251  1.00  0.00           H  
ATOM    753  HG3 LYS A 276      63.009  -4.049  38.323  1.00  0.00           H  
ATOM    754  HD2 LYS A 276      62.737  -3.072  40.563  1.00  0.00           H  
ATOM    755  HD3 LYS A 276      64.143  -2.049  40.310  1.00  0.00           H  
ATOM    756  HE2 LYS A 276      64.841  -3.769  41.768  1.00  0.00           H  
ATOM    757  HE3 LYS A 276      65.592  -4.081  40.219  1.00  0.00           H  
ATOM    758  HZ1 LYS A 276      63.169  -5.523  41.240  1.00  0.00           H  
ATOM    759  HZ2 LYS A 276      63.866  -5.749  39.785  1.00  0.00           H  
ATOM    760  HZ3 LYS A 276      64.699  -6.137  41.105  1.00  0.00           H  
ATOM    761  N   GLU A 277      64.481  -0.909  35.297  1.00  0.00           N  
ATOM    762  CA  GLU A 277      63.778   0.255  34.742  1.00  0.00           C  
ATOM    763  C   GLU A 277      63.271   0.005  33.309  1.00  0.00           C  
ATOM    764  O   GLU A 277      62.102   0.249  33.011  1.00  0.00           O  
ATOM    765  CB  GLU A 277      64.642   1.529  34.902  1.00  0.00           C  
ATOM    766  CG  GLU A 277      65.540   1.985  33.733  1.00  0.00           C  
ATOM    767  CD  GLU A 277      66.707   1.057  33.358  1.00  0.00           C  
ATOM    768  OE1 GLU A 277      66.604  -0.185  33.508  1.00  0.00           O  
ATOM    769  OE2 GLU A 277      67.673   1.536  32.726  1.00  0.00           O1-
ATOM    770  H   GLU A 277      65.494  -0.879  35.343  1.00  0.00           H  
ATOM    771  HA  GLU A 277      62.887   0.412  35.351  1.00  0.00           H  
ATOM    772  HB2 GLU A 277      63.947   2.349  35.085  1.00  0.00           H  
ATOM    773  HB3 GLU A 277      65.254   1.439  35.801  1.00  0.00           H  
ATOM    774  HG2 GLU A 277      65.951   2.961  34.003  1.00  0.00           H  
ATOM    775  HG3 GLU A 277      64.916   2.141  32.851  1.00  0.00           H  
ATOM    776  N   LYS A 278      64.094  -0.633  32.470  1.00  0.00           N  
ATOM    777  CA  LYS A 278      63.762  -1.055  31.099  1.00  0.00           C  
ATOM    778  C   LYS A 278      62.721  -2.169  31.099  1.00  0.00           C  
ATOM    779  O   LYS A 278      61.772  -2.119  30.317  1.00  0.00           O  
ATOM    780  CB  LYS A 278      65.048  -1.487  30.372  1.00  0.00           C  
ATOM    781  CG  LYS A 278      65.900  -0.264  29.994  1.00  0.00           C  
ATOM    782  CD  LYS A 278      67.273  -0.610  29.396  1.00  0.00           C  
ATOM    783  CE  LYS A 278      68.218  -1.410  30.308  1.00  0.00           C  
ATOM    784  NZ  LYS A 278      68.485  -0.732  31.596  1.00  0.00           N1+
ATOM    785  H   LYS A 278      65.037  -0.801  32.821  1.00  0.00           H  
ATOM    786  HA  LYS A 278      63.312  -0.216  30.566  1.00  0.00           H  
ATOM    787  HB2 LYS A 278      65.615  -2.163  31.015  1.00  0.00           H  
ATOM    788  HB3 LYS A 278      64.783  -2.019  29.457  1.00  0.00           H  
ATOM    789  HG2 LYS A 278      65.348   0.325  29.260  1.00  0.00           H  
ATOM    790  HG3 LYS A 278      66.047   0.369  30.865  1.00  0.00           H  
ATOM    791  HD2 LYS A 278      67.767   0.325  29.125  1.00  0.00           H  
ATOM    792  HD3 LYS A 278      67.118  -1.177  28.477  1.00  0.00           H  
ATOM    793  HE2 LYS A 278      69.163  -1.549  29.778  1.00  0.00           H  
ATOM    794  HE3 LYS A 278      67.792  -2.398  30.500  1.00  0.00           H  
ATOM    795  HZ1 LYS A 278      68.766   0.240  31.522  1.00  0.00           H  
ATOM    796  HZ2 LYS A 278      67.658  -0.647  32.191  1.00  0.00           H  
ATOM    797  HZ3 LYS A 278      69.163  -1.225  32.173  1.00  0.00           H  
ATOM    798  N   VAL A 279      62.816  -3.097  32.053  1.00  0.00           N  
ATOM    799  CA  VAL A 279      61.773  -4.093  32.304  1.00  0.00           C  
ATOM    800  C   VAL A 279      60.475  -3.435  32.769  1.00  0.00           C  
ATOM    801  O   VAL A 279      59.430  -3.791  32.240  1.00  0.00           O  
ATOM    802  CB  VAL A 279      62.269  -5.177  33.279  1.00  0.00           C  
ATOM    803  CG1 VAL A 279      61.119  -5.969  33.910  1.00  0.00           C  
ATOM    804  CG2 VAL A 279      63.193  -6.145  32.528  1.00  0.00           C  
ATOM    805  H   VAL A 279      63.637  -3.090  32.652  1.00  0.00           H  
ATOM    806  HA  VAL A 279      61.534  -4.584  31.360  1.00  0.00           H  
ATOM    807  HB  VAL A 279      62.831  -4.710  34.086  1.00  0.00           H  
ATOM    808 HG11 VAL A 279      60.717  -5.419  34.762  1.00  0.00           H  
ATOM    809 HG12 VAL A 279      60.320  -6.121  33.193  1.00  0.00           H  
ATOM    810 HG13 VAL A 279      61.466  -6.942  34.250  1.00  0.00           H  
ATOM    811 HG21 VAL A 279      62.654  -6.635  31.718  1.00  0.00           H  
ATOM    812 HG22 VAL A 279      64.046  -5.605  32.118  1.00  0.00           H  
ATOM    813 HG23 VAL A 279      63.570  -6.905  33.207  1.00  0.00           H  
ATOM    814  N   LYS A 280      60.493  -2.425  33.647  1.00  0.00           N  
ATOM    815  CA  LYS A 280      59.263  -1.751  34.106  1.00  0.00           C  
ATOM    816  C   LYS A 280      58.607  -0.890  33.014  1.00  0.00           C  
ATOM    817  O   LYS A 280      57.379  -0.852  32.909  1.00  0.00           O  
ATOM    818  CB  LYS A 280      59.571  -0.954  35.387  1.00  0.00           C  
ATOM    819  CG  LYS A 280      58.329  -0.569  36.208  1.00  0.00           C  
ATOM    820  CD  LYS A 280      57.571  -1.801  36.727  1.00  0.00           C  
ATOM    821  CE  LYS A 280      56.506  -1.404  37.751  1.00  0.00           C  
ATOM    822  NZ  LYS A 280      55.715  -2.586  38.162  1.00  0.00           N1+
ATOM    823  H   LYS A 280      61.378  -2.168  34.078  1.00  0.00           H  
ATOM    824  HA  LYS A 280      58.551  -2.538  34.342  1.00  0.00           H  
ATOM    825  HB2 LYS A 280      60.213  -1.553  36.034  1.00  0.00           H  
ATOM    826  HB3 LYS A 280      60.120  -0.048  35.123  1.00  0.00           H  
ATOM    827  HG2 LYS A 280      58.660   0.025  37.061  1.00  0.00           H  
ATOM    828  HG3 LYS A 280      57.659   0.045  35.604  1.00  0.00           H  
ATOM    829  HD2 LYS A 280      58.274  -2.493  37.195  1.00  0.00           H  
ATOM    830  HD3 LYS A 280      57.084  -2.302  35.890  1.00  0.00           H  
ATOM    831  HE2 LYS A 280      55.846  -0.658  37.297  1.00  0.00           H  
ATOM    832  HE3 LYS A 280      56.998  -0.956  38.618  1.00  0.00           H  
ATOM    833  HZ1 LYS A 280      55.250  -2.979  37.342  1.00  0.00           H  
ATOM    834  HZ2 LYS A 280      56.315  -3.308  38.563  1.00  0.00           H  
ATOM    835  HZ3 LYS A 280      55.010  -2.343  38.839  1.00  0.00           H  
ATOM    836  N   ALA A 281      59.408  -0.301  32.126  1.00  0.00           N  
ATOM    837  CA  ALA A 281      58.926   0.376  30.923  1.00  0.00           C  
ATOM    838  C   ALA A 281      58.269  -0.612  29.940  1.00  0.00           C  
ATOM    839  O   ALA A 281      57.134  -0.396  29.516  1.00  0.00           O  
ATOM    840  CB  ALA A 281      60.098   1.132  30.287  1.00  0.00           C  
ATOM    841  H   ALA A 281      60.407  -0.315  32.303  1.00  0.00           H  
ATOM    842  HA  ALA A 281      58.166   1.105  31.211  1.00  0.00           H  
ATOM    843  HB1 ALA A 281      60.517   1.837  31.007  1.00  0.00           H  
ATOM    844  HB2 ALA A 281      60.876   0.434  29.977  1.00  0.00           H  
ATOM    845  HB3 ALA A 281      59.747   1.684  29.415  1.00  0.00           H  
ATOM    846  N   TYR A 282      58.893  -1.766  29.680  1.00  0.00           N  
ATOM    847  CA  TYR A 282      58.289  -2.802  28.836  1.00  0.00           C  
ATOM    848  C   TYR A 282      57.106  -3.530  29.513  1.00  0.00           C  
ATOM    849  O   TYR A 282      56.131  -3.864  28.845  1.00  0.00           O  
ATOM    850  CB  TYR A 282      59.381  -3.760  28.343  1.00  0.00           C  
ATOM    851  CG  TYR A 282      58.842  -4.920  27.529  1.00  0.00           C  
ATOM    852  CD1 TYR A 282      59.156  -6.236  27.910  1.00  0.00           C  
ATOM    853  CD2 TYR A 282      57.952  -4.693  26.459  1.00  0.00           C  
ATOM    854  CE1 TYR A 282      58.537  -7.325  27.276  1.00  0.00           C  
ATOM    855  CE2 TYR A 282      57.315  -5.778  25.831  1.00  0.00           C  
ATOM    856  CZ  TYR A 282      57.600  -7.092  26.253  1.00  0.00           C  
ATOM    857  OH  TYR A 282      56.973  -8.139  25.674  1.00  0.00           O  
ATOM    858  H   TYR A 282      59.833  -1.914  30.038  1.00  0.00           H  
ATOM    859  HA  TYR A 282      57.875  -2.307  27.957  1.00  0.00           H  
ATOM    860  HB2 TYR A 282      60.092  -3.204  27.730  1.00  0.00           H  
ATOM    861  HB3 TYR A 282      59.918  -4.149  29.211  1.00  0.00           H  
ATOM    862  HD1 TYR A 282      59.865  -6.406  28.703  1.00  0.00           H  
ATOM    863  HD2 TYR A 282      57.707  -3.684  26.161  1.00  0.00           H  
ATOM    864  HE1 TYR A 282      58.746  -8.336  27.589  1.00  0.00           H  
ATOM    865  HE2 TYR A 282      56.580  -5.610  25.059  1.00  0.00           H  
ATOM    866  HH  TYR A 282      56.288  -7.842  25.040  1.00  0.00           H  
ATOM    867  N   GLN A 283      57.072  -3.615  30.844  1.00  0.00           N  
ATOM    868  CA  GLN A 283      55.887  -4.028  31.603  1.00  0.00           C  
ATOM    869  C   GLN A 283      54.724  -3.059  31.393  1.00  0.00           C  
ATOM    870  O   GLN A 283      53.587  -3.500  31.240  1.00  0.00           O  
ATOM    871  CB  GLN A 283      56.251  -4.153  33.090  1.00  0.00           C  
ATOM    872  CG  GLN A 283      55.113  -4.654  33.990  1.00  0.00           C  
ATOM    873  CD  GLN A 283      54.253  -3.570  34.635  1.00  0.00           C  
ATOM    874  OE1 GLN A 283      54.537  -3.118  35.736  1.00  0.00           O  
ATOM    875  NE2 GLN A 283      53.152  -3.159  34.053  1.00  0.00           N  
ATOM    876  H   GLN A 283      57.916  -3.392  31.360  1.00  0.00           H  
ATOM    877  HA  GLN A 283      55.563  -5.001  31.237  1.00  0.00           H  
ATOM    878  HB2 GLN A 283      57.072  -4.867  33.170  1.00  0.00           H  
ATOM    879  HB3 GLN A 283      56.601  -3.197  33.471  1.00  0.00           H  
ATOM    880  HG2 GLN A 283      55.579  -5.181  34.818  1.00  0.00           H  
ATOM    881  HG3 GLN A 283      54.487  -5.355  33.440  1.00  0.00           H  
ATOM    882 HE21 GLN A 283      52.575  -2.499  34.538  1.00  0.00           H  
ATOM    883 HE22 GLN A 283      52.853  -3.526  33.150  1.00  0.00           H  
ATOM    884  N   THR A 284      55.004  -1.757  31.312  1.00  0.00           N  
ATOM    885  CA  THR A 284      53.987  -0.746  30.998  1.00  0.00           C  
ATOM    886  C   THR A 284      53.451  -0.936  29.575  1.00  0.00           C  
ATOM    887  O   THR A 284      52.240  -0.902  29.382  1.00  0.00           O  
ATOM    888  CB  THR A 284      54.529   0.676  31.217  1.00  0.00           C  
ATOM    889  OG1 THR A 284      55.071   0.795  32.516  1.00  0.00           O  
ATOM    890  CG2 THR A 284      53.434   1.736  31.106  1.00  0.00           C  
ATOM    891  H   THR A 284      55.964  -1.462  31.433  1.00  0.00           H  
ATOM    892  HA  THR A 284      53.146  -0.884  31.678  1.00  0.00           H  
ATOM    893  HB  THR A 284      55.303   0.898  30.486  1.00  0.00           H  
ATOM    894 HG21 THR A 284      53.029   1.753  30.095  1.00  0.00           H  
ATOM    895 HG22 THR A 284      52.634   1.519  31.814  1.00  0.00           H  
ATOM    896 HG23 THR A 284      53.857   2.716  31.332  1.00  0.00           H  
ATOM    897  HG1 THR A 284      55.836   0.206  32.593  1.00  0.00           H  
ATOM    898  N   GLU A 285      54.296  -1.313  28.607  1.00  0.00           N  
ATOM    899  CA  GLU A 285      53.849  -1.714  27.263  1.00  0.00           C  
ATOM    900  C   GLU A 285      53.012  -3.006  27.277  1.00  0.00           C  
ATOM    901  O   GLU A 285      51.939  -3.042  26.680  1.00  0.00           O  
ATOM    902  CB  GLU A 285      55.064  -1.824  26.322  1.00  0.00           C  
ATOM    903  CG  GLU A 285      54.709  -2.172  24.867  1.00  0.00           C  
ATOM    904  CD  GLU A 285      53.746  -1.151  24.253  1.00  0.00           C  
ATOM    905  OE1 GLU A 285      52.614  -1.521  23.871  1.00  0.00           O  
ATOM    906  OE2 GLU A 285      54.077   0.053  24.211  1.00  0.00           O1-
ATOM    907  H   GLU A 285      55.288  -1.338  28.816  1.00  0.00           H  
ATOM    908  HA  GLU A 285      53.199  -0.931  26.879  1.00  0.00           H  
ATOM    909  HB2 GLU A 285      55.605  -0.877  26.335  1.00  0.00           H  
ATOM    910  HB3 GLU A 285      55.735  -2.593  26.694  1.00  0.00           H  
ATOM    911  HG2 GLU A 285      54.273  -3.173  24.830  1.00  0.00           H  
ATOM    912  HG3 GLU A 285      55.629  -2.199  24.280  1.00  0.00           H  
ATOM    913  N   ALA A 286      53.390  -4.023  28.053  1.00  0.00           N  
ATOM    914  CA  ALA A 286      52.584  -5.237  28.234  1.00  0.00           C  
ATOM    915  C   ALA A 286      51.221  -4.975  28.919  1.00  0.00           C  
ATOM    916  O   ALA A 286      50.300  -5.787  28.791  1.00  0.00           O  
ATOM    917  CB  ALA A 286      53.429  -6.251  29.008  1.00  0.00           C  
ATOM    918  H   ALA A 286      54.285  -3.963  28.528  1.00  0.00           H  
ATOM    919  HA  ALA A 286      52.374  -5.659  27.250  1.00  0.00           H  
ATOM    920  HB1 ALA A 286      54.377  -6.397  28.489  1.00  0.00           H  
ATOM    921  HB2 ALA A 286      53.616  -5.891  30.019  1.00  0.00           H  
ATOM    922  HB3 ALA A 286      52.903  -7.204  29.060  1.00  0.00           H  
ATOM    923  N   SER A 287      51.071  -3.821  29.584  1.00  0.00           N  
ATOM    924  CA  SER A 287      49.831  -3.315  30.190  1.00  0.00           C  
ATOM    925  C   SER A 287      49.099  -2.244  29.358  1.00  0.00           C  
ATOM    926  O   SER A 287      48.019  -1.817  29.757  1.00  0.00           O  
ATOM    927  CB  SER A 287      50.116  -2.777  31.598  1.00  0.00           C  
ATOM    928  OG  SER A 287      50.701  -3.775  32.416  1.00  0.00           O  
ATOM    929  H   SER A 287      51.904  -3.257  29.711  1.00  0.00           H  
ATOM    930  HA  SER A 287      49.130  -4.144  30.293  1.00  0.00           H  
ATOM    931  HB2 SER A 287      49.182  -2.447  32.054  1.00  0.00           H  
ATOM    932  HB3 SER A 287      50.794  -1.924  31.531  1.00  0.00           H  
ATOM    933  HG  SER A 287      50.187  -4.583  32.320  1.00  0.00           H  
ATOM    934  N   LYS A 288      49.601  -1.859  28.173  1.00  0.00           N  
ATOM    935  CA  LYS A 288      48.920  -0.947  27.220  1.00  0.00           C  
ATOM    936  C   LYS A 288      47.871  -1.643  26.328  1.00  0.00           C  
ATOM    937  O   LYS A 288      47.387  -1.033  25.377  1.00  0.00           O  
ATOM    938  CB  LYS A 288      49.973  -0.216  26.358  1.00  0.00           C  
ATOM    939  CG  LYS A 288      50.537   1.042  27.030  1.00  0.00           C  
ATOM    940  CD  LYS A 288      51.644   1.732  26.213  1.00  0.00           C  
ATOM    941  CE  LYS A 288      51.235   2.081  24.770  1.00  0.00           C  
ATOM    942  NZ  LYS A 288      51.588   1.008  23.808  1.00  0.00           N1+
ATOM    943  H   LYS A 288      50.502  -2.241  27.898  1.00  0.00           H  
ATOM    944  HA  LYS A 288      48.358  -0.205  27.790  1.00  0.00           H  
ATOM    945  HB2 LYS A 288      50.784  -0.896  26.104  1.00  0.00           H  
ATOM    946  HB3 LYS A 288      49.514   0.102  25.424  1.00  0.00           H  
ATOM    947  HG2 LYS A 288      49.720   1.751  27.177  1.00  0.00           H  
ATOM    948  HG3 LYS A 288      50.935   0.787  28.010  1.00  0.00           H  
ATOM    949  HD2 LYS A 288      52.542   1.114  26.206  1.00  0.00           H  
ATOM    950  HD3 LYS A 288      51.897   2.660  26.728  1.00  0.00           H  
ATOM    951  HE2 LYS A 288      51.761   2.995  24.482  1.00  0.00           H  
ATOM    952  HE3 LYS A 288      50.160   2.283  24.746  1.00  0.00           H  
ATOM    953  HZ1 LYS A 288      52.596   0.817  23.832  1.00  0.00           H  
ATOM    954  HZ2 LYS A 288      51.220   0.092  24.056  1.00  0.00           H  
ATOM    955  HZ3 LYS A 288      51.339   1.219  22.857  1.00  0.00           H  
ATOM    956  N   LYS A 289      47.609  -2.930  26.566  1.00  0.00           N  
ATOM    957  CA  LYS A 289      47.083  -3.890  25.583  1.00  0.00           C  
ATOM    958  C   LYS A 289      45.875  -4.668  26.102  1.00  0.00           C  
ATOM    959  O   LYS A 289      45.680  -4.797  27.310  1.00  0.00           O  
ATOM    960  CB  LYS A 289      48.205  -4.879  25.224  1.00  0.00           C  
ATOM    961  CG  LYS A 289      49.413  -4.220  24.544  1.00  0.00           C  
ATOM    962  CD  LYS A 289      50.514  -5.256  24.301  1.00  0.00           C  
ATOM    963  CE  LYS A 289      51.787  -4.545  23.839  1.00  0.00           C  
ATOM    964  NZ  LYS A 289      52.903  -5.505  23.696  1.00  0.00           N1+
ATOM    965  H   LYS A 289      47.953  -3.309  27.434  1.00  0.00           H  
ATOM    966  HA  LYS A 289      46.774  -3.370  24.671  1.00  0.00           H  
ATOM    967  HB2 LYS A 289      48.533  -5.385  26.135  1.00  0.00           H  
ATOM    968  HB3 LYS A 289      47.804  -5.629  24.549  1.00  0.00           H  
ATOM    969  HG2 LYS A 289      49.105  -3.780  23.594  1.00  0.00           H  
ATOM    970  HG3 LYS A 289      49.808  -3.432  25.184  1.00  0.00           H  
ATOM    971  HD2 LYS A 289      50.185  -5.972  23.545  1.00  0.00           H  
ATOM    972  HD3 LYS A 289      50.723  -5.786  25.232  1.00  0.00           H  
ATOM    973  HE2 LYS A 289      52.044  -3.783  24.580  1.00  0.00           H  
ATOM    974  HE3 LYS A 289      51.595  -4.024  22.897  1.00  0.00           H  
ATOM    975  HZ1 LYS A 289      53.046  -6.045  24.557  1.00  0.00           H  
ATOM    976  HZ2 LYS A 289      52.713  -6.206  22.997  1.00  0.00           H  
ATOM    977  HZ3 LYS A 289      53.776  -5.049  23.489  1.00  0.00           H  
ATOM    978  N   SER A 290      45.157  -5.317  25.187  1.00  0.00           N  
ATOM    979  CA  SER A 290      44.309  -6.467  25.536  1.00  0.00           C  
ATOM    980  C   SER A 290      45.166  -7.707  25.836  1.00  0.00           C  
ATOM    981  O   SER A 290      46.281  -7.832  25.328  1.00  0.00           O  
ATOM    982  CB  SER A 290      43.313  -6.745  24.405  1.00  0.00           C  
ATOM    983  OG  SER A 290      42.390  -7.756  24.773  1.00  0.00           O  
ATOM    984  H   SER A 290      45.427  -5.178  24.217  1.00  0.00           H  
ATOM    985  HA  SER A 290      43.738  -6.224  26.433  1.00  0.00           H  
ATOM    986  HB2 SER A 290      43.847  -7.065  23.512  1.00  0.00           H  
ATOM    987  HB3 SER A 290      42.766  -5.829  24.180  1.00  0.00           H  
ATOM    988  HG  SER A 290      41.713  -7.802  24.090  1.00  0.00           H  
ATOM    989  N   ASP A 291      44.612  -8.695  26.551  1.00  0.00           N  
ATOM    990  CA  ASP A 291      45.195 -10.045  26.563  1.00  0.00           C  
ATOM    991  C   ASP A 291      45.216 -10.645  25.147  1.00  0.00           C  
ATOM    992  O   ASP A 291      46.230 -11.208  24.751  1.00  0.00           O  
ATOM    993  CB  ASP A 291      44.441 -10.964  27.530  1.00  0.00           C  
ATOM    994  CG  ASP A 291      45.117 -12.340  27.589  1.00  0.00           C  
ATOM    995  OD1 ASP A 291      44.850 -13.149  26.670  1.00  0.00           O  
ATOM    996  OD2 ASP A 291      45.920 -12.549  28.524  1.00  0.00           O1-
ATOM    997  H   ASP A 291      43.685  -8.564  26.923  1.00  0.00           H  
ATOM    998  HA  ASP A 291      46.229  -9.980  26.906  1.00  0.00           H  
ATOM    999  HB2 ASP A 291      43.407 -11.076  27.198  1.00  0.00           H  
ATOM   1000  HB3 ASP A 291      44.437 -10.515  28.525  1.00  0.00           H  
ATOM   1001  N   LEU A 292      44.231 -10.313  24.299  1.00  0.00           N  
ATOM   1002  CA  LEU A 292      44.204 -10.684  22.875  1.00  0.00           C  
ATOM   1003  C   LEU A 292      45.160  -9.838  22.000  1.00  0.00           C  
ATOM   1004  O   LEU A 292      44.905  -9.579  20.830  1.00  0.00           O  
ATOM   1005  CB  LEU A 292      42.742 -10.739  22.388  1.00  0.00           C  
ATOM   1006  CG  LEU A 292      42.505 -11.545  21.091  1.00  0.00           C  
ATOM   1007  CD1 LEU A 292      42.954 -13.005  21.197  1.00  0.00           C  
ATOM   1008  CD2 LEU A 292      41.008 -11.538  20.776  1.00  0.00           C  
ATOM   1009  H   LEU A 292      43.476  -9.749  24.660  1.00  0.00           H  
ATOM   1010  HA  LEU A 292      44.601 -11.697  22.831  1.00  0.00           H  
ATOM   1011  HB2 LEU A 292      42.140 -11.197  23.175  1.00  0.00           H  
ATOM   1012  HB3 LEU A 292      42.388  -9.719  22.241  1.00  0.00           H  
ATOM   1013  HG  LEU A 292      43.019 -11.082  20.252  1.00  0.00           H  
ATOM   1014 HD11 LEU A 292      44.042 -13.061  21.253  1.00  0.00           H  
ATOM   1015 HD12 LEU A 292      42.530 -13.472  22.086  1.00  0.00           H  
ATOM   1016 HD13 LEU A 292      42.646 -13.557  20.310  1.00  0.00           H  
ATOM   1017 HD21 LEU A 292      40.453 -12.028  21.577  1.00  0.00           H  
ATOM   1018 HD22 LEU A 292      40.662 -10.511  20.665  1.00  0.00           H  
ATOM   1019 HD23 LEU A 292      40.830 -12.067  19.840  1.00  0.00           H  
ATOM   1020  N   GLU A 293      46.272  -9.393  22.585  1.00  0.00           N  
ATOM   1021  CA  GLU A 293      47.494  -8.941  21.902  1.00  0.00           C  
ATOM   1022  C   GLU A 293      48.752  -9.663  22.429  1.00  0.00           C  
ATOM   1023  O   GLU A 293      49.884  -9.256  22.163  1.00  0.00           O  
ATOM   1024  CB  GLU A 293      47.644  -7.427  22.022  1.00  0.00           C  
ATOM   1025  CG  GLU A 293      46.367  -6.689  21.615  1.00  0.00           C  
ATOM   1026  CD  GLU A 293      46.682  -5.227  21.382  1.00  0.00           C  
ATOM   1027  OE1 GLU A 293      47.208  -4.967  20.270  1.00  0.00           O  
ATOM   1028  OE2 GLU A 293      46.440  -4.435  22.319  1.00  0.00           O1-
ATOM   1029  H   GLU A 293      46.333  -9.531  23.586  1.00  0.00           H  
ATOM   1030  HA  GLU A 293      47.409  -9.179  20.844  1.00  0.00           H  
ATOM   1031  HB2 GLU A 293      47.900  -7.176  23.048  1.00  0.00           H  
ATOM   1032  HB3 GLU A 293      48.464  -7.113  21.374  1.00  0.00           H  
ATOM   1033  HG2 GLU A 293      45.618  -6.789  22.399  1.00  0.00           H  
ATOM   1034  HG3 GLU A 293      45.970  -7.117  20.692  1.00  0.00           H  
ATOM   1035  N   ARG A 294      48.526 -10.700  23.243  1.00  0.00           N  
ATOM   1036  CA  ARG A 294      49.485 -11.500  24.015  1.00  0.00           C  
ATOM   1037  C   ARG A 294      49.139 -12.996  23.921  1.00  0.00           C  
ATOM   1038  O   ARG A 294      50.039 -13.806  23.735  1.00  0.00           O  
ATOM   1039  CB  ARG A 294      49.474 -10.994  25.471  1.00  0.00           C  
ATOM   1040  CG  ARG A 294      50.057  -9.572  25.595  1.00  0.00           C  
ATOM   1041  CD  ARG A 294      49.987  -8.996  27.011  1.00  0.00           C  
ATOM   1042  NE  ARG A 294      50.815  -9.745  27.974  1.00  0.00           N  
ATOM   1043  CZ  ARG A 294      50.905  -9.480  29.264  1.00  0.00           C  
ATOM   1044  NH1 ARG A 294      50.305  -8.467  29.816  1.00  0.00           N  
ATOM   1045  NH2 ARG A 294      51.610 -10.215  30.067  1.00  0.00           N1+
ATOM   1046  H   ARG A 294      47.548 -10.904  23.420  1.00  0.00           H  
ATOM   1047  HA  ARG A 294      50.487 -11.381  23.599  1.00  0.00           H  
ATOM   1048  HB2 ARG A 294      48.456 -10.996  25.860  1.00  0.00           H  
ATOM   1049  HB3 ARG A 294      50.046 -11.683  26.084  1.00  0.00           H  
ATOM   1050  HG2 ARG A 294      49.498  -8.893  24.952  1.00  0.00           H  
ATOM   1051  HG3 ARG A 294      51.094  -9.574  25.263  1.00  0.00           H  
ATOM   1052  HD2 ARG A 294      48.945  -8.998  27.339  1.00  0.00           H  
ATOM   1053  HD3 ARG A 294      50.334  -7.962  26.973  1.00  0.00           H  
ATOM   1054  HE  ARG A 294      51.350 -10.534  27.619  1.00  0.00           H  
ATOM   1055 HH11 ARG A 294      49.930  -7.714  29.257  1.00  0.00           H  
ATOM   1056 HH12 ARG A 294      50.294  -8.428  30.837  1.00  0.00           H  
ATOM   1057 HH21 ARG A 294      52.120 -11.028  29.737  1.00  0.00           H  
ATOM   1058 HH22 ARG A 294      51.801  -9.838  31.000  1.00  0.00           H  
ATOM   1059  N   THR A 295      47.851 -13.329  23.807  1.00  0.00           N  
ATOM   1060  CA  THR A 295      47.305 -14.561  23.198  1.00  0.00           C  
ATOM   1061  C   THR A 295      47.122 -14.430  21.671  1.00  0.00           C  
ATOM   1062  O   THR A 295      46.218 -15.017  21.081  1.00  0.00           O  
ATOM   1063  CB  THR A 295      45.998 -14.986  23.901  1.00  0.00           C  
ATOM   1064  OG1 THR A 295      45.113 -13.902  24.071  1.00  0.00           O  
ATOM   1065  CG2 THR A 295      46.284 -15.559  25.283  1.00  0.00           C  
ATOM   1066  H   THR A 295      47.161 -12.633  24.074  1.00  0.00           H  
ATOM   1067  HA  THR A 295      48.028 -15.363  23.339  1.00  0.00           H  
ATOM   1068  HB  THR A 295      45.501 -15.762  23.319  1.00  0.00           H  
ATOM   1069 HG21 THR A 295      46.919 -16.438  25.193  1.00  0.00           H  
ATOM   1070 HG22 THR A 295      46.780 -14.808  25.898  1.00  0.00           H  
ATOM   1071 HG23 THR A 295      45.346 -15.843  25.762  1.00  0.00           H  
ATOM   1072  HG1 THR A 295      45.065 -13.687  25.031  1.00  0.00           H  
ATOM   1073  N   ASP A 296      47.981 -13.636  21.026  1.00  0.00           N  
ATOM   1074  CA  ASP A 296      47.861 -13.142  19.646  1.00  0.00           C  
ATOM   1075  C   ASP A 296      49.110 -13.491  18.811  1.00  0.00           C  
ATOM   1076  O   ASP A 296      50.176 -13.766  19.366  1.00  0.00           O  
ATOM   1077  CB  ASP A 296      47.623 -11.629  19.741  1.00  0.00           C  
ATOM   1078  CG  ASP A 296      47.263 -10.919  18.434  1.00  0.00           C  
ATOM   1079  OD1 ASP A 296      47.378  -9.668  18.425  1.00  0.00           O  
ATOM   1080  OD2 ASP A 296      46.923 -11.609  17.451  1.00  0.00           O1-
ATOM   1081  H   ASP A 296      48.791 -13.319  21.536  1.00  0.00           H  
ATOM   1082  HA  ASP A 296      46.993 -13.597  19.166  1.00  0.00           H  
ATOM   1083  HB2 ASP A 296      48.526 -11.171  20.145  1.00  0.00           H  
ATOM   1084  HB3 ASP A 296      46.808 -11.461  20.445  1.00  0.00           H  
ATOM   1085  N   LEU A 297      48.988 -13.503  17.479  1.00  0.00           N  
ATOM   1086  CA  LEU A 297      50.010 -13.990  16.539  1.00  0.00           C  
ATOM   1087  C   LEU A 297      50.236 -13.009  15.379  1.00  0.00           C  
ATOM   1088  O   LEU A 297      49.354 -12.236  15.016  1.00  0.00           O  
ATOM   1089  CB  LEU A 297      49.619 -15.389  16.020  1.00  0.00           C  
ATOM   1090  CG  LEU A 297      49.576 -16.501  17.089  1.00  0.00           C  
ATOM   1091  CD1 LEU A 297      49.086 -17.802  16.448  1.00  0.00           C  
ATOM   1092  CD2 LEU A 297      50.950 -16.776  17.707  1.00  0.00           C  
ATOM   1093  H   LEU A 297      48.141 -13.081  17.093  1.00  0.00           H  
ATOM   1094  HA  LEU A 297      50.961 -14.068  17.066  1.00  0.00           H  
ATOM   1095  HB2 LEU A 297      48.636 -15.314  15.554  1.00  0.00           H  
ATOM   1096  HB3 LEU A 297      50.330 -15.686  15.249  1.00  0.00           H  
ATOM   1097  HG  LEU A 297      48.877 -16.229  17.879  1.00  0.00           H  
ATOM   1098 HD11 LEU A 297      48.094 -17.650  16.025  1.00  0.00           H  
ATOM   1099 HD12 LEU A 297      49.776 -18.116  15.665  1.00  0.00           H  
ATOM   1100 HD13 LEU A 297      49.028 -18.582  17.207  1.00  0.00           H  
ATOM   1101 HD21 LEU A 297      51.678 -17.024  16.934  1.00  0.00           H  
ATOM   1102 HD22 LEU A 297      51.292 -15.908  18.267  1.00  0.00           H  
ATOM   1103 HD23 LEU A 297      50.882 -17.613  18.401  1.00  0.00           H  
ATOM   1104  N   ALA A 298      51.454 -13.002  14.821  1.00  0.00           N  
ATOM   1105  CA  ALA A 298      52.013 -11.964  13.931  1.00  0.00           C  
ATOM   1106  C   ALA A 298      52.101 -10.545  14.547  1.00  0.00           C  
ATOM   1107  O   ALA A 298      53.028  -9.799  14.232  1.00  0.00           O  
ATOM   1108  CB  ALA A 298      51.310 -11.992  12.565  1.00  0.00           C  
ATOM   1109  H   ALA A 298      52.108 -13.681  15.177  1.00  0.00           H  
ATOM   1110  HA  ALA A 298      53.048 -12.250  13.744  1.00  0.00           H  
ATOM   1111  HB1 ALA A 298      51.327 -13.004  12.159  1.00  0.00           H  
ATOM   1112  HB2 ALA A 298      50.276 -11.661  12.662  1.00  0.00           H  
ATOM   1113  HB3 ALA A 298      51.829 -11.325  11.877  1.00  0.00           H  
ATOM   1114  N   LYS A 299      51.270 -10.233  15.549  1.00  0.00           N  
ATOM   1115  CA  LYS A 299      51.566  -9.272  16.619  1.00  0.00           C  
ATOM   1116  C   LYS A 299      52.929  -9.613  17.247  1.00  0.00           C  
ATOM   1117  O   LYS A 299      53.261 -10.781  17.441  1.00  0.00           O  
ATOM   1118  CB  LYS A 299      50.417  -9.356  17.641  1.00  0.00           C  
ATOM   1119  CG  LYS A 299      50.373  -8.255  18.718  1.00  0.00           C  
ATOM   1120  CD  LYS A 299      50.015  -6.846  18.208  1.00  0.00           C  
ATOM   1121  CE  LYS A 299      48.655  -6.729  17.496  1.00  0.00           C  
ATOM   1122  NZ  LYS A 299      47.514  -6.989  18.402  1.00  0.00           N1+
ATOM   1123  H   LYS A 299      50.474 -10.849  15.681  1.00  0.00           H  
ATOM   1124  HA  LYS A 299      51.612  -8.277  16.182  1.00  0.00           H  
ATOM   1125  HB2 LYS A 299      49.475  -9.344  17.093  1.00  0.00           H  
ATOM   1126  HB3 LYS A 299      50.475 -10.322  18.148  1.00  0.00           H  
ATOM   1127  HG2 LYS A 299      49.635  -8.544  19.466  1.00  0.00           H  
ATOM   1128  HG3 LYS A 299      51.339  -8.212  19.221  1.00  0.00           H  
ATOM   1129  HD2 LYS A 299      50.791  -6.516  17.517  1.00  0.00           H  
ATOM   1130  HD3 LYS A 299      50.020  -6.160  19.057  1.00  0.00           H  
ATOM   1131  HE2 LYS A 299      48.624  -7.438  16.663  1.00  0.00           H  
ATOM   1132  HE3 LYS A 299      48.563  -5.717  17.094  1.00  0.00           H  
ATOM   1133  HZ1 LYS A 299      47.536  -7.962  18.723  1.00  0.00           H  
ATOM   1134  HZ2 LYS A 299      47.499  -6.335  19.190  1.00  0.00           H  
ATOM   1135  HZ3 LYS A 299      46.634  -6.904  17.920  1.00  0.00           H  
ATOM   1136  N   ASN A 300      53.747  -8.596  17.520  1.00  0.00           N  
ATOM   1137  CA  ASN A 300      55.143  -8.787  17.926  1.00  0.00           C  
ATOM   1138  C   ASN A 300      55.268  -9.563  19.255  1.00  0.00           C  
ATOM   1139  O   ASN A 300      54.942  -9.016  20.310  1.00  0.00           O  
ATOM   1140  CB  ASN A 300      55.814  -7.400  18.016  1.00  0.00           C  
ATOM   1141  CG  ASN A 300      57.263  -7.450  18.482  1.00  0.00           C  
ATOM   1142  OD1 ASN A 300      57.949  -8.457  18.393  1.00  0.00           O  
ATOM   1143  ND2 ASN A 300      57.787  -6.359  18.989  1.00  0.00           N  
ATOM   1144  H   ASN A 300      53.426  -7.665  17.325  1.00  0.00           H  
ATOM   1145  HA  ASN A 300      55.650  -9.366  17.151  1.00  0.00           H  
ATOM   1146  HB2 ASN A 300      55.253  -6.783  18.719  1.00  0.00           H  
ATOM   1147  HB3 ASN A 300      55.790  -6.919  17.039  1.00  0.00           H  
ATOM   1148 HD21 ASN A 300      57.243  -5.518  19.068  1.00  0.00           H  
ATOM   1149 HD22 ASN A 300      58.732  -6.412  19.330  1.00  0.00           H  
ATOM   1150  N   LYS A 301      55.917 -10.739  19.229  1.00  0.00           N  
ATOM   1151  CA  LYS A 301      56.417 -11.446  20.423  1.00  0.00           C  
ATOM   1152  C   LYS A 301      57.619 -10.709  21.038  1.00  0.00           C  
ATOM   1153  O   LYS A 301      58.764 -11.139  20.878  1.00  0.00           O  
ATOM   1154  CB  LYS A 301      56.779 -12.907  20.082  1.00  0.00           C  
ATOM   1155  CG  LYS A 301      55.624 -13.757  19.533  1.00  0.00           C  
ATOM   1156  CD  LYS A 301      55.961 -15.253  19.667  1.00  0.00           C  
ATOM   1157  CE  LYS A 301      55.105 -16.114  18.730  1.00  0.00           C  
ATOM   1158  NZ  LYS A 301      55.894 -16.608  17.580  1.00  0.00           N1+
ATOM   1159  H   LYS A 301      56.095 -11.161  18.326  1.00  0.00           H  
ATOM   1160  HA  LYS A 301      55.629 -11.456  21.178  1.00  0.00           H  
ATOM   1161  HB2 LYS A 301      57.585 -12.919  19.351  1.00  0.00           H  
ATOM   1162  HB3 LYS A 301      57.162 -13.377  20.986  1.00  0.00           H  
ATOM   1163  HG2 LYS A 301      54.709 -13.550  20.090  1.00  0.00           H  
ATOM   1164  HG3 LYS A 301      55.465 -13.501  18.485  1.00  0.00           H  
ATOM   1165  HD2 LYS A 301      55.775 -15.560  20.696  1.00  0.00           H  
ATOM   1166  HD3 LYS A 301      57.019 -15.421  19.454  1.00  0.00           H  
ATOM   1167  HE2 LYS A 301      54.245 -15.537  18.380  1.00  0.00           H  
ATOM   1168  HE3 LYS A 301      54.725 -16.981  19.279  1.00  0.00           H  
ATOM   1169  HZ1 LYS A 301      56.308 -15.847  17.040  1.00  0.00           H  
ATOM   1170  HZ2 LYS A 301      56.642 -17.214  17.903  1.00  0.00           H  
ATOM   1171  HZ3 LYS A 301      55.334 -17.225  16.986  1.00  0.00           H  
ATOM   1172  N   SER A 302      57.393  -9.520  21.592  1.00  0.00           N  
ATOM   1173  CA  SER A 302      58.452  -8.690  22.178  1.00  0.00           C  
ATOM   1174  C   SER A 302      59.004  -9.316  23.466  1.00  0.00           C  
ATOM   1175  O   SER A 302      58.416 -10.257  24.004  1.00  0.00           O  
ATOM   1176  CB  SER A 302      57.940  -7.268  22.421  1.00  0.00           C  
ATOM   1177  OG  SER A 302      59.040  -6.379  22.466  1.00  0.00           O  
ATOM   1178  H   SER A 302      56.435  -9.189  21.626  1.00  0.00           H  
ATOM   1179  HA  SER A 302      59.272  -8.629  21.461  1.00  0.00           H  
ATOM   1180  HB2 SER A 302      57.387  -7.228  23.355  1.00  0.00           H  
ATOM   1181  HB3 SER A 302      57.276  -6.969  21.609  1.00  0.00           H  
ATOM   1182  HG  SER A 302      58.821  -5.644  23.053  1.00  0.00           H  
ATOM   1183  N   GLY A 303      60.139  -8.814  23.958  1.00  0.00           N  
ATOM   1184  CA  GLY A 303      60.750  -9.303  25.192  1.00  0.00           C  
ATOM   1185  C   GLY A 303      61.968  -8.511  25.657  1.00  0.00           C  
ATOM   1186  O   GLY A 303      62.585  -7.788  24.877  1.00  0.00           O  
ATOM   1187  H   GLY A 303      60.566  -8.017  23.503  1.00  0.00           H  
ATOM   1188  HA2 GLY A 303      60.000  -9.269  25.978  1.00  0.00           H  
ATOM   1189  HA3 GLY A 303      61.055 -10.336  25.061  1.00  0.00           H  
ATOM   1190  N   VAL A 304      62.309  -8.660  26.942  1.00  0.00           N  
ATOM   1191  CA  VAL A 304      63.458  -8.013  27.605  1.00  0.00           C  
ATOM   1192  C   VAL A 304      64.086  -8.984  28.615  1.00  0.00           C  
ATOM   1193  O   VAL A 304      63.377  -9.686  29.338  1.00  0.00           O  
ATOM   1194  CB  VAL A 304      63.036  -6.687  28.292  1.00  0.00           C  
ATOM   1195  CG1 VAL A 304      64.193  -5.994  29.025  1.00  0.00           C  
ATOM   1196  CG2 VAL A 304      62.509  -5.651  27.289  1.00  0.00           C  
ATOM   1197  H   VAL A 304      61.756  -9.307  27.495  1.00  0.00           H  
ATOM   1198  HA  VAL A 304      64.210  -7.779  26.851  1.00  0.00           H  
ATOM   1199  HB  VAL A 304      62.251  -6.897  29.018  1.00  0.00           H  
ATOM   1200 HG11 VAL A 304      64.523  -6.608  29.858  1.00  0.00           H  
ATOM   1201 HG12 VAL A 304      65.026  -5.823  28.343  1.00  0.00           H  
ATOM   1202 HG13 VAL A 304      63.859  -5.041  29.435  1.00  0.00           H  
ATOM   1203 HG21 VAL A 304      63.270  -5.432  26.539  1.00  0.00           H  
ATOM   1204 HG22 VAL A 304      61.624  -6.028  26.781  1.00  0.00           H  
ATOM   1205 HG23 VAL A 304      62.235  -4.730  27.805  1.00  0.00           H  
ATOM   1206  N   PHE A 305      65.419  -9.023  28.686  1.00  0.00           N  
ATOM   1207  CA  PHE A 305      66.149  -9.806  29.687  1.00  0.00           C  
ATOM   1208  C   PHE A 305      66.042  -9.145  31.069  1.00  0.00           C  
ATOM   1209  O   PHE A 305      66.162  -7.928  31.178  1.00  0.00           O  
ATOM   1210  CB  PHE A 305      67.616  -9.950  29.250  1.00  0.00           C  
ATOM   1211  CG  PHE A 305      68.506 -10.768  30.174  1.00  0.00           C  
ATOM   1212  CD1 PHE A 305      68.054 -11.986  30.717  1.00  0.00           C  
ATOM   1213  CD2 PHE A 305      69.804 -10.317  30.482  1.00  0.00           C  
ATOM   1214  CE1 PHE A 305      68.867 -12.711  31.605  1.00  0.00           C  
ATOM   1215  CE2 PHE A 305      70.636 -11.071  31.329  1.00  0.00           C  
ATOM   1216  CZ  PHE A 305      70.160 -12.259  31.907  1.00  0.00           C  
ATOM   1217  H   PHE A 305      65.954  -8.450  28.055  1.00  0.00           H  
ATOM   1218  HA  PHE A 305      65.701 -10.798  29.739  1.00  0.00           H  
ATOM   1219  HB2 PHE A 305      67.645 -10.412  28.266  1.00  0.00           H  
ATOM   1220  HB3 PHE A 305      68.041  -8.950  29.151  1.00  0.00           H  
ATOM   1221  HD1 PHE A 305      67.082 -12.374  30.455  1.00  0.00           H  
ATOM   1222  HD2 PHE A 305      70.174  -9.394  30.060  1.00  0.00           H  
ATOM   1223  HE1 PHE A 305      68.504 -13.626  32.048  1.00  0.00           H  
ATOM   1224  HE2 PHE A 305      71.637 -10.727  31.551  1.00  0.00           H  
ATOM   1225  HZ  PHE A 305      70.788 -12.829  32.578  1.00  0.00           H  
ATOM   1226  N   THR A 306      65.885  -9.926  32.141  1.00  0.00           N  
ATOM   1227  CA  THR A 306      65.800  -9.372  33.509  1.00  0.00           C  
ATOM   1228  C   THR A 306      67.161  -9.144  34.174  1.00  0.00           C  
ATOM   1229  O   THR A 306      67.211  -8.610  35.280  1.00  0.00           O  
ATOM   1230  CB  THR A 306      64.906 -10.216  34.429  1.00  0.00           C  
ATOM   1231  OG1 THR A 306      65.504 -11.456  34.691  1.00  0.00           O  
ATOM   1232  CG2 THR A 306      63.504 -10.450  33.866  1.00  0.00           C  
ATOM   1233  H   THR A 306      65.815 -10.931  32.021  1.00  0.00           H  
ATOM   1234  HA  THR A 306      65.339  -8.389  33.446  1.00  0.00           H  
ATOM   1235  HB  THR A 306      64.798  -9.698  35.379  1.00  0.00           H  
ATOM   1236 HG21 THR A 306      63.028  -9.491  33.661  1.00  0.00           H  
ATOM   1237 HG22 THR A 306      63.546 -11.032  32.946  1.00  0.00           H  
ATOM   1238 HG23 THR A 306      62.906 -10.989  34.602  1.00  0.00           H  
ATOM   1239  HG1 THR A 306      65.503 -11.971  33.865  1.00  0.00           H  
ATOM   1240  N   GLY A 307      68.268  -9.538  33.534  1.00  0.00           N  
ATOM   1241  CA  GLY A 307      69.607  -9.446  34.123  1.00  0.00           C  
ATOM   1242  C   GLY A 307      69.927 -10.548  35.141  1.00  0.00           C  
ATOM   1243  O   GLY A 307      70.895 -10.406  35.884  1.00  0.00           O  
ATOM   1244  H   GLY A 307      68.179  -9.945  32.614  1.00  0.00           H  
ATOM   1245  HA2 GLY A 307      70.354  -9.477  33.334  1.00  0.00           H  
ATOM   1246  HA3 GLY A 307      69.708  -8.487  34.629  1.00  0.00           H  
ATOM   1247  N   ALA A 308      69.103 -11.600  35.232  1.00  0.00           N  
ATOM   1248  CA  ALA A 308      69.166 -12.616  36.287  1.00  0.00           C  
ATOM   1249  C   ALA A 308      69.035 -14.063  35.767  1.00  0.00           C  
ATOM   1250  O   ALA A 308      68.660 -14.301  34.616  1.00  0.00           O  
ATOM   1251  CB  ALA A 308      68.093 -12.282  37.325  1.00  0.00           C  
ATOM   1252  H   ALA A 308      68.322 -11.650  34.596  1.00  0.00           H  
ATOM   1253  HA  ALA A 308      70.133 -12.549  36.786  1.00  0.00           H  
ATOM   1254  HB1 ALA A 308      68.259 -11.272  37.704  1.00  0.00           H  
ATOM   1255  HB2 ALA A 308      67.100 -12.334  36.875  1.00  0.00           H  
ATOM   1256  HB3 ALA A 308      68.150 -12.977  38.162  1.00  0.00           H  
ATOM   1257  N   TYR A 309      69.370 -15.029  36.629  1.00  0.00           N  
ATOM   1258  CA  TYR A 309      69.567 -16.441  36.280  1.00  0.00           C  
ATOM   1259  C   TYR A 309      68.973 -17.398  37.325  1.00  0.00           C  
ATOM   1260  O   TYR A 309      68.756 -17.036  38.485  1.00  0.00           O  
ATOM   1261  CB  TYR A 309      71.072 -16.724  36.119  1.00  0.00           C  
ATOM   1262  CG  TYR A 309      71.738 -16.029  34.944  1.00  0.00           C  
ATOM   1263  CD1 TYR A 309      72.237 -14.718  35.085  1.00  0.00           C  
ATOM   1264  CD2 TYR A 309      71.885 -16.707  33.718  1.00  0.00           C  
ATOM   1265  CE1 TYR A 309      72.858 -14.076  33.996  1.00  0.00           C  
ATOM   1266  CE2 TYR A 309      72.534 -16.079  32.637  1.00  0.00           C  
ATOM   1267  CZ  TYR A 309      73.007 -14.755  32.770  1.00  0.00           C  
ATOM   1268  OH  TYR A 309      73.606 -14.128  31.723  1.00  0.00           O  
ATOM   1269  H   TYR A 309      69.571 -14.772  37.584  1.00  0.00           H  
ATOM   1270  HA  TYR A 309      69.080 -16.651  35.328  1.00  0.00           H  
ATOM   1271  HB2 TYR A 309      71.587 -16.442  37.039  1.00  0.00           H  
ATOM   1272  HB3 TYR A 309      71.216 -17.799  35.996  1.00  0.00           H  
ATOM   1273  HD1 TYR A 309      72.143 -14.200  36.029  1.00  0.00           H  
ATOM   1274  HD2 TYR A 309      71.512 -17.718  33.611  1.00  0.00           H  
ATOM   1275  HE1 TYR A 309      73.232 -13.068  34.094  1.00  0.00           H  
ATOM   1276  HE2 TYR A 309      72.674 -16.617  31.713  1.00  0.00           H  
ATOM   1277  HH  TYR A 309      73.666 -14.690  30.950  1.00  0.00           H  
ATOM   1278  N   ALA A 310      68.764 -18.645  36.908  1.00  0.00           N  
ATOM   1279  CA  ALA A 310      68.497 -19.776  37.789  1.00  0.00           C  
ATOM   1280  C   ALA A 310      69.255 -21.027  37.315  1.00  0.00           C  
ATOM   1281  O   ALA A 310      69.668 -21.115  36.161  1.00  0.00           O  
ATOM   1282  CB  ALA A 310      66.979 -20.009  37.840  1.00  0.00           C  
ATOM   1283  H   ALA A 310      68.943 -18.858  35.932  1.00  0.00           H  
ATOM   1284  HA  ALA A 310      68.856 -19.543  38.792  1.00  0.00           H  
ATOM   1285  HB1 ALA A 310      66.473 -19.100  38.165  1.00  0.00           H  
ATOM   1286  HB2 ALA A 310      66.607 -20.286  36.856  1.00  0.00           H  
ATOM   1287  HB3 ALA A 310      66.753 -20.811  38.541  1.00  0.00           H  
ATOM   1288  N   THR A 311      69.370 -22.036  38.176  1.00  0.00           N  
ATOM   1289  CA  THR A 311      69.707 -23.412  37.793  1.00  0.00           C  
ATOM   1290  C   THR A 311      68.441 -24.194  37.446  1.00  0.00           C  
ATOM   1291  O   THR A 311      67.434 -24.139  38.157  1.00  0.00           O  
ATOM   1292  CB  THR A 311      70.557 -24.097  38.881  1.00  0.00           C  
ATOM   1293  OG1 THR A 311      71.914 -23.969  38.512  1.00  0.00           O  
ATOM   1294  CG2 THR A 311      70.329 -25.591  39.106  1.00  0.00           C  
ATOM   1295  H   THR A 311      69.019 -21.882  39.118  1.00  0.00           H  
ATOM   1296  HA  THR A 311      70.312 -23.377  36.888  1.00  0.00           H  
ATOM   1297  HB  THR A 311      70.399 -23.586  39.832  1.00  0.00           H  
ATOM   1298 HG21 THR A 311      69.326 -25.763  39.498  1.00  0.00           H  
ATOM   1299 HG22 THR A 311      70.450 -26.136  38.174  1.00  0.00           H  
ATOM   1300 HG23 THR A 311      71.046 -25.963  39.838  1.00  0.00           H  
ATOM   1301  HG1 THR A 311      72.067 -24.597  37.781  1.00  0.00           H  
ATOM   1302  N   ASN A 312      68.520 -24.977  36.371  1.00  0.00           N  
ATOM   1303  CA  ASN A 312      67.534 -25.997  36.035  1.00  0.00           C  
ATOM   1304  C   ASN A 312      67.633 -27.193  37.010  1.00  0.00           C  
ATOM   1305  O   ASN A 312      68.700 -27.805  37.081  1.00  0.00           O  
ATOM   1306  CB  ASN A 312      67.763 -26.383  34.567  1.00  0.00           C  
ATOM   1307  CG  ASN A 312      66.796 -27.416  34.024  1.00  0.00           C  
ATOM   1308  OD1 ASN A 312      66.341 -28.305  34.725  1.00  0.00           O  
ATOM   1309  ND2 ASN A 312      66.520 -27.374  32.749  1.00  0.00           N  
ATOM   1310  H   ASN A 312      69.345 -24.897  35.783  1.00  0.00           H  
ATOM   1311  HA  ASN A 312      66.548 -25.556  36.115  1.00  0.00           H  
ATOM   1312  HB2 ASN A 312      68.771 -26.776  34.453  1.00  0.00           H  
ATOM   1313  HB3 ASN A 312      67.670 -25.484  33.959  1.00  0.00           H  
ATOM   1314 HD21 ASN A 312      67.103 -26.829  32.109  1.00  0.00           H  
ATOM   1315 HD22 ASN A 312      66.010 -28.144  32.334  1.00  0.00           H  
ATOM   1316  N   PRO A 313      66.543 -27.594  37.696  1.00  0.00           N  
ATOM   1317  CA  PRO A 313      66.567 -28.663  38.699  1.00  0.00           C  
ATOM   1318  C   PRO A 313      66.690 -30.092  38.126  1.00  0.00           C  
ATOM   1319  O   PRO A 313      66.639 -31.058  38.889  1.00  0.00           O  
ATOM   1320  CB  PRO A 313      65.295 -28.454  39.525  1.00  0.00           C  
ATOM   1321  CG  PRO A 313      64.320 -27.861  38.512  1.00  0.00           C  
ATOM   1322  CD  PRO A 313      65.224 -26.974  37.662  1.00  0.00           C  
ATOM   1323  HA  PRO A 313      67.426 -28.512  39.355  1.00  0.00           H  
ATOM   1324  HB2 PRO A 313      64.926 -29.379  39.963  1.00  0.00           H  
ATOM   1325  HB3 PRO A 313      65.487 -27.724  40.310  1.00  0.00           H  
ATOM   1326  HG2 PRO A 313      63.529 -27.289  38.997  1.00  0.00           H  
ATOM   1327  HG3 PRO A 313      63.903 -28.656  37.892  1.00  0.00           H  
ATOM   1328  HD2 PRO A 313      65.284 -25.980  38.106  1.00  0.00           H  
ATOM   1329  HD3 PRO A 313      64.836 -26.914  36.644  1.00  0.00           H  
ATOM   1330  N   LEU A 314      66.873 -30.251  36.808  1.00  0.00           N  
ATOM   1331  CA  LEU A 314      67.323 -31.506  36.195  1.00  0.00           C  
ATOM   1332  C   LEU A 314      68.586 -31.329  35.336  1.00  0.00           C  
ATOM   1333  O   LEU A 314      69.543 -32.071  35.535  1.00  0.00           O  
ATOM   1334  CB  LEU A 314      66.159 -32.143  35.417  1.00  0.00           C  
ATOM   1335  CG  LEU A 314      66.433 -33.597  34.981  1.00  0.00           C  
ATOM   1336  CD1 LEU A 314      66.521 -34.568  36.164  1.00  0.00           C  
ATOM   1337  CD2 LEU A 314      65.292 -34.066  34.086  1.00  0.00           C  
ATOM   1338  H   LEU A 314      66.806 -29.432  36.215  1.00  0.00           H  
ATOM   1339  HA  LEU A 314      67.606 -32.185  36.998  1.00  0.00           H  
ATOM   1340  HB2 LEU A 314      65.266 -32.131  36.043  1.00  0.00           H  
ATOM   1341  HB3 LEU A 314      65.960 -31.537  34.532  1.00  0.00           H  
ATOM   1342  HG  LEU A 314      67.360 -33.645  34.410  1.00  0.00           H  
ATOM   1343 HD11 LEU A 314      67.381 -34.322  36.784  1.00  0.00           H  
ATOM   1344 HD12 LEU A 314      65.608 -34.514  36.755  1.00  0.00           H  
ATOM   1345 HD13 LEU A 314      66.654 -35.583  35.786  1.00  0.00           H  
ATOM   1346 HD21 LEU A 314      64.333 -33.954  34.591  1.00  0.00           H  
ATOM   1347 HD22 LEU A 314      65.303 -33.485  33.167  1.00  0.00           H  
ATOM   1348 HD23 LEU A 314      65.449 -35.108  33.818  1.00  0.00           H  
ATOM   1349  N   SER A 315      68.647 -30.328  34.449  1.00  0.00           N  
ATOM   1350  CA  SER A 315      69.831 -30.115  33.589  1.00  0.00           C  
ATOM   1351  C   SER A 315      71.033 -29.498  34.318  1.00  0.00           C  
ATOM   1352  O   SER A 315      72.107 -29.388  33.731  1.00  0.00           O  
ATOM   1353  CB  SER A 315      69.516 -29.185  32.410  1.00  0.00           C  
ATOM   1354  OG  SER A 315      68.323 -29.513  31.741  1.00  0.00           O  
ATOM   1355  H   SER A 315      67.817 -29.776  34.270  1.00  0.00           H  
ATOM   1356  HA  SER A 315      70.145 -31.076  33.183  1.00  0.00           H  
ATOM   1357  HB2 SER A 315      70.341 -29.214  31.696  1.00  0.00           H  
ATOM   1358  HB3 SER A 315      69.429 -28.166  32.783  1.00  0.00           H  
ATOM   1359  HG  SER A 315      68.119 -28.740  31.177  1.00  0.00           H  
ATOM   1360  N   GLY A 316      70.830 -28.891  35.493  1.00  0.00           N  
ATOM   1361  CA  GLY A 316      71.795 -28.010  36.170  1.00  0.00           C  
ATOM   1362  C   GLY A 316      71.982 -26.628  35.514  1.00  0.00           C  
ATOM   1363  O   GLY A 316      72.297 -25.659  36.210  1.00  0.00           O  
ATOM   1364  H   GLY A 316      69.913 -28.967  35.918  1.00  0.00           H  
ATOM   1365  HA2 GLY A 316      71.477 -27.867  37.201  1.00  0.00           H  
ATOM   1366  HA3 GLY A 316      72.767 -28.506  36.182  1.00  0.00           H  
ATOM   1367  N   GLU A 317      71.752 -26.544  34.196  1.00  0.00           N  
ATOM   1368  CA  GLU A 317      72.040 -25.414  33.300  1.00  0.00           C  
ATOM   1369  C   GLU A 317      71.594 -24.041  33.839  1.00  0.00           C  
ATOM   1370  O   GLU A 317      70.560 -23.918  34.503  1.00  0.00           O  
ATOM   1371  CB  GLU A 317      71.466 -25.705  31.889  1.00  0.00           C  
ATOM   1372  CG  GLU A 317      69.989 -25.309  31.730  1.00  0.00           C  
ATOM   1373  CD  GLU A 317      69.271 -25.972  30.546  1.00  0.00           C  
ATOM   1374  OE1 GLU A 317      68.384 -26.821  30.814  1.00  0.00           O  
ATOM   1375  OE2 GLU A 317      69.576 -25.604  29.393  1.00  0.00           O1-
ATOM   1376  H   GLU A 317      71.577 -27.429  33.740  1.00  0.00           H  
ATOM   1377  HA  GLU A 317      73.125 -25.379  33.195  1.00  0.00           H  
ATOM   1378  HB2 GLU A 317      72.049 -25.149  31.154  1.00  0.00           H  
ATOM   1379  HB3 GLU A 317      71.582 -26.768  31.672  1.00  0.00           H  
ATOM   1380  HG2 GLU A 317      69.940 -24.224  31.619  1.00  0.00           H  
ATOM   1381  HG3 GLU A 317      69.467 -25.578  32.642  1.00  0.00           H  
ATOM   1382  N   LYS A 318      72.372 -22.995  33.521  1.00  0.00           N  
ATOM   1383  CA  LYS A 318      72.103 -21.615  33.950  1.00  0.00           C  
ATOM   1384  C   LYS A 318      71.129 -20.907  33.016  1.00  0.00           C  
ATOM   1385  O   LYS A 318      71.520 -20.146  32.131  1.00  0.00           O  
ATOM   1386  CB  LYS A 318      73.406 -20.831  34.200  1.00  0.00           C  
ATOM   1387  CG  LYS A 318      74.159 -21.266  35.471  1.00  0.00           C  
ATOM   1388  CD  LYS A 318      73.237 -21.281  36.700  1.00  0.00           C  
ATOM   1389  CE  LYS A 318      73.990 -21.314  38.025  1.00  0.00           C  
ATOM   1390  NZ  LYS A 318      73.013 -21.416  39.124  1.00  0.00           N1+
ATOM   1391  H   LYS A 318      73.172 -23.155  32.928  1.00  0.00           H  
ATOM   1392  HA  LYS A 318      71.560 -21.662  34.887  1.00  0.00           H  
ATOM   1393  HB2 LYS A 318      74.065 -20.923  33.335  1.00  0.00           H  
ATOM   1394  HB3 LYS A 318      73.154 -19.774  34.313  1.00  0.00           H  
ATOM   1395  HG2 LYS A 318      74.581 -22.262  35.328  1.00  0.00           H  
ATOM   1396  HG3 LYS A 318      74.976 -20.564  35.642  1.00  0.00           H  
ATOM   1397  HD2 LYS A 318      72.598 -22.163  36.648  1.00  0.00           H  
ATOM   1398  HD3 LYS A 318      72.607 -20.388  36.689  1.00  0.00           H  
ATOM   1399  HE2 LYS A 318      74.553 -20.382  38.128  1.00  0.00           H  
ATOM   1400  HE3 LYS A 318      74.681 -22.160  38.046  1.00  0.00           H  
ATOM   1401  HZ1 LYS A 318      72.359 -20.630  39.054  1.00  0.00           H  
ATOM   1402  HZ2 LYS A 318      72.495 -22.288  39.102  1.00  0.00           H  
ATOM   1403  HZ3 LYS A 318      73.432 -21.241  40.030  1.00  0.00           H  
ATOM   1404  N   VAL A 319      69.849 -21.185  33.239  1.00  0.00           N  
ATOM   1405  CA  VAL A 319      68.729 -20.633  32.481  1.00  0.00           C  
ATOM   1406  C   VAL A 319      68.606 -19.124  32.706  1.00  0.00           C  
ATOM   1407  O   VAL A 319      68.595 -18.636  33.839  1.00  0.00           O  
ATOM   1408  CB  VAL A 319      67.414 -21.388  32.768  1.00  0.00           C  
ATOM   1409  CG1 VAL A 319      67.557 -22.869  32.415  1.00  0.00           C  
ATOM   1410  CG2 VAL A 319      66.951 -21.342  34.227  1.00  0.00           C  
ATOM   1411  H   VAL A 319      69.644 -21.792  34.024  1.00  0.00           H  
ATOM   1412  HA  VAL A 319      68.956 -20.787  31.428  1.00  0.00           H  
ATOM   1413  HB  VAL A 319      66.630 -20.960  32.144  1.00  0.00           H  
ATOM   1414 HG11 VAL A 319      67.892 -22.971  31.383  1.00  0.00           H  
ATOM   1415 HG12 VAL A 319      68.275 -23.351  33.076  1.00  0.00           H  
ATOM   1416 HG13 VAL A 319      66.594 -23.369  32.519  1.00  0.00           H  
ATOM   1417 HG21 VAL A 319      67.670 -21.840  34.872  1.00  0.00           H  
ATOM   1418 HG22 VAL A 319      66.816 -20.311  34.547  1.00  0.00           H  
ATOM   1419 HG23 VAL A 319      66.000 -21.862  34.317  1.00  0.00           H  
ATOM   1420  N   GLN A 320      68.536 -18.370  31.609  1.00  0.00           N  
ATOM   1421  CA  GLN A 320      68.370 -16.913  31.642  1.00  0.00           C  
ATOM   1422  C   GLN A 320      66.929 -16.553  32.018  1.00  0.00           C  
ATOM   1423  O   GLN A 320      66.004 -17.096  31.420  1.00  0.00           O  
ATOM   1424  CB  GLN A 320      68.682 -16.315  30.263  1.00  0.00           C  
ATOM   1425  CG  GLN A 320      70.097 -16.598  29.741  1.00  0.00           C  
ATOM   1426  CD  GLN A 320      70.335 -15.945  28.384  1.00  0.00           C  
ATOM   1427  OE1 GLN A 320      69.669 -15.003  27.992  1.00  0.00           O  
ATOM   1428  NE2 GLN A 320      71.286 -16.414  27.607  1.00  0.00           N  
ATOM   1429  H   GLN A 320      68.574 -18.837  30.713  1.00  0.00           H  
ATOM   1430  HA  GLN A 320      69.049 -16.483  32.381  1.00  0.00           H  
ATOM   1431  HB2 GLN A 320      67.968 -16.704  29.538  1.00  0.00           H  
ATOM   1432  HB3 GLN A 320      68.542 -15.237  30.324  1.00  0.00           H  
ATOM   1433  HG2 GLN A 320      70.249 -17.674  29.647  1.00  0.00           H  
ATOM   1434  HG3 GLN A 320      70.824 -16.199  30.444  1.00  0.00           H  
ATOM   1435 HE21 GLN A 320      71.831 -17.211  27.877  1.00  0.00           H  
ATOM   1436 HE22 GLN A 320      71.396 -15.949  26.718  1.00  0.00           H  
ATOM   1437  N   ILE A 321      66.707 -15.582  32.906  1.00  0.00           N  
ATOM   1438  CA  ILE A 321      65.355 -15.110  33.235  1.00  0.00           C  
ATOM   1439  C   ILE A 321      64.984 -13.932  32.317  1.00  0.00           C  
ATOM   1440  O   ILE A 321      65.527 -12.831  32.434  1.00  0.00           O  
ATOM   1441  CB  ILE A 321      65.225 -14.800  34.746  1.00  0.00           C  
ATOM   1442  CG1 ILE A 321      65.610 -16.027  35.611  1.00  0.00           C  
ATOM   1443  CG2 ILE A 321      63.779 -14.368  35.055  1.00  0.00           C  
ATOM   1444  CD1 ILE A 321      65.618 -15.760  37.123  1.00  0.00           C  
ATOM   1445  H   ILE A 321      67.494 -15.159  33.393  1.00  0.00           H  
ATOM   1446  HA  ILE A 321      64.645 -15.912  33.028  1.00  0.00           H  
ATOM   1447  HB  ILE A 321      65.904 -13.985  34.996  1.00  0.00           H  
ATOM   1448 HG12 ILE A 321      64.922 -16.846  35.402  1.00  0.00           H  
ATOM   1449 HG13 ILE A 321      66.613 -16.360  35.346  1.00  0.00           H  
ATOM   1450 HG21 ILE A 321      63.487 -13.518  34.439  1.00  0.00           H  
ATOM   1451 HG22 ILE A 321      63.091 -15.193  34.868  1.00  0.00           H  
ATOM   1452 HG23 ILE A 321      63.693 -14.051  36.093  1.00  0.00           H  
ATOM   1453 HD11 ILE A 321      66.263 -14.911  37.347  1.00  0.00           H  
ATOM   1454 HD12 ILE A 321      64.611 -15.561  37.486  1.00  0.00           H  
ATOM   1455 HD13 ILE A 321      66.001 -16.640  37.641  1.00  0.00           H  
ATOM   1456  N   TRP A 322      64.034 -14.153  31.411  1.00  0.00           N  
ATOM   1457  CA  TRP A 322      63.473 -13.170  30.478  1.00  0.00           C  
ATOM   1458  C   TRP A 322      62.019 -12.823  30.819  1.00  0.00           C  
ATOM   1459  O   TRP A 322      61.347 -13.535  31.567  1.00  0.00           O  
ATOM   1460  CB  TRP A 322      63.577 -13.717  29.042  1.00  0.00           C  
ATOM   1461  CG  TRP A 322      64.916 -13.564  28.390  1.00  0.00           C  
ATOM   1462  CD1 TRP A 322      65.999 -14.346  28.598  1.00  0.00           C  
ATOM   1463  CD2 TRP A 322      65.323 -12.580  27.388  1.00  0.00           C  
ATOM   1464  NE1 TRP A 322      67.054 -13.889  27.830  1.00  0.00           N  
ATOM   1465  CE2 TRP A 322      66.691 -12.808  27.058  1.00  0.00           C  
ATOM   1466  CE3 TRP A 322      64.667 -11.528  26.711  1.00  0.00           C  
ATOM   1467  CZ2 TRP A 322      67.381 -12.015  26.129  1.00  0.00           C  
ATOM   1468  CZ3 TRP A 322      65.345 -10.730  25.769  1.00  0.00           C  
ATOM   1469  CH2 TRP A 322      66.703 -10.964  25.489  1.00  0.00           C  
ATOM   1470  H   TRP A 322      63.636 -15.087  31.363  1.00  0.00           H  
ATOM   1471  HA  TRP A 322      64.040 -12.241  30.524  1.00  0.00           H  
ATOM   1472  HB2 TRP A 322      63.284 -14.768  29.027  1.00  0.00           H  
ATOM   1473  HB3 TRP A 322      62.860 -13.191  28.411  1.00  0.00           H  
ATOM   1474  HD1 TRP A 322      66.023 -15.194  29.273  1.00  0.00           H  
ATOM   1475  HE1 TRP A 322      67.985 -14.313  27.825  1.00  0.00           H  
ATOM   1476  HE3 TRP A 322      63.624 -11.343  26.915  1.00  0.00           H  
ATOM   1477  HZ2 TRP A 322      68.418 -12.218  25.904  1.00  0.00           H  
ATOM   1478  HZ3 TRP A 322      64.817  -9.947  25.240  1.00  0.00           H  
ATOM   1479  HH2 TRP A 322      67.218 -10.355  24.759  1.00  0.00           H  
ATOM   1480  N   ILE A 323      61.511 -11.759  30.197  1.00  0.00           N  
ATOM   1481  CA  ILE A 323      60.077 -11.456  30.110  1.00  0.00           C  
ATOM   1482  C   ILE A 323      59.624 -11.288  28.660  1.00  0.00           C  
ATOM   1483  O   ILE A 323      60.412 -10.851  27.820  1.00  0.00           O  
ATOM   1484  CB  ILE A 323      59.694 -10.226  30.951  1.00  0.00           C  
ATOM   1485  CG1 ILE A 323      60.483  -8.948  30.601  1.00  0.00           C  
ATOM   1486  CG2 ILE A 323      59.849 -10.562  32.434  1.00  0.00           C  
ATOM   1487  CD1 ILE A 323      59.737  -7.686  31.039  1.00  0.00           C  
ATOM   1488  H   ILE A 323      62.138 -11.175  29.651  1.00  0.00           H  
ATOM   1489  HA  ILE A 323      59.527 -12.309  30.500  1.00  0.00           H  
ATOM   1490  HB  ILE A 323      58.636 -10.038  30.775  1.00  0.00           H  
ATOM   1491 HG12 ILE A 323      61.460  -8.975  31.086  1.00  0.00           H  
ATOM   1492 HG13 ILE A 323      60.636  -8.881  29.525  1.00  0.00           H  
ATOM   1493 HG21 ILE A 323      59.183 -11.385  32.667  1.00  0.00           H  
ATOM   1494 HG22 ILE A 323      60.874 -10.843  32.667  1.00  0.00           H  
ATOM   1495 HG23 ILE A 323      59.566  -9.712  33.043  1.00  0.00           H  
ATOM   1496 HD11 ILE A 323      58.844  -7.563  30.432  1.00  0.00           H  
ATOM   1497 HD12 ILE A 323      59.440  -7.756  32.082  1.00  0.00           H  
ATOM   1498 HD13 ILE A 323      60.379  -6.816  30.903  1.00  0.00           H  
ATOM   1499  N   ALA A 324      58.356 -11.600  28.378  1.00  0.00           N  
ATOM   1500  CA  ALA A 324      57.766 -11.469  27.044  1.00  0.00           C  
ATOM   1501  C   ALA A 324      56.243 -11.281  27.073  1.00  0.00           C  
ATOM   1502  O   ALA A 324      55.564 -11.753  27.985  1.00  0.00           O  
ATOM   1503  CB  ALA A 324      58.100 -12.718  26.225  1.00  0.00           C  
ATOM   1504  H   ALA A 324      57.760 -11.950  29.119  1.00  0.00           H  
ATOM   1505  HA  ALA A 324      58.201 -10.601  26.548  1.00  0.00           H  
ATOM   1506  HB1 ALA A 324      59.165 -12.936  26.282  1.00  0.00           H  
ATOM   1507  HB2 ALA A 324      57.530 -13.567  26.601  1.00  0.00           H  
ATOM   1508  HB3 ALA A 324      57.831 -12.548  25.184  1.00  0.00           H  
ATOM   1509  N   ASP A 325      55.699 -10.703  26.000  1.00  0.00           N  
ATOM   1510  CA  ASP A 325      54.265 -10.432  25.839  1.00  0.00           C  
ATOM   1511  C   ASP A 325      53.418 -11.708  25.912  1.00  0.00           C  
ATOM   1512  O   ASP A 325      52.406 -11.728  26.609  1.00  0.00           O  
ATOM   1513  CB  ASP A 325      54.024  -9.724  24.494  1.00  0.00           C  
ATOM   1514  CG  ASP A 325      54.096  -8.206  24.628  1.00  0.00           C  
ATOM   1515  OD1 ASP A 325      53.244  -7.615  25.325  1.00  0.00           O  
ATOM   1516  OD2 ASP A 325      54.992  -7.579  24.014  1.00  0.00           O1-
ATOM   1517  H   ASP A 325      56.338 -10.316  25.314  1.00  0.00           H  
ATOM   1518  HA  ASP A 325      53.928  -9.780  26.648  1.00  0.00           H  
ATOM   1519  HB2 ASP A 325      53.032  -9.978  24.121  1.00  0.00           H  
ATOM   1520  HB3 ASP A 325      54.746 -10.074  23.753  1.00  0.00           H  
ATOM   1521  N   TYR A 326      53.880 -12.796  25.285  1.00  0.00           N  
ATOM   1522  CA  TYR A 326      53.182 -14.088  25.223  1.00  0.00           C  
ATOM   1523  C   TYR A 326      53.150 -14.867  26.550  1.00  0.00           C  
ATOM   1524  O   TYR A 326      52.716 -16.021  26.577  1.00  0.00           O  
ATOM   1525  CB  TYR A 326      53.774 -14.934  24.084  1.00  0.00           C  
ATOM   1526  CG  TYR A 326      55.258 -15.226  24.227  1.00  0.00           C  
ATOM   1527  CD1 TYR A 326      55.718 -16.197  25.140  1.00  0.00           C  
ATOM   1528  CD2 TYR A 326      56.183 -14.501  23.455  1.00  0.00           C  
ATOM   1529  CE1 TYR A 326      57.099 -16.423  25.293  1.00  0.00           C  
ATOM   1530  CE2 TYR A 326      57.562 -14.746  23.586  1.00  0.00           C  
ATOM   1531  CZ  TYR A 326      58.025 -15.703  24.516  1.00  0.00           C  
ATOM   1532  OH  TYR A 326      59.352 -15.904  24.706  1.00  0.00           O  
ATOM   1533  H   TYR A 326      54.767 -12.724  24.812  1.00  0.00           H  
ATOM   1534  HA  TYR A 326      52.140 -13.886  24.977  1.00  0.00           H  
ATOM   1535  HB2 TYR A 326      53.232 -15.878  24.018  1.00  0.00           H  
ATOM   1536  HB3 TYR A 326      53.601 -14.410  23.142  1.00  0.00           H  
ATOM   1537  HD1 TYR A 326      55.016 -16.767  25.731  1.00  0.00           H  
ATOM   1538  HD2 TYR A 326      55.828 -13.755  22.760  1.00  0.00           H  
ATOM   1539  HE1 TYR A 326      57.473 -17.163  25.986  1.00  0.00           H  
ATOM   1540  HE2 TYR A 326      58.268 -14.192  22.993  1.00  0.00           H  
ATOM   1541  HH  TYR A 326      59.907 -15.345  24.158  1.00  0.00           H  
ATOM   1542  N   VAL A 327      53.621 -14.275  27.652  1.00  0.00           N  
ATOM   1543  CA  VAL A 327      53.481 -14.827  29.003  1.00  0.00           C  
ATOM   1544  C   VAL A 327      52.527 -13.953  29.805  1.00  0.00           C  
ATOM   1545  O   VAL A 327      52.717 -12.743  29.918  1.00  0.00           O  
ATOM   1546  CB  VAL A 327      54.832 -15.030  29.704  1.00  0.00           C  
ATOM   1547  CG1 VAL A 327      54.647 -15.885  30.965  1.00  0.00           C  
ATOM   1548  CG2 VAL A 327      55.809 -15.774  28.790  1.00  0.00           C  
ATOM   1549  H   VAL A 327      53.971 -13.326  27.569  1.00  0.00           H  
ATOM   1550  HA  VAL A 327      53.031 -15.809  28.922  1.00  0.00           H  
ATOM   1551  HB  VAL A 327      55.261 -14.066  29.971  1.00  0.00           H  
ATOM   1552 HG11 VAL A 327      53.943 -15.411  31.646  1.00  0.00           H  
ATOM   1553 HG12 VAL A 327      54.277 -16.876  30.701  1.00  0.00           H  
ATOM   1554 HG13 VAL A 327      55.600 -15.998  31.476  1.00  0.00           H  
ATOM   1555 HG21 VAL A 327      55.334 -16.663  28.378  1.00  0.00           H  
ATOM   1556 HG22 VAL A 327      56.128 -15.123  27.977  1.00  0.00           H  
ATOM   1557 HG23 VAL A 327      56.682 -16.071  29.362  1.00  0.00           H  
ATOM   1558  N   LEU A 328      51.459 -14.555  30.325  1.00  0.00           N  
ATOM   1559  CA  LEU A 328      50.262 -13.839  30.781  1.00  0.00           C  
ATOM   1560  C   LEU A 328      50.235 -13.751  32.313  1.00  0.00           C  
ATOM   1561  O   LEU A 328      50.203 -14.791  32.966  1.00  0.00           O  
ATOM   1562  CB  LEU A 328      49.004 -14.560  30.244  1.00  0.00           C  
ATOM   1563  CG  LEU A 328      49.054 -15.031  28.774  1.00  0.00           C  
ATOM   1564  CD1 LEU A 328      47.777 -15.799  28.446  1.00  0.00           C  
ATOM   1565  CD2 LEU A 328      49.237 -13.883  27.781  1.00  0.00           C  
ATOM   1566  H   LEU A 328      51.386 -15.561  30.208  1.00  0.00           H  
ATOM   1567  HA  LEU A 328      50.265 -12.826  30.374  1.00  0.00           H  
ATOM   1568  HB2 LEU A 328      48.830 -15.446  30.857  1.00  0.00           H  
ATOM   1569  HB3 LEU A 328      48.144 -13.900  30.369  1.00  0.00           H  
ATOM   1570  HG  LEU A 328      49.884 -15.726  28.648  1.00  0.00           H  
ATOM   1571 HD11 LEU A 328      47.617 -16.595  29.172  1.00  0.00           H  
ATOM   1572 HD12 LEU A 328      46.920 -15.120  28.457  1.00  0.00           H  
ATOM   1573 HD13 LEU A 328      47.871 -16.247  27.460  1.00  0.00           H  
ATOM   1574 HD21 LEU A 328      48.402 -13.185  27.868  1.00  0.00           H  
ATOM   1575 HD22 LEU A 328      50.173 -13.361  27.971  1.00  0.00           H  
ATOM   1576 HD23 LEU A 328      49.259 -14.281  26.767  1.00  0.00           H  
ATOM   1577  N   SER A 329      50.124 -12.558  32.911  1.00  0.00           N  
ATOM   1578  CA  SER A 329      50.061 -12.415  34.385  1.00  0.00           C  
ATOM   1579  C   SER A 329      48.690 -12.776  34.998  1.00  0.00           C  
ATOM   1580  O   SER A 329      48.418 -12.456  36.154  1.00  0.00           O  
ATOM   1581  CB  SER A 329      50.525 -11.021  34.824  1.00  0.00           C  
ATOM   1582  OG  SER A 329      50.730 -10.998  36.224  1.00  0.00           O  
ATOM   1583  H   SER A 329      50.142 -11.714  32.349  1.00  0.00           H  
ATOM   1584  HA  SER A 329      50.776 -13.121  34.809  1.00  0.00           H  
ATOM   1585  HB2 SER A 329      49.775 -10.279  34.550  1.00  0.00           H  
ATOM   1586  HB3 SER A 329      51.466 -10.778  34.333  1.00  0.00           H  
ATOM   1587  HG  SER A 329      49.912 -11.321  36.634  1.00  0.00           H  
ATOM   1588  N   THR A 330      47.814 -13.424  34.222  1.00  0.00           N  
ATOM   1589  CA  THR A 330      46.441 -13.796  34.603  1.00  0.00           C  
ATOM   1590  C   THR A 330      46.115 -15.277  34.339  1.00  0.00           C  
ATOM   1591  O   THR A 330      44.947 -15.662  34.393  1.00  0.00           O  
ATOM   1592  CB  THR A 330      45.434 -12.837  33.937  1.00  0.00           C  
ATOM   1593  OG1 THR A 330      44.149 -13.031  34.470  1.00  0.00           O  
ATOM   1594  CG2 THR A 330      45.345 -12.987  32.416  1.00  0.00           C  
ATOM   1595  H   THR A 330      48.119 -13.657  33.289  1.00  0.00           H  
ATOM   1596  HA  THR A 330      46.336 -13.658  35.679  1.00  0.00           H  
ATOM   1597  HB  THR A 330      45.736 -11.813  34.161  1.00  0.00           H  
ATOM   1598 HG21 THR A 330      46.311 -12.784  31.957  1.00  0.00           H  
ATOM   1599 HG22 THR A 330      45.018 -13.990  32.143  1.00  0.00           H  
ATOM   1600 HG23 THR A 330      44.625 -12.267  32.025  1.00  0.00           H  
ATOM   1601  HG1 THR A 330      43.971 -13.981  34.410  1.00  0.00           H  
ATOM   1602  N   TYR A 331      47.114 -16.115  34.025  1.00  0.00           N  
ATOM   1603  CA  TYR A 331      46.911 -17.539  33.727  1.00  0.00           C  
ATOM   1604  C   TYR A 331      48.076 -18.430  34.208  1.00  0.00           C  
ATOM   1605  O   TYR A 331      49.206 -17.955  34.348  1.00  0.00           O  
ATOM   1606  CB  TYR A 331      46.645 -17.706  32.223  1.00  0.00           C  
ATOM   1607  CG  TYR A 331      46.040 -19.056  31.914  1.00  0.00           C  
ATOM   1608  CD1 TYR A 331      44.673 -19.284  32.165  1.00  0.00           C  
ATOM   1609  CD2 TYR A 331      46.869 -20.117  31.512  1.00  0.00           C  
ATOM   1610  CE1 TYR A 331      44.143 -20.584  32.041  1.00  0.00           C  
ATOM   1611  CE2 TYR A 331      46.348 -21.416  31.412  1.00  0.00           C  
ATOM   1612  CZ  TYR A 331      44.985 -21.660  31.688  1.00  0.00           C  
ATOM   1613  OH  TYR A 331      44.481 -22.919  31.654  1.00  0.00           O  
ATOM   1614  H   TYR A 331      48.066 -15.775  34.022  1.00  0.00           H  
ATOM   1615  HA  TYR A 331      46.021 -17.876  34.261  1.00  0.00           H  
ATOM   1616  HB2 TYR A 331      45.947 -16.937  31.887  1.00  0.00           H  
ATOM   1617  HB3 TYR A 331      47.577 -17.578  31.670  1.00  0.00           H  
ATOM   1618  HD1 TYR A 331      44.039 -18.468  32.485  1.00  0.00           H  
ATOM   1619  HD2 TYR A 331      47.922 -19.955  31.338  1.00  0.00           H  
ATOM   1620  HE1 TYR A 331      43.105 -20.784  32.252  1.00  0.00           H  
ATOM   1621  HE2 TYR A 331      46.997 -22.242  31.157  1.00  0.00           H  
ATOM   1622  HH  TYR A 331      45.228 -23.587  31.562  1.00  0.00           H  
ATOM   1623  N   GLY A 332      47.810 -19.716  34.470  1.00  0.00           N  
ATOM   1624  CA  GLY A 332      48.786 -20.669  35.016  1.00  0.00           C  
ATOM   1625  C   GLY A 332      49.418 -20.163  36.318  1.00  0.00           C  
ATOM   1626  O   GLY A 332      48.718 -19.700  37.217  1.00  0.00           O  
ATOM   1627  H   GLY A 332      46.896 -20.076  34.235  1.00  0.00           H  
ATOM   1628  HA2 GLY A 332      48.297 -21.625  35.209  1.00  0.00           H  
ATOM   1629  HA3 GLY A 332      49.569 -20.847  34.281  1.00  0.00           H  
ATOM   1630  N   THR A 333      50.753 -20.155  36.390  1.00  0.00           N  
ATOM   1631  CA  THR A 333      51.522 -19.451  37.441  1.00  0.00           C  
ATOM   1632  C   THR A 333      52.078 -18.094  36.982  1.00  0.00           C  
ATOM   1633  O   THR A 333      52.891 -17.487  37.679  1.00  0.00           O  
ATOM   1634  CB  THR A 333      52.669 -20.316  37.981  1.00  0.00           C  
ATOM   1635  OG1 THR A 333      53.535 -20.672  36.933  1.00  0.00           O  
ATOM   1636  CG2 THR A 333      52.183 -21.594  38.665  1.00  0.00           C  
ATOM   1637  H   THR A 333      51.281 -20.592  35.646  1.00  0.00           H  
ATOM   1638  HA  THR A 333      50.859 -19.236  38.279  1.00  0.00           H  
ATOM   1639  HB  THR A 333      53.233 -19.742  38.716  1.00  0.00           H  
ATOM   1640 HG21 THR A 333      51.602 -21.331  39.549  1.00  0.00           H  
ATOM   1641 HG22 THR A 333      51.558 -22.177  37.991  1.00  0.00           H  
ATOM   1642 HG23 THR A 333      53.043 -22.191  38.969  1.00  0.00           H  
ATOM   1643  HG1 THR A 333      54.419 -20.713  37.346  1.00  0.00           H  
ATOM   1644  N   GLY A 334      51.698 -17.617  35.792  1.00  0.00           N  
ATOM   1645  CA  GLY A 334      52.250 -16.409  35.166  1.00  0.00           C  
ATOM   1646  C   GLY A 334      53.672 -16.557  34.601  1.00  0.00           C  
ATOM   1647  O   GLY A 334      54.306 -15.544  34.293  1.00  0.00           O  
ATOM   1648  H   GLY A 334      50.942 -18.089  35.308  1.00  0.00           H  
ATOM   1649  HA2 GLY A 334      51.599 -16.133  34.344  1.00  0.00           H  
ATOM   1650  HA3 GLY A 334      52.247 -15.594  35.890  1.00  0.00           H  
ATOM   1651  N   ALA A 335      54.199 -17.782  34.518  1.00  0.00           N  
ATOM   1652  CA  ALA A 335      55.597 -18.075  34.209  1.00  0.00           C  
ATOM   1653  C   ALA A 335      55.744 -19.408  33.452  1.00  0.00           C  
ATOM   1654  O   ALA A 335      55.094 -20.392  33.806  1.00  0.00           O  
ATOM   1655  CB  ALA A 335      56.357 -18.106  35.541  1.00  0.00           C  
ATOM   1656  H   ALA A 335      53.624 -18.571  34.782  1.00  0.00           H  
ATOM   1657  HA  ALA A 335      56.011 -17.283  33.583  1.00  0.00           H  
ATOM   1658  HB1 ALA A 335      56.315 -17.124  36.013  1.00  0.00           H  
ATOM   1659  HB2 ALA A 335      55.903 -18.835  36.215  1.00  0.00           H  
ATOM   1660  HB3 ALA A 335      57.396 -18.381  35.372  1.00  0.00           H  
ATOM   1661  N   ILE A 336      56.645 -19.459  32.464  1.00  0.00           N  
ATOM   1662  CA  ILE A 336      56.950 -20.653  31.652  1.00  0.00           C  
ATOM   1663  C   ILE A 336      58.468 -20.864  31.494  1.00  0.00           C  
ATOM   1664  O   ILE A 336      59.260 -19.932  31.638  1.00  0.00           O  
ATOM   1665  CB  ILE A 336      56.227 -20.619  30.286  1.00  0.00           C  
ATOM   1666  CG1 ILE A 336      56.646 -19.421  29.409  1.00  0.00           C  
ATOM   1667  CG2 ILE A 336      54.700 -20.687  30.482  1.00  0.00           C  
ATOM   1668  CD1 ILE A 336      56.083 -19.489  27.985  1.00  0.00           C  
ATOM   1669  H   ILE A 336      57.171 -18.618  32.242  1.00  0.00           H  
ATOM   1670  HA  ILE A 336      56.563 -21.534  32.161  1.00  0.00           H  
ATOM   1671  HB  ILE A 336      56.516 -21.524  29.755  1.00  0.00           H  
ATOM   1672 HG12 ILE A 336      56.318 -18.494  29.876  1.00  0.00           H  
ATOM   1673 HG13 ILE A 336      57.733 -19.401  29.332  1.00  0.00           H  
ATOM   1674 HG21 ILE A 336      54.449 -21.483  31.187  1.00  0.00           H  
ATOM   1675 HG22 ILE A 336      54.320 -19.740  30.866  1.00  0.00           H  
ATOM   1676 HG23 ILE A 336      54.213 -20.918  29.537  1.00  0.00           H  
ATOM   1677 HD11 ILE A 336      56.343 -20.444  27.525  1.00  0.00           H  
ATOM   1678 HD12 ILE A 336      55.000 -19.367  27.997  1.00  0.00           H  
ATOM   1679 HD13 ILE A 336      56.517 -18.687  27.391  1.00  0.00           H  
ATOM   1680  N   MET A 337      58.881 -22.097  31.187  1.00  0.00           N  
ATOM   1681  CA  MET A 337      60.245 -22.415  30.739  1.00  0.00           C  
ATOM   1682  C   MET A 337      60.256 -22.603  29.220  1.00  0.00           C  
ATOM   1683  O   MET A 337      59.330 -23.206  28.686  1.00  0.00           O  
ATOM   1684  CB  MET A 337      60.805 -23.635  31.486  1.00  0.00           C  
ATOM   1685  CG  MET A 337      60.131 -24.964  31.114  1.00  0.00           C  
ATOM   1686  SD  MET A 337      60.665 -26.382  32.107  1.00  0.00           S  
ATOM   1687  CE  MET A 337      59.918 -27.710  31.127  1.00  0.00           C  
ATOM   1688  H   MET A 337      58.180 -22.807  31.035  1.00  0.00           H  
ATOM   1689  HA  MET A 337      60.903 -21.577  30.966  1.00  0.00           H  
ATOM   1690  HB2 MET A 337      60.700 -23.463  32.554  1.00  0.00           H  
ATOM   1691  HB3 MET A 337      61.868 -23.710  31.270  1.00  0.00           H  
ATOM   1692  HG2 MET A 337      60.350 -25.185  30.068  1.00  0.00           H  
ATOM   1693  HG3 MET A 337      59.051 -24.862  31.219  1.00  0.00           H  
ATOM   1694  HE1 MET A 337      58.848 -27.537  31.016  1.00  0.00           H  
ATOM   1695  HE2 MET A 337      60.381 -27.732  30.140  1.00  0.00           H  
ATOM   1696  HE3 MET A 337      60.077 -28.668  31.620  1.00  0.00           H  
ATOM   1697  N   ALA A 338      61.261 -22.077  28.528  1.00  0.00           N  
ATOM   1698  CA  ALA A 338      61.272 -22.033  27.071  1.00  0.00           C  
ATOM   1699  C   ALA A 338      61.688 -23.367  26.433  1.00  0.00           C  
ATOM   1700  O   ALA A 338      62.584 -24.039  26.943  1.00  0.00           O  
ATOM   1701  CB  ALA A 338      62.203 -20.900  26.649  1.00  0.00           C  
ATOM   1702  H   ALA A 338      62.037 -21.635  29.010  1.00  0.00           H  
ATOM   1703  HA  ALA A 338      60.263 -21.791  26.732  1.00  0.00           H  
ATOM   1704  HB1 ALA A 338      61.875 -19.971  27.112  1.00  0.00           H  
ATOM   1705  HB2 ALA A 338      63.228 -21.121  26.948  1.00  0.00           H  
ATOM   1706  HB3 ALA A 338      62.169 -20.779  25.571  1.00  0.00           H  
ATOM   1707  N   VAL A 339      61.139 -23.700  25.258  1.00  0.00           N  
ATOM   1708  CA  VAL A 339      61.472 -24.924  24.496  1.00  0.00           C  
ATOM   1709  C   VAL A 339      61.917 -24.554  23.070  1.00  0.00           C  
ATOM   1710  O   VAL A 339      61.153 -24.687  22.106  1.00  0.00           O  
ATOM   1711  CB  VAL A 339      60.319 -25.941  24.545  1.00  0.00           C  
ATOM   1712  CG1 VAL A 339      60.756 -27.284  23.941  1.00  0.00           C  
ATOM   1713  CG2 VAL A 339      59.932 -26.207  26.005  1.00  0.00           C  
ATOM   1714  H   VAL A 339      60.350 -23.133  24.938  1.00  0.00           H  
ATOM   1715  HA  VAL A 339      62.307 -25.428  24.979  1.00  0.00           H  
ATOM   1716  HB  VAL A 339      59.454 -25.559  24.003  1.00  0.00           H  
ATOM   1717 HG11 VAL A 339      61.100 -27.148  22.920  1.00  0.00           H  
ATOM   1718 HG12 VAL A 339      61.561 -27.718  24.535  1.00  0.00           H  
ATOM   1719 HG13 VAL A 339      59.904 -27.964  23.926  1.00  0.00           H  
ATOM   1720 HG21 VAL A 339      60.811 -26.455  26.600  1.00  0.00           H  
ATOM   1721 HG22 VAL A 339      59.448 -25.328  26.431  1.00  0.00           H  
ATOM   1722 HG23 VAL A 339      59.226 -27.029  26.049  1.00  0.00           H  
ATOM   1723  N   PRO A 340      63.149 -24.028  22.896  1.00  0.00           N  
ATOM   1724  CA  PRO A 340      63.418 -23.013  21.872  1.00  0.00           C  
ATOM   1725  C   PRO A 340      63.691 -23.536  20.454  1.00  0.00           C  
ATOM   1726  O   PRO A 340      64.312 -22.847  19.651  1.00  0.00           O  
ATOM   1727  CB  PRO A 340      64.535 -22.122  22.432  1.00  0.00           C  
ATOM   1728  CG  PRO A 340      64.649 -22.519  23.901  1.00  0.00           C  
ATOM   1729  CD  PRO A 340      64.236 -23.978  23.869  1.00  0.00           C  
ATOM   1730  HA  PRO A 340      62.525 -22.396  21.792  1.00  0.00           H  
ATOM   1731  HB2 PRO A 340      65.482 -22.323  21.934  1.00  0.00           H  
ATOM   1732  HB3 PRO A 340      64.263 -21.074  22.336  1.00  0.00           H  
ATOM   1733  HG2 PRO A 340      63.938 -21.951  24.499  1.00  0.00           H  
ATOM   1734  HG3 PRO A 340      65.662 -22.394  24.279  1.00  0.00           H  
ATOM   1735  HD2 PRO A 340      63.967 -24.302  24.869  1.00  0.00           H  
ATOM   1736  HD3 PRO A 340      65.068 -24.587  23.510  1.00  0.00           H  
ATOM   1737  N   ALA A 341      63.228 -24.745  20.135  1.00  0.00           N  
ATOM   1738  CA  ALA A 341      63.189 -25.305  18.781  1.00  0.00           C  
ATOM   1739  C   ALA A 341      61.815 -25.898  18.401  1.00  0.00           C  
ATOM   1740  O   ALA A 341      61.642 -26.338  17.268  1.00  0.00           O  
ATOM   1741  CB  ALA A 341      64.297 -26.361  18.662  1.00  0.00           C  
ATOM   1742  H   ALA A 341      62.756 -25.251  20.870  1.00  0.00           H  
ATOM   1743  HA  ALA A 341      63.396 -24.517  18.058  1.00  0.00           H  
ATOM   1744  HB1 ALA A 341      65.256 -25.935  18.954  1.00  0.00           H  
ATOM   1745  HB2 ALA A 341      64.068 -27.209  19.306  1.00  0.00           H  
ATOM   1746  HB3 ALA A 341      64.364 -26.708  17.630  1.00  0.00           H  
ATOM   1747  N   HIS A 342      60.868 -25.987  19.347  1.00  0.00           N  
ATOM   1748  CA  HIS A 342      59.621 -26.756  19.191  1.00  0.00           C  
ATOM   1749  C   HIS A 342      58.349 -25.960  19.500  1.00  0.00           C  
ATOM   1750  O   HIS A 342      57.298 -26.306  18.962  1.00  0.00           O  
ATOM   1751  CB  HIS A 342      59.699 -28.033  20.048  1.00  0.00           C  
ATOM   1752  CG  HIS A 342      60.230 -29.235  19.306  1.00  0.00           C  
ATOM   1753  ND1 HIS A 342      59.501 -30.401  19.094  1.00  0.00           N  
ATOM   1754  CD2 HIS A 342      61.431 -29.351  18.665  1.00  0.00           C  
ATOM   1755  CE1 HIS A 342      60.259 -31.179  18.310  1.00  0.00           C  
ATOM   1756  NE2 HIS A 342      61.424 -30.576  18.038  1.00  0.00           N  
ATOM   1757  H   HIS A 342      61.036 -25.552  20.246  1.00  0.00           H  
ATOM   1758  HA  HIS A 342      59.506 -27.063  18.150  1.00  0.00           H  
ATOM   1759  HB2 HIS A 342      58.697 -28.287  20.394  1.00  0.00           H  
ATOM   1760  HB3 HIS A 342      60.308 -27.858  20.933  1.00  0.00           H  
ATOM   1761  HD2 HIS A 342      62.199 -28.598  18.587  1.00  0.00           H  
ATOM   1762  HE2 HIS A 342      62.164 -30.961  17.434  1.00  0.00           H  
ATOM   1763  HE1 HIS A 342      59.964 -32.152  17.944  1.00  0.00           H  
ATOM   1764  N   ASP A 343      58.442 -24.874  20.273  1.00  0.00           N  
ATOM   1765  CA  ASP A 343      57.322 -23.958  20.507  1.00  0.00           C  
ATOM   1766  C   ASP A 343      57.494 -22.635  19.742  1.00  0.00           C  
ATOM   1767  O   ASP A 343      58.576 -22.046  19.723  1.00  0.00           O  
ATOM   1768  CB  ASP A 343      57.131 -23.720  22.007  1.00  0.00           C  
ATOM   1769  CG  ASP A 343      55.710 -23.235  22.276  1.00  0.00           C  
ATOM   1770  OD1 ASP A 343      55.409 -22.054  21.997  1.00  0.00           O  
ATOM   1771  OD2 ASP A 343      54.874 -24.034  22.745  1.00  0.00           O1-
ATOM   1772  H   ASP A 343      59.318 -24.652  20.723  1.00  0.00           H  
ATOM   1773  HA  ASP A 343      56.406 -24.431  20.148  1.00  0.00           H  
ATOM   1774  HB2 ASP A 343      57.852 -22.980  22.357  1.00  0.00           H  
ATOM   1775  HB3 ASP A 343      57.300 -24.646  22.555  1.00  0.00           H  
ATOM   1776  N   ASP A 344      56.406 -22.126  19.163  1.00  0.00           N  
ATOM   1777  CA  ASP A 344      56.369 -20.851  18.437  1.00  0.00           C  
ATOM   1778  C   ASP A 344      56.657 -19.635  19.344  1.00  0.00           C  
ATOM   1779  O   ASP A 344      57.268 -18.660  18.894  1.00  0.00           O  
ATOM   1780  CB  ASP A 344      55.000 -20.744  17.747  1.00  0.00           C  
ATOM   1781  CG  ASP A 344      54.791 -19.375  17.105  1.00  0.00           C  
ATOM   1782  OD1 ASP A 344      53.939 -18.614  17.609  1.00  0.00           O  
ATOM   1783  OD2 ASP A 344      55.561 -19.001  16.196  1.00  0.00           O1-
ATOM   1784  H   ASP A 344      55.532 -22.611  19.299  1.00  0.00           H  
ATOM   1785  HA  ASP A 344      57.137 -20.860  17.661  1.00  0.00           H  
ATOM   1786  HB2 ASP A 344      54.214 -20.915  18.487  1.00  0.00           H  
ATOM   1787  HB3 ASP A 344      54.921 -21.518  16.981  1.00  0.00           H  
ATOM   1788  N   ARG A 345      56.331 -19.719  20.644  1.00  0.00           N  
ATOM   1789  CA  ARG A 345      56.717 -18.724  21.662  1.00  0.00           C  
ATOM   1790  C   ARG A 345      58.230 -18.519  21.689  1.00  0.00           C  
ATOM   1791  O   ARG A 345      58.707 -17.390  21.594  1.00  0.00           O  
ATOM   1792  CB  ARG A 345      56.249 -19.195  23.054  1.00  0.00           C  
ATOM   1793  CG  ARG A 345      54.724 -19.129  23.242  1.00  0.00           C  
ATOM   1794  CD  ARG A 345      54.276 -19.766  24.568  1.00  0.00           C  
ATOM   1795  NE  ARG A 345      54.289 -21.238  24.495  1.00  0.00           N  
ATOM   1796  CZ  ARG A 345      53.931 -22.101  25.431  1.00  0.00           C  
ATOM   1797  NH1 ARG A 345      53.519 -21.756  26.617  1.00  0.00           N  
ATOM   1798  NH2 ARG A 345      53.953 -23.373  25.207  1.00  0.00           N1+
ATOM   1799  H   ARG A 345      55.891 -20.583  20.969  1.00  0.00           H  
ATOM   1800  HA  ARG A 345      56.274 -17.758  21.433  1.00  0.00           H  
ATOM   1801  HB2 ARG A 345      56.603 -20.212  23.232  1.00  0.00           H  
ATOM   1802  HB3 ARG A 345      56.715 -18.569  23.812  1.00  0.00           H  
ATOM   1803  HG2 ARG A 345      54.219 -19.633  22.416  1.00  0.00           H  
ATOM   1804  HG3 ARG A 345      54.421 -18.082  23.234  1.00  0.00           H  
ATOM   1805  HD2 ARG A 345      53.259 -19.432  24.783  1.00  0.00           H  
ATOM   1806  HD3 ARG A 345      54.934 -19.425  25.369  1.00  0.00           H  
ATOM   1807  HE  ARG A 345      54.621 -21.647  23.617  1.00  0.00           H  
ATOM   1808 HH11 ARG A 345      53.302 -22.525  27.252  1.00  0.00           H  
ATOM   1809 HH12 ARG A 345      53.466 -20.794  26.882  1.00  0.00           H  
ATOM   1810 HH21 ARG A 345      53.720 -24.045  25.930  1.00  0.00           H  
ATOM   1811 HH22 ARG A 345      54.269 -23.715  24.294  1.00  0.00           H  
ATOM   1812  N   ASP A 346      58.964 -19.628  21.736  1.00  0.00           N  
ATOM   1813  CA  ASP A 346      60.364 -19.671  22.156  1.00  0.00           C  
ATOM   1814  C   ASP A 346      61.349 -19.785  20.991  1.00  0.00           C  
ATOM   1815  O   ASP A 346      62.442 -19.226  21.054  1.00  0.00           O  
ATOM   1816  CB  ASP A 346      60.550 -20.869  23.086  1.00  0.00           C  
ATOM   1817  CG  ASP A 346      59.622 -20.826  24.297  1.00  0.00           C  
ATOM   1818  OD1 ASP A 346      59.540 -19.763  24.947  1.00  0.00           O  
ATOM   1819  OD2 ASP A 346      59.044 -21.895  24.582  1.00  0.00           O1-
ATOM   1820  H   ASP A 346      58.454 -20.501  21.718  1.00  0.00           H  
ATOM   1821  HA  ASP A 346      60.602 -18.766  22.719  1.00  0.00           H  
ATOM   1822  HB2 ASP A 346      61.585 -20.891  23.426  1.00  0.00           H  
ATOM   1823  HB3 ASP A 346      60.363 -21.785  22.523  1.00  0.00           H  
ATOM   1824  N   TYR A 347      60.972 -20.478  19.914  1.00  0.00           N  
ATOM   1825  CA  TYR A 347      61.798 -20.619  18.714  1.00  0.00           C  
ATOM   1826  C   TYR A 347      61.939 -19.292  17.956  1.00  0.00           C  
ATOM   1827  O   TYR A 347      63.046 -18.951  17.534  1.00  0.00           O  
ATOM   1828  CB  TYR A 347      61.215 -21.723  17.824  1.00  0.00           C  
ATOM   1829  CG  TYR A 347      61.890 -21.838  16.471  1.00  0.00           C  
ATOM   1830  CD1 TYR A 347      61.168 -21.527  15.303  1.00  0.00           C  
ATOM   1831  CD2 TYR A 347      63.248 -22.202  16.382  1.00  0.00           C  
ATOM   1832  CE1 TYR A 347      61.803 -21.576  14.051  1.00  0.00           C  
ATOM   1833  CE2 TYR A 347      63.882 -22.279  15.128  1.00  0.00           C  
ATOM   1834  CZ  TYR A 347      63.155 -21.964  13.961  1.00  0.00           C  
ATOM   1835  OH  TYR A 347      63.772 -21.968  12.751  1.00  0.00           O  
ATOM   1836  H   TYR A 347      60.063 -20.937  19.927  1.00  0.00           H  
ATOM   1837  HA  TYR A 347      62.803 -20.917  19.015  1.00  0.00           H  
ATOM   1838  HB2 TYR A 347      61.299 -22.679  18.343  1.00  0.00           H  
ATOM   1839  HB3 TYR A 347      60.154 -21.523  17.667  1.00  0.00           H  
ATOM   1840  HD1 TYR A 347      60.121 -21.252  15.360  1.00  0.00           H  
ATOM   1841  HD2 TYR A 347      63.813 -22.403  17.280  1.00  0.00           H  
ATOM   1842  HE1 TYR A 347      61.242 -21.342  13.159  1.00  0.00           H  
ATOM   1843  HE2 TYR A 347      64.923 -22.558  15.067  1.00  0.00           H  
ATOM   1844  HH  TYR A 347      64.623 -22.411  12.773  1.00  0.00           H  
ATOM   1845  N   GLU A 348      60.879 -18.470  17.901  1.00  0.00           N  
ATOM   1846  CA  GLU A 348      61.016 -17.083  17.438  1.00  0.00           C  
ATOM   1847  C   GLU A 348      61.965 -16.318  18.370  1.00  0.00           C  
ATOM   1848  O   GLU A 348      62.949 -15.748  17.913  1.00  0.00           O  
ATOM   1849  CB  GLU A 348      59.650 -16.374  17.353  1.00  0.00           C  
ATOM   1850  CG  GLU A 348      59.771 -15.039  16.591  1.00  0.00           C  
ATOM   1851  CD  GLU A 348      58.583 -14.095  16.827  1.00  0.00           C  
ATOM   1852  OE1 GLU A 348      57.425 -14.558  16.760  1.00  0.00           O  
ATOM   1853  OE2 GLU A 348      58.832 -12.900  17.118  1.00  0.00           O1-
ATOM   1854  H   GLU A 348      59.992 -18.783  18.277  1.00  0.00           H  
ATOM   1855  HA  GLU A 348      61.463 -17.091  16.442  1.00  0.00           H  
ATOM   1856  HB2 GLU A 348      58.938 -17.014  16.830  1.00  0.00           H  
ATOM   1857  HB3 GLU A 348      59.276 -16.191  18.361  1.00  0.00           H  
ATOM   1858  HG2 GLU A 348      59.866 -15.249  15.523  1.00  0.00           H  
ATOM   1859  HG3 GLU A 348      60.682 -14.527  16.904  1.00  0.00           H  
ATOM   1860  N   PHE A 349      61.738 -16.400  19.684  1.00  0.00           N  
ATOM   1861  CA  PHE A 349      62.492 -15.671  20.705  1.00  0.00           C  
ATOM   1862  C   PHE A 349      63.998 -15.972  20.672  1.00  0.00           C  
ATOM   1863  O   PHE A 349      64.813 -15.053  20.645  1.00  0.00           O  
ATOM   1864  CB  PHE A 349      61.887 -16.020  22.069  1.00  0.00           C  
ATOM   1865  CG  PHE A 349      61.927 -14.916  23.095  1.00  0.00           C  
ATOM   1866  CD1 PHE A 349      62.782 -15.007  24.205  1.00  0.00           C  
ATOM   1867  CD2 PHE A 349      61.014 -13.851  22.997  1.00  0.00           C  
ATOM   1868  CE1 PHE A 349      62.702 -14.057  25.235  1.00  0.00           C  
ATOM   1869  CE2 PHE A 349      60.922 -12.910  24.035  1.00  0.00           C  
ATOM   1870  CZ  PHE A 349      61.761 -13.018  25.158  1.00  0.00           C  
ATOM   1871  H   PHE A 349      60.947 -16.948  19.994  1.00  0.00           H  
ATOM   1872  HA  PHE A 349      62.364 -14.603  20.526  1.00  0.00           H  
ATOM   1873  HB2 PHE A 349      60.837 -16.262  21.936  1.00  0.00           H  
ATOM   1874  HB3 PHE A 349      62.363 -16.915  22.471  1.00  0.00           H  
ATOM   1875  HD1 PHE A 349      63.481 -15.822  24.286  1.00  0.00           H  
ATOM   1876  HD2 PHE A 349      60.361 -13.774  22.139  1.00  0.00           H  
ATOM   1877  HE1 PHE A 349      63.350 -14.145  26.094  1.00  0.00           H  
ATOM   1878  HE2 PHE A 349      60.195 -12.112  23.975  1.00  0.00           H  
ATOM   1879  HZ  PHE A 349      61.680 -12.307  25.968  1.00  0.00           H  
ATOM   1880  N   ALA A 350      64.382 -17.241  20.544  1.00  0.00           N  
ATOM   1881  CA  ALA A 350      65.779 -17.649  20.453  1.00  0.00           C  
ATOM   1882  C   ALA A 350      66.445 -17.230  19.135  1.00  0.00           C  
ATOM   1883  O   ALA A 350      67.567 -16.728  19.159  1.00  0.00           O  
ATOM   1884  CB  ALA A 350      65.833 -19.157  20.683  1.00  0.00           C  
ATOM   1885  H   ALA A 350      63.668 -17.964  20.565  1.00  0.00           H  
ATOM   1886  HA  ALA A 350      66.332 -17.152  21.247  1.00  0.00           H  
ATOM   1887  HB1 ALA A 350      65.473 -19.370  21.685  1.00  0.00           H  
ATOM   1888  HB2 ALA A 350      65.208 -19.676  19.954  1.00  0.00           H  
ATOM   1889  HB3 ALA A 350      66.858 -19.507  20.597  1.00  0.00           H  
ATOM   1890  N   LYS A 351      65.701 -17.257  18.020  1.00  0.00           N  
ATOM   1891  CA  LYS A 351      66.132 -16.753  16.702  1.00  0.00           C  
ATOM   1892  C   LYS A 351      66.113 -15.211  16.593  1.00  0.00           C  
ATOM   1893  O   LYS A 351      66.468 -14.666  15.552  1.00  0.00           O  
ATOM   1894  CB  LYS A 351      65.268 -17.463  15.640  1.00  0.00           C  
ATOM   1895  CG  LYS A 351      65.795 -17.341  14.200  1.00  0.00           C  
ATOM   1896  CD  LYS A 351      65.136 -18.347  13.244  1.00  0.00           C  
ATOM   1897  CE  LYS A 351      63.623 -18.131  13.117  1.00  0.00           C  
ATOM   1898  NZ  LYS A 351      63.011 -19.159  12.249  1.00  0.00           N1+
ATOM   1899  H   LYS A 351      64.759 -17.633  18.089  1.00  0.00           H  
ATOM   1900  HA  LYS A 351      67.173 -17.047  16.554  1.00  0.00           H  
ATOM   1901  HB2 LYS A 351      65.234 -18.525  15.891  1.00  0.00           H  
ATOM   1902  HB3 LYS A 351      64.250 -17.073  15.692  1.00  0.00           H  
ATOM   1903  HG2 LYS A 351      65.616 -16.334  13.824  1.00  0.00           H  
ATOM   1904  HG3 LYS A 351      66.870 -17.527  14.199  1.00  0.00           H  
ATOM   1905  HD2 LYS A 351      65.329 -19.358  13.607  1.00  0.00           H  
ATOM   1906  HD3 LYS A 351      65.594 -18.243  12.259  1.00  0.00           H  
ATOM   1907  HE2 LYS A 351      63.434 -17.135  12.708  1.00  0.00           H  
ATOM   1908  HE3 LYS A 351      63.173 -18.187  14.112  1.00  0.00           H  
ATOM   1909  HZ1 LYS A 351      63.320 -19.172  11.276  1.00  0.00           H  
ATOM   1910  HZ2 LYS A 351      63.150 -20.105  12.581  1.00  0.00           H  
ATOM   1911  HZ3 LYS A 351      61.999 -19.061  12.126  1.00  0.00           H  
ATOM   1912  N   LYS A 352      65.712 -14.508  17.660  1.00  0.00           N  
ATOM   1913  CA  LYS A 352      65.476 -13.050  17.723  1.00  0.00           C  
ATOM   1914  C   LYS A 352      66.314 -12.339  18.793  1.00  0.00           C  
ATOM   1915  O   LYS A 352      66.648 -11.172  18.621  1.00  0.00           O  
ATOM   1916  CB  LYS A 352      63.971 -12.891  17.966  1.00  0.00           C  
ATOM   1917  CG  LYS A 352      63.390 -11.476  18.004  1.00  0.00           C  
ATOM   1918  CD  LYS A 352      61.889 -11.641  18.281  1.00  0.00           C  
ATOM   1919  CE  LYS A 352      61.098 -10.352  18.088  1.00  0.00           C  
ATOM   1920  NZ  LYS A 352      59.661 -10.629  18.290  1.00  0.00           N1+
ATOM   1921  H   LYS A 352      65.376 -15.060  18.437  1.00  0.00           H  
ATOM   1922  HA  LYS A 352      65.732 -12.591  16.767  1.00  0.00           H  
ATOM   1923  HB2 LYS A 352      63.463 -13.421  17.158  1.00  0.00           H  
ATOM   1924  HB3 LYS A 352      63.724 -13.381  18.907  1.00  0.00           H  
ATOM   1925  HG2 LYS A 352      63.852 -10.888  18.799  1.00  0.00           H  
ATOM   1926  HG3 LYS A 352      63.546 -10.990  17.040  1.00  0.00           H  
ATOM   1927  HD2 LYS A 352      61.751 -12.002  19.303  1.00  0.00           H  
ATOM   1928  HD3 LYS A 352      61.481 -12.386  17.596  1.00  0.00           H  
ATOM   1929  HE2 LYS A 352      61.266  -9.988  17.071  1.00  0.00           H  
ATOM   1930  HE3 LYS A 352      61.449  -9.599  18.798  1.00  0.00           H  
ATOM   1931  HZ1 LYS A 352      59.339 -11.381  17.671  1.00  0.00           H  
ATOM   1932  HZ2 LYS A 352      59.484 -10.962  19.232  1.00  0.00           H  
ATOM   1933  HZ3 LYS A 352      59.083  -9.809  18.135  1.00  0.00           H  
ATOM   1934  N   PHE A 353      66.689 -13.056  19.854  1.00  0.00           N  
ATOM   1935  CA  PHE A 353      67.495 -12.569  20.981  1.00  0.00           C  
ATOM   1936  C   PHE A 353      68.789 -13.380  21.212  1.00  0.00           C  
ATOM   1937  O   PHE A 353      69.422 -13.225  22.251  1.00  0.00           O  
ATOM   1938  CB  PHE A 353      66.603 -12.506  22.233  1.00  0.00           C  
ATOM   1939  CG  PHE A 353      65.450 -11.519  22.140  1.00  0.00           C  
ATOM   1940  CD1 PHE A 353      65.713 -10.136  22.136  1.00  0.00           C  
ATOM   1941  CD2 PHE A 353      64.117 -11.971  22.086  1.00  0.00           C  
ATOM   1942  CE1 PHE A 353      64.654  -9.212  22.096  1.00  0.00           C  
ATOM   1943  CE2 PHE A 353      63.057 -11.046  22.033  1.00  0.00           C  
ATOM   1944  CZ  PHE A 353      63.325  -9.667  22.047  1.00  0.00           C  
ATOM   1945  H   PHE A 353      66.271 -13.970  19.962  1.00  0.00           H  
ATOM   1946  HA  PHE A 353      67.828 -11.554  20.762  1.00  0.00           H  
ATOM   1947  HB2 PHE A 353      66.214 -13.503  22.445  1.00  0.00           H  
ATOM   1948  HB3 PHE A 353      67.217 -12.216  23.083  1.00  0.00           H  
ATOM   1949  HD1 PHE A 353      66.732  -9.782  22.178  1.00  0.00           H  
ATOM   1950  HD2 PHE A 353      63.907 -13.030  22.107  1.00  0.00           H  
ATOM   1951  HE1 PHE A 353      64.860  -8.151  22.116  1.00  0.00           H  
ATOM   1952  HE2 PHE A 353      62.036 -11.395  22.007  1.00  0.00           H  
ATOM   1953  HZ  PHE A 353      62.515  -8.953  22.040  1.00  0.00           H  
ATOM   1954  N   ASP A 354      69.179 -14.220  20.245  1.00  0.00           N  
ATOM   1955  CA  ASP A 354      70.383 -15.073  20.249  1.00  0.00           C  
ATOM   1956  C   ASP A 354      70.493 -15.984  21.489  1.00  0.00           C  
ATOM   1957  O   ASP A 354      71.406 -15.884  22.311  1.00  0.00           O  
ATOM   1958  CB  ASP A 354      71.643 -14.241  19.936  1.00  0.00           C  
ATOM   1959  CG  ASP A 354      72.829 -15.096  19.463  1.00  0.00           C  
ATOM   1960  OD1 ASP A 354      73.975 -14.608  19.583  1.00  0.00           O  
ATOM   1961  OD2 ASP A 354      72.576 -16.189  18.903  1.00  0.00           O1-
ATOM   1962  H   ASP A 354      68.590 -14.296  19.433  1.00  0.00           H  
ATOM   1963  HA  ASP A 354      70.256 -15.756  19.408  1.00  0.00           H  
ATOM   1964  HB2 ASP A 354      71.928 -13.664  20.817  1.00  0.00           H  
ATOM   1965  HB3 ASP A 354      71.406 -13.536  19.137  1.00  0.00           H  
ATOM   1966  N   LEU A 355      69.483 -16.844  21.666  1.00  0.00           N  
ATOM   1967  CA  LEU A 355      69.368 -17.759  22.810  1.00  0.00           C  
ATOM   1968  C   LEU A 355      69.523 -19.226  22.360  1.00  0.00           C  
ATOM   1969  O   LEU A 355      69.291 -19.523  21.187  1.00  0.00           O  
ATOM   1970  CB  LEU A 355      68.050 -17.514  23.573  1.00  0.00           C  
ATOM   1971  CG  LEU A 355      67.741 -16.039  23.899  1.00  0.00           C  
ATOM   1972  CD1 LEU A 355      66.374 -15.924  24.566  1.00  0.00           C  
ATOM   1973  CD2 LEU A 355      68.782 -15.443  24.842  1.00  0.00           C  
ATOM   1974  H   LEU A 355      68.811 -16.920  20.912  1.00  0.00           H  
ATOM   1975  HA  LEU A 355      70.186 -17.540  23.492  1.00  0.00           H  
ATOM   1976  HB2 LEU A 355      67.231 -17.924  22.989  1.00  0.00           H  
ATOM   1977  HB3 LEU A 355      68.084 -18.073  24.508  1.00  0.00           H  
ATOM   1978  HG  LEU A 355      67.706 -15.455  22.981  1.00  0.00           H  
ATOM   1979 HD11 LEU A 355      65.622 -16.356  23.909  1.00  0.00           H  
ATOM   1980 HD12 LEU A 355      66.369 -16.452  25.519  1.00  0.00           H  
ATOM   1981 HD13 LEU A 355      66.134 -14.874  24.738  1.00  0.00           H  
ATOM   1982 HD21 LEU A 355      68.844 -16.036  25.751  1.00  0.00           H  
ATOM   1983 HD22 LEU A 355      69.754 -15.408  24.350  1.00  0.00           H  
ATOM   1984 HD23 LEU A 355      68.504 -14.421  25.088  1.00  0.00           H  
ATOM   1985  N   PRO A 356      69.871 -20.179  23.252  1.00  0.00           N  
ATOM   1986  CA  PRO A 356      70.190 -21.544  22.832  1.00  0.00           C  
ATOM   1987  C   PRO A 356      68.973 -22.305  22.275  1.00  0.00           C  
ATOM   1988  O   PRO A 356      68.130 -22.800  23.028  1.00  0.00           O  
ATOM   1989  CB  PRO A 356      70.843 -22.228  24.043  1.00  0.00           C  
ATOM   1990  CG  PRO A 356      71.308 -21.059  24.912  1.00  0.00           C  
ATOM   1991  CD  PRO A 356      70.248 -19.994  24.646  1.00  0.00           C  
ATOM   1992  HA  PRO A 356      70.944 -21.479  22.046  1.00  0.00           H  
ATOM   1993  HB2 PRO A 356      70.118 -22.822  24.596  1.00  0.00           H  
ATOM   1994  HB3 PRO A 356      71.681 -22.857  23.741  1.00  0.00           H  
ATOM   1995  HG2 PRO A 356      72.278 -20.704  24.560  1.00  0.00           H  
ATOM   1996  HG3 PRO A 356      71.356 -21.330  25.967  1.00  0.00           H  
ATOM   1997  HD2 PRO A 356      70.667 -19.009  24.845  1.00  0.00           H  
ATOM   1998  HD3 PRO A 356      69.379 -20.167  25.283  1.00  0.00           H  
ATOM   1999  N   ILE A 357      68.928 -22.429  20.945  1.00  0.00           N  
ATOM   2000  CA  ILE A 357      68.012 -23.296  20.193  1.00  0.00           C  
ATOM   2001  C   ILE A 357      68.434 -24.753  20.417  1.00  0.00           C  
ATOM   2002  O   ILE A 357      69.562 -25.129  20.100  1.00  0.00           O  
ATOM   2003  CB  ILE A 357      68.018 -22.911  18.688  1.00  0.00           C  
ATOM   2004  CG1 ILE A 357      67.499 -21.465  18.504  1.00  0.00           C  
ATOM   2005  CG2 ILE A 357      67.184 -23.896  17.845  1.00  0.00           C  
ATOM   2006  CD1 ILE A 357      67.491 -20.940  17.062  1.00  0.00           C  
ATOM   2007  H   ILE A 357      69.616 -21.913  20.417  1.00  0.00           H  
ATOM   2008  HA  ILE A 357      67.000 -23.166  20.572  1.00  0.00           H  
ATOM   2009  HB  ILE A 357      69.048 -22.954  18.328  1.00  0.00           H  
ATOM   2010 HG12 ILE A 357      66.485 -21.400  18.896  1.00  0.00           H  
ATOM   2011 HG13 ILE A 357      68.130 -20.789  19.078  1.00  0.00           H  
ATOM   2012 HG21 ILE A 357      67.545 -24.916  17.971  1.00  0.00           H  
ATOM   2013 HG22 ILE A 357      66.135 -23.843  18.135  1.00  0.00           H  
ATOM   2014 HG23 ILE A 357      67.274 -23.656  16.787  1.00  0.00           H  
ATOM   2015 HD11 ILE A 357      68.475 -21.077  16.612  1.00  0.00           H  
ATOM   2016 HD12 ILE A 357      66.738 -21.459  16.471  1.00  0.00           H  
ATOM   2017 HD13 ILE A 357      67.250 -19.877  17.070  1.00  0.00           H  
ATOM   2018  N   ILE A 358      67.533 -25.581  20.949  1.00  0.00           N  
ATOM   2019  CA  ILE A 358      67.801 -26.993  21.255  1.00  0.00           C  
ATOM   2020  C   ILE A 358      66.548 -27.845  21.029  1.00  0.00           C  
ATOM   2021  O   ILE A 358      65.465 -27.528  21.520  1.00  0.00           O  
ATOM   2022  CB  ILE A 358      68.387 -27.136  22.684  1.00  0.00           C  
ATOM   2023  CG1 ILE A 358      68.643 -28.597  23.118  1.00  0.00           C  
ATOM   2024  CG2 ILE A 358      67.529 -26.452  23.762  1.00  0.00           C  
ATOM   2025  CD1 ILE A 358      69.652 -29.339  22.233  1.00  0.00           C  
ATOM   2026  H   ILE A 358      66.634 -25.212  21.218  1.00  0.00           H  
ATOM   2027  HA  ILE A 358      68.560 -27.348  20.558  1.00  0.00           H  
ATOM   2028  HB  ILE A 358      69.353 -26.625  22.686  1.00  0.00           H  
ATOM   2029 HG12 ILE A 358      69.040 -28.594  24.134  1.00  0.00           H  
ATOM   2030 HG13 ILE A 358      67.705 -29.152  23.134  1.00  0.00           H  
ATOM   2031 HG21 ILE A 358      67.406 -25.391  23.547  1.00  0.00           H  
ATOM   2032 HG22 ILE A 358      66.547 -26.922  23.830  1.00  0.00           H  
ATOM   2033 HG23 ILE A 358      68.024 -26.531  24.730  1.00  0.00           H  
ATOM   2034 HD11 ILE A 358      69.258 -29.475  21.227  1.00  0.00           H  
ATOM   2035 HD12 ILE A 358      70.586 -28.779  22.185  1.00  0.00           H  
ATOM   2036 HD13 ILE A 358      69.851 -30.320  22.664  1.00  0.00           H  
ATOM   2037  N   GLU A 359      66.695 -28.942  20.284  1.00  0.00           N  
ATOM   2038  CA  GLU A 359      65.651 -29.955  20.128  1.00  0.00           C  
ATOM   2039  C   GLU A 359      65.670 -30.946  21.301  1.00  0.00           C  
ATOM   2040  O   GLU A 359      66.719 -31.467  21.682  1.00  0.00           O  
ATOM   2041  CB  GLU A 359      65.784 -30.649  18.761  1.00  0.00           C  
ATOM   2042  CG  GLU A 359      64.732 -31.752  18.579  1.00  0.00           C  
ATOM   2043  CD  GLU A 359      64.507 -32.091  17.099  1.00  0.00           C  
ATOM   2044  OE1 GLU A 359      65.281 -32.909  16.559  1.00  0.00           O  
ATOM   2045  OE2 GLU A 359      63.554 -31.508  16.528  1.00  0.00           O1-
ATOM   2046  H   GLU A 359      67.608 -29.161  19.919  1.00  0.00           H  
ATOM   2047  HA  GLU A 359      64.682 -29.454  20.133  1.00  0.00           H  
ATOM   2048  HB2 GLU A 359      65.648 -29.894  17.984  1.00  0.00           H  
ATOM   2049  HB3 GLU A 359      66.780 -31.081  18.658  1.00  0.00           H  
ATOM   2050  HG2 GLU A 359      63.793 -31.416  19.021  1.00  0.00           H  
ATOM   2051  HG3 GLU A 359      65.047 -32.642  19.126  1.00  0.00           H  
ATOM   2052  N   VAL A 360      64.485 -31.228  21.846  1.00  0.00           N  
ATOM   2053  CA  VAL A 360      64.263 -32.228  22.907  1.00  0.00           C  
ATOM   2054  C   VAL A 360      63.336 -33.370  22.470  1.00  0.00           C  
ATOM   2055  O   VAL A 360      63.258 -34.376  23.170  1.00  0.00           O  
ATOM   2056  CB  VAL A 360      63.780 -31.568  24.216  1.00  0.00           C  
ATOM   2057  CG1 VAL A 360      64.865 -30.663  24.810  1.00  0.00           C  
ATOM   2058  CG2 VAL A 360      62.510 -30.726  24.031  1.00  0.00           C  
ATOM   2059  H   VAL A 360      63.683 -30.713  21.518  1.00  0.00           H  
ATOM   2060  HA  VAL A 360      65.213 -32.712  23.138  1.00  0.00           H  
ATOM   2061  HB  VAL A 360      63.568 -32.350  24.947  1.00  0.00           H  
ATOM   2062 HG11 VAL A 360      65.778 -31.240  24.968  1.00  0.00           H  
ATOM   2063 HG12 VAL A 360      65.081 -29.828  24.143  1.00  0.00           H  
ATOM   2064 HG13 VAL A 360      64.527 -30.274  25.770  1.00  0.00           H  
ATOM   2065 HG21 VAL A 360      62.680 -29.915  23.323  1.00  0.00           H  
ATOM   2066 HG22 VAL A 360      61.695 -31.354  23.679  1.00  0.00           H  
ATOM   2067 HG23 VAL A 360      62.226 -30.288  24.986  1.00  0.00           H  
ATOM   2068  N   ILE A 361      62.714 -33.270  21.285  1.00  0.00           N  
ATOM   2069  CA  ILE A 361      61.885 -34.324  20.681  1.00  0.00           C  
ATOM   2070  C   ILE A 361      62.382 -34.632  19.258  1.00  0.00           C  
ATOM   2071  O   ILE A 361      62.314 -33.781  18.376  1.00  0.00           O  
ATOM   2072  CB  ILE A 361      60.377 -33.960  20.653  1.00  0.00           C  
ATOM   2073  CG1 ILE A 361      59.850 -32.971  21.721  1.00  0.00           C  
ATOM   2074  CG2 ILE A 361      59.586 -35.274  20.661  1.00  0.00           C  
ATOM   2075  CD1 ILE A 361      59.782 -33.493  23.159  1.00  0.00           C  
ATOM   2076  H   ILE A 361      62.892 -32.459  20.714  1.00  0.00           H  
ATOM   2077  HA  ILE A 361      62.000 -35.229  21.277  1.00  0.00           H  
ATOM   2078  HB  ILE A 361      60.166 -33.476  19.705  1.00  0.00           H  
ATOM   2079 HG12 ILE A 361      60.452 -32.063  21.699  1.00  0.00           H  
ATOM   2080 HG13 ILE A 361      58.842 -32.671  21.436  1.00  0.00           H  
ATOM   2081 HG21 ILE A 361      59.850 -35.870  19.788  1.00  0.00           H  
ATOM   2082 HG22 ILE A 361      59.814 -35.843  21.560  1.00  0.00           H  
ATOM   2083 HG23 ILE A 361      58.521 -35.055  20.614  1.00  0.00           H  
ATOM   2084 HD11 ILE A 361      59.013 -34.258  23.233  1.00  0.00           H  
ATOM   2085 HD12 ILE A 361      60.739 -33.910  23.460  1.00  0.00           H  
ATOM   2086 HD13 ILE A 361      59.519 -32.676  23.830  1.00  0.00           H  
ATOM   2087  N   GLU A 362      62.812 -35.864  19.015  1.00  0.00           N  
ATOM   2088  CA  GLU A 362      63.301 -36.407  17.742  1.00  0.00           C  
ATOM   2089  C   GLU A 362      62.155 -37.041  16.940  1.00  0.00           C  
ATOM   2090  O   GLU A 362      61.436 -37.908  17.441  1.00  0.00           O  
ATOM   2091  CB  GLU A 362      64.390 -37.436  18.083  1.00  0.00           C  
ATOM   2092  CG  GLU A 362      64.930 -38.340  16.968  1.00  0.00           C  
ATOM   2093  CD  GLU A 362      65.706 -39.512  17.593  1.00  0.00           C  
ATOM   2094  OE1 GLU A 362      65.439 -40.672  17.211  1.00  0.00           O  
ATOM   2095  OE2 GLU A 362      66.476 -39.286  18.558  1.00  0.00           O1-
ATOM   2096  H   GLU A 362      62.736 -36.531  19.774  1.00  0.00           H  
ATOM   2097  HA  GLU A 362      63.754 -35.607  17.149  1.00  0.00           H  
ATOM   2098  HB2 GLU A 362      65.238 -36.883  18.474  1.00  0.00           H  
ATOM   2099  HB3 GLU A 362      64.003 -38.083  18.873  1.00  0.00           H  
ATOM   2100  HG2 GLU A 362      65.581 -37.759  16.311  1.00  0.00           H  
ATOM   2101  HG3 GLU A 362      64.102 -38.732  16.375  1.00  0.00           H  
ATOM   2102  N   GLY A 363      62.025 -36.657  15.669  1.00  0.00           N  
ATOM   2103  CA  GLY A 363      60.974 -37.130  14.767  1.00  0.00           C  
ATOM   2104  C   GLY A 363      61.252 -36.750  13.310  1.00  0.00           C  
ATOM   2105  O   GLY A 363      62.373 -36.390  12.959  1.00  0.00           O  
ATOM   2106  H   GLY A 363      62.687 -35.992  15.290  1.00  0.00           H  
ATOM   2107  HA2 GLY A 363      60.895 -38.215  14.834  1.00  0.00           H  
ATOM   2108  HA3 GLY A 363      60.021 -36.698  15.072  1.00  0.00           H  
ATOM   2109  N   GLY A 364      60.244 -36.847  12.438  1.00  0.00           N  
ATOM   2110  CA  GLY A 364      60.383 -36.450  11.031  1.00  0.00           C  
ATOM   2111  C   GLY A 364      60.497 -34.930  10.886  1.00  0.00           C  
ATOM   2112  O   GLY A 364      59.578 -34.214  11.279  1.00  0.00           O  
ATOM   2113  H   GLY A 364      59.330 -37.098  12.782  1.00  0.00           H  
ATOM   2114  HA2 GLY A 364      61.270 -36.920  10.604  1.00  0.00           H  
ATOM   2115  HA3 GLY A 364      59.512 -36.781  10.466  1.00  0.00           H  
ATOM   2116  N   ASN A 365      61.605 -34.431  10.330  1.00  0.00           N  
ATOM   2117  CA  ASN A 365      61.842 -32.993  10.216  1.00  0.00           C  
ATOM   2118  C   ASN A 365      60.842 -32.311   9.267  1.00  0.00           C  
ATOM   2119  O   ASN A 365      60.507 -32.831   8.203  1.00  0.00           O  
ATOM   2120  CB  ASN A 365      63.305 -32.715   9.823  1.00  0.00           C  
ATOM   2121  CG  ASN A 365      63.654 -33.210   8.430  1.00  0.00           C  
ATOM   2122  OD1 ASN A 365      63.806 -34.402   8.204  1.00  0.00           O  
ATOM   2123  ND2 ASN A 365      63.797 -32.335   7.463  1.00  0.00           N  
ATOM   2124  H   ASN A 365      62.319 -35.054   9.981  1.00  0.00           H  
ATOM   2125  HA  ASN A 365      61.690 -32.563  11.208  1.00  0.00           H  
ATOM   2126  HB2 ASN A 365      63.974 -33.197  10.536  1.00  0.00           H  
ATOM   2127  HB3 ASN A 365      63.487 -31.640   9.867  1.00  0.00           H  
ATOM   2128 HD21 ASN A 365      63.650 -31.329   7.621  1.00  0.00           H  
ATOM   2129 HD22 ASN A 365      63.980 -32.688   6.547  1.00  0.00           H  
ATOM   2130  N   VAL A 366      60.413 -31.110   9.655  1.00  0.00           N  
ATOM   2131  CA  VAL A 366      59.712 -30.151   8.797  1.00  0.00           C  
ATOM   2132  C   VAL A 366      60.273 -28.765   9.095  1.00  0.00           C  
ATOM   2133  O   VAL A 366      60.529 -28.428  10.254  1.00  0.00           O  
ATOM   2134  CB  VAL A 366      58.175 -30.185   8.954  1.00  0.00           C  
ATOM   2135  CG1 VAL A 366      57.591 -31.571   8.655  1.00  0.00           C  
ATOM   2136  CG2 VAL A 366      57.683 -29.746  10.338  1.00  0.00           C  
ATOM   2137  H   VAL A 366      60.771 -30.737  10.523  1.00  0.00           H  
ATOM   2138  HA  VAL A 366      59.947 -30.386   7.758  1.00  0.00           H  
ATOM   2139  HB  VAL A 366      57.755 -29.494   8.222  1.00  0.00           H  
ATOM   2140 HG11 VAL A 366      57.940 -31.910   7.679  1.00  0.00           H  
ATOM   2141 HG12 VAL A 366      57.908 -32.288   9.412  1.00  0.00           H  
ATOM   2142 HG13 VAL A 366      56.503 -31.519   8.641  1.00  0.00           H  
ATOM   2143 HG21 VAL A 366      58.169 -30.326  11.119  1.00  0.00           H  
ATOM   2144 HG22 VAL A 366      57.915 -28.692  10.480  1.00  0.00           H  
ATOM   2145 HG23 VAL A 366      56.601 -29.859  10.409  1.00  0.00           H  
ATOM   2146  N   GLU A 367      60.491 -27.968   8.056  1.00  0.00           N  
ATOM   2147  CA  GLU A 367      61.193 -26.690   8.188  1.00  0.00           C  
ATOM   2148  C   GLU A 367      60.221 -25.580   8.615  1.00  0.00           C  
ATOM   2149  O   GLU A 367      59.108 -25.485   8.102  1.00  0.00           O  
ATOM   2150  CB  GLU A 367      61.987 -26.370   6.911  1.00  0.00           C  
ATOM   2151  CG  GLU A 367      62.822 -27.560   6.389  1.00  0.00           C  
ATOM   2152  CD  GLU A 367      63.555 -28.330   7.503  1.00  0.00           C  
ATOM   2153  OE1 GLU A 367      64.248 -27.666   8.304  1.00  0.00           O  
ATOM   2154  OE2 GLU A 367      63.379 -29.571   7.575  1.00  0.00           O1-
ATOM   2155  H   GLU A 367      60.279 -28.298   7.129  1.00  0.00           H  
ATOM   2156  HA  GLU A 367      61.930 -26.793   8.989  1.00  0.00           H  
ATOM   2157  HB2 GLU A 367      61.298 -26.060   6.124  1.00  0.00           H  
ATOM   2158  HB3 GLU A 367      62.654 -25.534   7.123  1.00  0.00           H  
ATOM   2159  HG2 GLU A 367      63.546 -27.188   5.661  1.00  0.00           H  
ATOM   2160  HG3 GLU A 367      62.152 -28.242   5.858  1.00  0.00           H  
ATOM   2161  N   GLU A 368      60.597 -24.818   9.644  1.00  0.00           N  
ATOM   2162  CA  GLU A 368      59.654 -24.043  10.472  1.00  0.00           C  
ATOM   2163  C   GLU A 368      59.160 -24.832  11.712  1.00  0.00           C  
ATOM   2164  O   GLU A 368      58.449 -24.281  12.550  1.00  0.00           O  
ATOM   2165  CB  GLU A 368      60.309 -22.713  10.886  1.00  0.00           C  
ATOM   2166  CG  GLU A 368      60.549 -21.738   9.722  1.00  0.00           C  
ATOM   2167  CD  GLU A 368      61.263 -20.478  10.228  1.00  0.00           C  
ATOM   2168  OE1 GLU A 368      60.702 -19.749  11.082  1.00  0.00           O  
ATOM   2169  OE2 GLU A 368      62.448 -20.260   9.884  1.00  0.00           O1-
ATOM   2170  H   GLU A 368      61.547 -24.899   9.974  1.00  0.00           H  
ATOM   2171  HA  GLU A 368      58.763 -23.808   9.888  1.00  0.00           H  
ATOM   2172  HB2 GLU A 368      59.662 -22.214  11.607  1.00  0.00           H  
ATOM   2173  HB3 GLU A 368      61.261 -22.932  11.372  1.00  0.00           H  
ATOM   2174  HG2 GLU A 368      59.591 -21.466   9.275  1.00  0.00           H  
ATOM   2175  HG3 GLU A 368      61.160 -22.223   8.958  1.00  0.00           H  
ATOM   2176  N   ALA A 369      59.601 -26.089  11.876  1.00  0.00           N  
ATOM   2177  CA  ALA A 369      59.250 -26.999  12.973  1.00  0.00           C  
ATOM   2178  C   ALA A 369      57.736 -27.303  13.092  1.00  0.00           C  
ATOM   2179  O   ALA A 369      56.949 -27.051  12.183  1.00  0.00           O  
ATOM   2180  CB  ALA A 369      59.909 -26.496  14.273  1.00  0.00           C  
ATOM   2181  H   ALA A 369      60.133 -26.495  11.119  1.00  0.00           H  
ATOM   2182  HA  ALA A 369      59.721 -27.955  12.742  1.00  0.00           H  
ATOM   2183  HB1 ALA A 369      60.963 -26.279  14.095  1.00  0.00           H  
ATOM   2184  HB2 ALA A 369      59.415 -25.588  14.621  1.00  0.00           H  
ATOM   2185  HB3 ALA A 369      59.847 -27.255  15.053  1.00  0.00           H  
ATOM   2186  N   ALA A 370      57.339 -27.979  14.176  1.00  0.00           N  
ATOM   2187  CA  ALA A 370      55.938 -28.314  14.447  1.00  0.00           C  
ATOM   2188  C   ALA A 370      55.445 -29.588  13.726  1.00  0.00           C  
ATOM   2189  O   ALA A 370      54.347 -29.587  13.171  1.00  0.00           O  
ATOM   2190  CB  ALA A 370      55.772 -28.412  15.964  1.00  0.00           C  
ATOM   2191  H   ALA A 370      58.019 -28.154  14.898  1.00  0.00           H  
ATOM   2192  HA  ALA A 370      55.309 -27.493  14.096  1.00  0.00           H  
ATOM   2193  HB1 ALA A 370      54.742 -28.678  16.206  1.00  0.00           H  
ATOM   2194  HB2 ALA A 370      56.448 -29.173  16.348  1.00  0.00           H  
ATOM   2195  HB3 ALA A 370      56.011 -27.453  16.428  1.00  0.00           H  
ATOM   2196  N   TYR A 371      56.238 -30.669  13.691  1.00  0.00           N  
ATOM   2197  CA  TYR A 371      55.857 -31.888  12.966  1.00  0.00           C  
ATOM   2198  C   TYR A 371      54.616 -32.590  13.563  1.00  0.00           C  
ATOM   2199  O   TYR A 371      54.484 -32.755  14.771  1.00  0.00           O  
ATOM   2200  CB  TYR A 371      57.062 -32.824  12.763  1.00  0.00           C  
ATOM   2201  CG  TYR A 371      57.828 -33.263  14.001  1.00  0.00           C  
ATOM   2202  CD1 TYR A 371      57.280 -34.240  14.851  1.00  0.00           C  
ATOM   2203  CD2 TYR A 371      59.123 -32.763  14.256  1.00  0.00           C  
ATOM   2204  CE1 TYR A 371      58.007 -34.705  15.960  1.00  0.00           C  
ATOM   2205  CE2 TYR A 371      59.863 -33.233  15.361  1.00  0.00           C  
ATOM   2206  CZ  TYR A 371      59.298 -34.205  16.216  1.00  0.00           C  
ATOM   2207  OH  TYR A 371      59.994 -34.695  17.269  1.00  0.00           O  
ATOM   2208  H   TYR A 371      57.107 -30.663  14.199  1.00  0.00           H  
ATOM   2209  HA  TYR A 371      55.567 -31.564  11.966  1.00  0.00           H  
ATOM   2210  HB2 TYR A 371      56.719 -33.719  12.242  1.00  0.00           H  
ATOM   2211  HB3 TYR A 371      57.761 -32.331  12.090  1.00  0.00           H  
ATOM   2212  HD1 TYR A 371      56.298 -34.645  14.660  1.00  0.00           H  
ATOM   2213  HD2 TYR A 371      59.572 -32.050  13.579  1.00  0.00           H  
ATOM   2214  HE1 TYR A 371      57.581 -35.444  16.624  1.00  0.00           H  
ATOM   2215  HE2 TYR A 371      60.867 -32.871  15.543  1.00  0.00           H  
ATOM   2216  HH  TYR A 371      60.859 -34.274  17.392  1.00  0.00           H  
ATOM   2217  N   THR A 372      53.701 -32.992  12.672  1.00  0.00           N  
ATOM   2218  CA  THR A 372      52.331 -33.505  12.910  1.00  0.00           C  
ATOM   2219  C   THR A 372      52.145 -34.818  13.693  1.00  0.00           C  
ATOM   2220  O   THR A 372      51.107 -35.451  13.518  1.00  0.00           O  
ATOM   2221  CB  THR A 372      51.401 -32.383  13.427  1.00  0.00           C  
ATOM   2222  OG1 THR A 372      51.198 -32.440  14.818  1.00  0.00           O  
ATOM   2223  CG2 THR A 372      50.013 -32.430  12.790  1.00  0.00           C  
ATOM   2224  H   THR A 372      53.926 -32.795  11.711  1.00  0.00           H  
ATOM   2225  HA  THR A 372      51.961 -33.751  11.916  1.00  0.00           H  
ATOM   2226  HB  THR A 372      51.844 -31.416  13.182  1.00  0.00           H  
ATOM   2227 HG21 THR A 372      50.101 -32.305  11.711  1.00  0.00           H  
ATOM   2228 HG22 THR A 372      49.524 -33.382  13.003  1.00  0.00           H  
ATOM   2229 HG23 THR A 372      49.405 -31.616  13.186  1.00  0.00           H  
ATOM   2230  HG1 THR A 372      50.590 -33.163  14.997  1.00  0.00           H  
ATOM   2231  N   GLY A 373      53.101 -35.280  14.500  1.00  0.00           N  
ATOM   2232  CA  GLY A 373      52.987 -36.534  15.260  1.00  0.00           C  
ATOM   2233  C   GLY A 373      53.998 -36.616  16.402  1.00  0.00           C  
ATOM   2234  O   GLY A 373      54.958 -35.851  16.417  1.00  0.00           O  
ATOM   2235  H   GLY A 373      53.893 -34.679  14.708  1.00  0.00           H  
ATOM   2236  HA2 GLY A 373      51.985 -36.615  15.682  1.00  0.00           H  
ATOM   2237  HA3 GLY A 373      53.148 -37.383  14.596  1.00  0.00           H  
ATOM   2238  N   GLU A 374      53.786 -37.516  17.366  1.00  0.00           N  
ATOM   2239  CA  GLU A 374      54.728 -37.673  18.482  1.00  0.00           C  
ATOM   2240  C   GLU A 374      56.068 -38.283  18.026  1.00  0.00           C  
ATOM   2241  O   GLU A 374      56.127 -39.050  17.061  1.00  0.00           O  
ATOM   2242  CB  GLU A 374      54.078 -38.388  19.687  1.00  0.00           C  
ATOM   2243  CG  GLU A 374      54.275 -39.907  19.788  1.00  0.00           C  
ATOM   2244  CD  GLU A 374      53.813 -40.410  21.163  1.00  0.00           C  
ATOM   2245  OE1 GLU A 374      52.710 -40.996  21.226  1.00  0.00           O  
ATOM   2246  OE2 GLU A 374      54.553 -40.183  22.152  1.00  0.00           O1-
ATOM   2247  H   GLU A 374      53.008 -38.151  17.305  1.00  0.00           H  
ATOM   2248  HA  GLU A 374      54.960 -36.665  18.832  1.00  0.00           H  
ATOM   2249  HB2 GLU A 374      54.497 -37.955  20.590  1.00  0.00           H  
ATOM   2250  HB3 GLU A 374      53.009 -38.164  19.705  1.00  0.00           H  
ATOM   2251  HG2 GLU A 374      55.330 -40.158  19.671  1.00  0.00           H  
ATOM   2252  HG3 GLU A 374      53.715 -40.395  18.986  1.00  0.00           H  
ATOM   2253  N   GLY A 375      57.146 -37.927  18.724  1.00  0.00           N  
ATOM   2254  CA  GLY A 375      58.505 -38.410  18.485  1.00  0.00           C  
ATOM   2255  C   GLY A 375      59.075 -39.215  19.657  1.00  0.00           C  
ATOM   2256  O   GLY A 375      58.363 -39.591  20.589  1.00  0.00           O  
ATOM   2257  H   GLY A 375      56.998 -37.308  19.515  1.00  0.00           H  
ATOM   2258  HA2 GLY A 375      58.543 -39.031  17.591  1.00  0.00           H  
ATOM   2259  HA3 GLY A 375      59.143 -37.544  18.314  1.00  0.00           H  
ATOM   2260  N   LYS A 376      60.393 -39.424  19.645  1.00  0.00           N  
ATOM   2261  CA  LYS A 376      61.178 -39.917  20.791  1.00  0.00           C  
ATOM   2262  C   LYS A 376      61.765 -38.717  21.538  1.00  0.00           C  
ATOM   2263  O   LYS A 376      62.208 -37.778  20.887  1.00  0.00           O  
ATOM   2264  CB  LYS A 376      62.281 -40.858  20.269  1.00  0.00           C  
ATOM   2265  CG  LYS A 376      63.017 -41.616  21.390  1.00  0.00           C  
ATOM   2266  CD  LYS A 376      64.244 -42.407  20.909  1.00  0.00           C  
ATOM   2267  CE  LYS A 376      65.298 -41.589  20.154  1.00  0.00           C  
ATOM   2268  NZ  LYS A 376      65.929 -40.499  20.940  1.00  0.00           N1+
ATOM   2269  H   LYS A 376      60.907 -39.019  18.864  1.00  0.00           H  
ATOM   2270  HA  LYS A 376      60.529 -40.468  21.473  1.00  0.00           H  
ATOM   2271  HB2 LYS A 376      61.834 -41.595  19.598  1.00  0.00           H  
ATOM   2272  HB3 LYS A 376      62.988 -40.262  19.691  1.00  0.00           H  
ATOM   2273  HG2 LYS A 376      63.337 -40.926  22.164  1.00  0.00           H  
ATOM   2274  HG3 LYS A 376      62.316 -42.314  21.848  1.00  0.00           H  
ATOM   2275  HD2 LYS A 376      63.897 -43.204  20.249  1.00  0.00           H  
ATOM   2276  HD3 LYS A 376      64.721 -42.871  21.763  1.00  0.00           H  
ATOM   2277  HE2 LYS A 376      64.813 -41.152  19.278  1.00  0.00           H  
ATOM   2278  HE3 LYS A 376      66.074 -42.256  19.770  1.00  0.00           H  
ATOM   2279  HZ1 LYS A 376      65.244 -39.870  21.346  1.00  0.00           H  
ATOM   2280  HZ2 LYS A 376      66.503 -40.797  21.729  1.00  0.00           H  
ATOM   2281  HZ3 LYS A 376      66.485 -39.941  20.286  1.00  0.00           H  
ATOM   2282  N   HIS A 377      61.901 -38.741  22.860  1.00  0.00           N  
ATOM   2283  CA  HIS A 377      62.750 -37.744  23.534  1.00  0.00           C  
ATOM   2284  C   HIS A 377      64.211 -37.864  23.088  1.00  0.00           C  
ATOM   2285  O   HIS A 377      64.675 -38.968  22.825  1.00  0.00           O  
ATOM   2286  CB  HIS A 377      62.590 -37.828  25.053  1.00  0.00           C  
ATOM   2287  CG  HIS A 377      61.557 -36.837  25.499  1.00  0.00           C  
ATOM   2288  ND1 HIS A 377      60.209 -36.903  25.158  1.00  0.00           N  
ATOM   2289  CD2 HIS A 377      61.808 -35.642  26.107  1.00  0.00           C  
ATOM   2290  CE1 HIS A 377      59.669 -35.763  25.602  1.00  0.00           C  
ATOM   2291  NE2 HIS A 377      60.606 -34.981  26.158  1.00  0.00           N  
ATOM   2292  H   HIS A 377      61.532 -39.531  23.383  1.00  0.00           H  
ATOM   2293  HA  HIS A 377      62.416 -36.752  23.225  1.00  0.00           H  
ATOM   2294  HB2 HIS A 377      63.537 -37.600  25.542  1.00  0.00           H  
ATOM   2295  HB3 HIS A 377      62.285 -38.833  25.348  1.00  0.00           H  
ATOM   2296  HD2 HIS A 377      62.772 -35.266  26.422  1.00  0.00           H  
ATOM   2297  HE2 HIS A 377      60.426 -34.067  26.558  1.00  0.00           H  
ATOM   2298  HE1 HIS A 377      58.622 -35.505  25.520  1.00  0.00           H  
ATOM   2299  N   ILE A 378      64.920 -36.742  22.950  1.00  0.00           N  
ATOM   2300  CA  ILE A 378      66.327 -36.689  22.505  1.00  0.00           C  
ATOM   2301  C   ILE A 378      67.135 -35.685  23.331  1.00  0.00           C  
ATOM   2302  O   ILE A 378      66.574 -34.755  23.912  1.00  0.00           O  
ATOM   2303  CB  ILE A 378      66.434 -36.437  20.987  1.00  0.00           C  
ATOM   2304  CG1 ILE A 378      67.856 -36.545  20.386  1.00  0.00           C  
ATOM   2305  CG2 ILE A 378      65.852 -35.068  20.596  1.00  0.00           C  
ATOM   2306  CD1 ILE A 378      68.619 -37.841  20.699  1.00  0.00           C  
ATOM   2307  H   ILE A 378      64.464 -35.860  23.167  1.00  0.00           H  
ATOM   2308  HA  ILE A 378      66.756 -37.670  22.674  1.00  0.00           H  
ATOM   2309  HB  ILE A 378      65.832 -37.212  20.517  1.00  0.00           H  
ATOM   2310 HG12 ILE A 378      67.767 -36.475  19.301  1.00  0.00           H  
ATOM   2311 HG13 ILE A 378      68.460 -35.699  20.714  1.00  0.00           H  
ATOM   2312 HG21 ILE A 378      64.802 -35.033  20.866  1.00  0.00           H  
ATOM   2313 HG22 ILE A 378      66.385 -34.260  21.098  1.00  0.00           H  
ATOM   2314 HG23 ILE A 378      65.930 -34.919  19.518  1.00  0.00           H  
ATOM   2315 HD11 ILE A 378      68.873 -37.908  21.754  1.00  0.00           H  
ATOM   2316 HD12 ILE A 378      68.022 -38.707  20.431  1.00  0.00           H  
ATOM   2317 HD13 ILE A 378      69.544 -37.859  20.122  1.00  0.00           H  
ATOM   2318  N   ASN A 379      68.450 -35.895  23.422  1.00  0.00           N  
ATOM   2319  CA  ASN A 379      69.378 -35.177  24.302  1.00  0.00           C  
ATOM   2320  C   ASN A 379      69.013 -35.318  25.795  1.00  0.00           C  
ATOM   2321  O   ASN A 379      69.487 -34.551  26.628  1.00  0.00           O  
ATOM   2322  CB  ASN A 379      69.534 -33.715  23.826  1.00  0.00           C  
ATOM   2323  CG  ASN A 379      69.904 -33.623  22.356  1.00  0.00           C  
ATOM   2324  OD1 ASN A 379      70.875 -34.204  21.905  1.00  0.00           O  
ATOM   2325  ND2 ASN A 379      69.131 -32.943  21.543  1.00  0.00           N  
ATOM   2326  H   ASN A 379      68.788 -36.756  23.013  1.00  0.00           H  
ATOM   2327  HA  ASN A 379      70.352 -35.656  24.192  1.00  0.00           H  
ATOM   2328  HB2 ASN A 379      70.320 -33.228  24.402  1.00  0.00           H  
ATOM   2329  HB3 ASN A 379      68.608 -33.169  24.003  1.00  0.00           H  
ATOM   2330 HD21 ASN A 379      68.287 -32.477  21.869  1.00  0.00           H  
ATOM   2331 HD22 ASN A 379      69.375 -32.962  20.572  1.00  0.00           H  
ATOM   2332  N   SER A 380      68.148 -36.277  26.142  1.00  0.00           N  
ATOM   2333  CA  SER A 380      67.293 -36.202  27.334  1.00  0.00           C  
ATOM   2334  C   SER A 380      67.675 -37.191  28.437  1.00  0.00           C  
ATOM   2335  O   SER A 380      66.800 -37.729  29.107  1.00  0.00           O  
ATOM   2336  CB  SER A 380      65.814 -36.297  26.935  1.00  0.00           C  
ATOM   2337  OG  SER A 380      65.385 -35.111  26.294  1.00  0.00           O  
ATOM   2338  H   SER A 380      67.930 -36.988  25.446  1.00  0.00           H  
ATOM   2339  HA  SER A 380      67.426 -35.219  27.779  1.00  0.00           H  
ATOM   2340  HB2 SER A 380      65.198 -36.420  27.825  1.00  0.00           H  
ATOM   2341  HB3 SER A 380      65.664 -37.157  26.281  1.00  0.00           H  
ATOM   2342  HG  SER A 380      65.884 -34.987  25.463  1.00  0.00           H  
ATOM   2343  N   GLY A 381      68.968 -37.474  28.622  1.00  0.00           N  
ATOM   2344  CA  GLY A 381      69.482 -38.245  29.765  1.00  0.00           C  
ATOM   2345  C   GLY A 381      68.747 -39.570  30.018  1.00  0.00           C  
ATOM   2346  O   GLY A 381      68.800 -40.481  29.199  1.00  0.00           O  
ATOM   2347  H   GLY A 381      69.629 -37.014  28.015  1.00  0.00           H  
ATOM   2348  HA2 GLY A 381      70.533 -38.478  29.594  1.00  0.00           H  
ATOM   2349  HA3 GLY A 381      69.417 -37.630  30.662  1.00  0.00           H  
ATOM   2350  N   GLU A 382      68.049 -39.669  31.154  1.00  0.00           N  
ATOM   2351  CA  GLU A 382      67.255 -40.845  31.558  1.00  0.00           C  
ATOM   2352  C   GLU A 382      65.755 -40.776  31.173  1.00  0.00           C  
ATOM   2353  O   GLU A 382      64.957 -41.618  31.594  1.00  0.00           O  
ATOM   2354  CB  GLU A 382      67.521 -41.186  33.042  1.00  0.00           C  
ATOM   2355  CG  GLU A 382      67.410 -40.028  34.050  1.00  0.00           C  
ATOM   2356  CD  GLU A 382      66.006 -39.426  34.093  1.00  0.00           C  
ATOM   2357  OE1 GLU A 382      65.182 -39.900  34.909  1.00  0.00           O  
ATOM   2358  OE2 GLU A 382      65.726 -38.529  33.267  1.00  0.00           O1-
ATOM   2359  H   GLU A 382      67.988 -38.844  31.740  1.00  0.00           H  
ATOM   2360  HA  GLU A 382      67.627 -41.699  30.991  1.00  0.00           H  
ATOM   2361  HB2 GLU A 382      66.857 -41.992  33.354  1.00  0.00           H  
ATOM   2362  HB3 GLU A 382      68.539 -41.572  33.110  1.00  0.00           H  
ATOM   2363  HG2 GLU A 382      68.140 -39.255  33.804  1.00  0.00           H  
ATOM   2364  HG3 GLU A 382      67.668 -40.410  35.040  1.00  0.00           H  
ATOM   2365  N   LEU A 383      65.373 -39.789  30.359  1.00  0.00           N  
ATOM   2366  CA  LEU A 383      64.076 -39.633  29.687  1.00  0.00           C  
ATOM   2367  C   LEU A 383      64.181 -39.885  28.165  1.00  0.00           C  
ATOM   2368  O   LEU A 383      63.164 -40.046  27.496  1.00  0.00           O  
ATOM   2369  CB  LEU A 383      63.571 -38.215  30.022  1.00  0.00           C  
ATOM   2370  CG  LEU A 383      62.131 -37.870  29.605  1.00  0.00           C  
ATOM   2371  CD1 LEU A 383      61.108 -38.664  30.418  1.00  0.00           C  
ATOM   2372  CD2 LEU A 383      61.878 -36.388  29.862  1.00  0.00           C  
ATOM   2373  H   LEU A 383      66.073 -39.088  30.136  1.00  0.00           H  
ATOM   2374  HA  LEU A 383      63.378 -40.368  30.086  1.00  0.00           H  
ATOM   2375  HB2 LEU A 383      63.654 -38.068  31.100  1.00  0.00           H  
ATOM   2376  HB3 LEU A 383      64.238 -37.501  29.542  1.00  0.00           H  
ATOM   2377  HG  LEU A 383      61.980 -38.057  28.544  1.00  0.00           H  
ATOM   2378 HD11 LEU A 383      61.167 -39.712  30.129  1.00  0.00           H  
ATOM   2379 HD12 LEU A 383      61.310 -38.542  31.481  1.00  0.00           H  
ATOM   2380 HD13 LEU A 383      60.105 -38.301  30.208  1.00  0.00           H  
ATOM   2381 HD21 LEU A 383      62.022 -36.149  30.915  1.00  0.00           H  
ATOM   2382 HD22 LEU A 383      62.560 -35.791  29.255  1.00  0.00           H  
ATOM   2383 HD23 LEU A 383      60.863 -36.145  29.563  1.00  0.00           H  
ATOM   2384  N   ASP A 384      65.400 -39.951  27.617  1.00  0.00           N  
ATOM   2385  CA  ASP A 384      65.686 -40.395  26.245  1.00  0.00           C  
ATOM   2386  C   ASP A 384      65.279 -41.867  26.025  1.00  0.00           C  
ATOM   2387  O   ASP A 384      64.928 -42.589  26.960  1.00  0.00           O  
ATOM   2388  CB  ASP A 384      67.180 -40.177  25.941  1.00  0.00           C  
ATOM   2389  CG  ASP A 384      67.441 -39.749  24.493  1.00  0.00           C  
ATOM   2390  OD1 ASP A 384      68.001 -38.638  24.340  1.00  0.00           O  
ATOM   2391  OD2 ASP A 384      67.074 -40.501  23.552  1.00  0.00           O1-
ATOM   2392  H   ASP A 384      66.189 -39.813  28.232  1.00  0.00           H  
ATOM   2393  HA  ASP A 384      65.100 -39.780  25.560  1.00  0.00           H  
ATOM   2394  HB2 ASP A 384      67.738 -41.089  26.160  1.00  0.00           H  
ATOM   2395  HB3 ASP A 384      67.568 -39.396  26.598  1.00  0.00           H  
ATOM   2396  N   GLY A 385      65.270 -42.329  24.775  1.00  0.00           N  
ATOM   2397  CA  GLY A 385      64.767 -43.664  24.414  1.00  0.00           C  
ATOM   2398  C   GLY A 385      63.233 -43.774  24.373  1.00  0.00           C  
ATOM   2399  O   GLY A 385      62.708 -44.527  23.558  1.00  0.00           O  
ATOM   2400  H   GLY A 385      65.655 -41.723  24.053  1.00  0.00           H  
ATOM   2401  HA2 GLY A 385      65.180 -43.981  23.461  1.00  0.00           H  
ATOM   2402  HA3 GLY A 385      65.116 -44.375  25.163  1.00  0.00           H  
ATOM   2403  N   LEU A 386      62.534 -42.983  25.192  1.00  0.00           N  
ATOM   2404  CA  LEU A 386      61.087 -43.016  25.422  1.00  0.00           C  
ATOM   2405  C   LEU A 386      60.283 -42.208  24.380  1.00  0.00           C  
ATOM   2406  O   LEU A 386      60.763 -41.211  23.835  1.00  0.00           O  
ATOM   2407  CB  LEU A 386      60.864 -42.496  26.858  1.00  0.00           C  
ATOM   2408  CG  LEU A 386      59.509 -42.821  27.513  1.00  0.00           C  
ATOM   2409  CD1 LEU A 386      59.339 -44.312  27.808  1.00  0.00           C  
ATOM   2410  CD2 LEU A 386      59.425 -42.094  28.858  1.00  0.00           C  
ATOM   2411  H   LEU A 386      63.072 -42.398  25.819  1.00  0.00           H  
ATOM   2412  HA  LEU A 386      60.758 -44.055  25.361  1.00  0.00           H  
ATOM   2413  HB2 LEU A 386      61.647 -42.898  27.505  1.00  0.00           H  
ATOM   2414  HB3 LEU A 386      60.986 -41.412  26.835  1.00  0.00           H  
ATOM   2415  HG  LEU A 386      58.696 -42.474  26.880  1.00  0.00           H  
ATOM   2416 HD11 LEU A 386      59.341 -44.874  26.874  1.00  0.00           H  
ATOM   2417 HD12 LEU A 386      60.143 -44.674  28.446  1.00  0.00           H  
ATOM   2418 HD13 LEU A 386      58.375 -44.481  28.287  1.00  0.00           H  
ATOM   2419 HD21 LEU A 386      60.166 -42.497  29.548  1.00  0.00           H  
ATOM   2420 HD22 LEU A 386      59.627 -41.037  28.701  1.00  0.00           H  
ATOM   2421 HD23 LEU A 386      58.425 -42.217  29.271  1.00  0.00           H  
ATOM   2422  N   GLU A 387      59.032 -42.606  24.155  1.00  0.00           N  
ATOM   2423  CA  GLU A 387      58.029 -41.908  23.340  1.00  0.00           C  
ATOM   2424  C   GLU A 387      57.578 -40.610  24.029  1.00  0.00           C  
ATOM   2425  O   GLU A 387      57.435 -40.571  25.255  1.00  0.00           O  
ATOM   2426  CB  GLU A 387      56.802 -42.807  23.076  1.00  0.00           C  
ATOM   2427  CG  GLU A 387      57.109 -44.260  22.664  1.00  0.00           C  
ATOM   2428  CD  GLU A 387      57.184 -45.244  23.850  1.00  0.00           C  
ATOM   2429  OE1 GLU A 387      57.682 -44.850  24.931  1.00  0.00           O  
ATOM   2430  OE2 GLU A 387      56.758 -46.405  23.661  1.00  0.00           O1-
ATOM   2431  H   GLU A 387      58.695 -43.431  24.654  1.00  0.00           H  
ATOM   2432  HA  GLU A 387      58.475 -41.650  22.379  1.00  0.00           H  
ATOM   2433  HB2 GLU A 387      56.154 -42.816  23.953  1.00  0.00           H  
ATOM   2434  HB3 GLU A 387      56.239 -42.345  22.265  1.00  0.00           H  
ATOM   2435  HG2 GLU A 387      58.039 -44.291  22.091  1.00  0.00           H  
ATOM   2436  HG3 GLU A 387      56.309 -44.587  21.995  1.00  0.00           H  
ATOM   2437  N   ASN A 388      57.363 -39.526  23.279  1.00  0.00           N  
ATOM   2438  CA  ASN A 388      57.294 -38.202  23.893  1.00  0.00           C  
ATOM   2439  C   ASN A 388      56.031 -37.948  24.735  1.00  0.00           C  
ATOM   2440  O   ASN A 388      56.068 -37.085  25.612  1.00  0.00           O  
ATOM   2441  CB  ASN A 388      57.606 -37.097  22.861  1.00  0.00           C  
ATOM   2442  CG  ASN A 388      56.411 -36.462  22.172  1.00  0.00           C  
ATOM   2443  OD1 ASN A 388      56.332 -36.377  20.960  1.00  0.00           O  
ATOM   2444  ND2 ASN A 388      55.527 -35.862  22.928  1.00  0.00           N  
ATOM   2445  H   ASN A 388      57.411 -39.601  22.267  1.00  0.00           H  
ATOM   2446  HA  ASN A 388      58.113 -38.181  24.610  1.00  0.00           H  
ATOM   2447  HB2 ASN A 388      58.287 -37.484  22.108  1.00  0.00           H  
ATOM   2448  HB3 ASN A 388      58.118 -36.297  23.382  1.00  0.00           H  
ATOM   2449 HD21 ASN A 388      55.600 -35.952  23.931  1.00  0.00           H  
ATOM   2450 HD22 ASN A 388      54.597 -35.692  22.554  1.00  0.00           H  
ATOM   2451  N   GLU A 389      54.896 -38.585  24.442  1.00  0.00           N  
ATOM   2452  CA  GLU A 389      53.664 -38.425  25.228  1.00  0.00           C  
ATOM   2453  C   GLU A 389      53.697 -39.336  26.469  1.00  0.00           C  
ATOM   2454  O   GLU A 389      53.317 -38.912  27.561  1.00  0.00           O  
ATOM   2455  CB  GLU A 389      52.422 -38.682  24.356  1.00  0.00           C  
ATOM   2456  CG  GLU A 389      52.258 -37.708  23.172  1.00  0.00           C  
ATOM   2457  CD  GLU A 389      51.994 -36.257  23.598  1.00  0.00           C  
ATOM   2458  OE1 GLU A 389      50.942 -35.995  24.212  1.00  0.00           O  
ATOM   2459  OE2 GLU A 389      52.840 -35.379  23.292  1.00  0.00           O1-
ATOM   2460  H   GLU A 389      54.872 -39.210  23.627  1.00  0.00           H  
ATOM   2461  HA  GLU A 389      53.594 -37.399  25.589  1.00  0.00           H  
ATOM   2462  HB2 GLU A 389      52.472 -39.700  23.969  1.00  0.00           H  
ATOM   2463  HB3 GLU A 389      51.534 -38.616  24.987  1.00  0.00           H  
ATOM   2464  HG2 GLU A 389      51.420 -38.049  22.561  1.00  0.00           H  
ATOM   2465  HG3 GLU A 389      53.149 -37.746  22.544  1.00  0.00           H  
ATOM   2466  N   ALA A 390      54.342 -40.506  26.374  1.00  0.00           N  
ATOM   2467  CA  ALA A 390      54.702 -41.321  27.540  1.00  0.00           C  
ATOM   2468  C   ALA A 390      55.728 -40.604  28.445  1.00  0.00           C  
ATOM   2469  O   ALA A 390      55.658 -40.687  29.677  1.00  0.00           O  
ATOM   2470  CB  ALA A 390      55.227 -42.677  27.050  1.00  0.00           C  
ATOM   2471  H   ALA A 390      54.704 -40.775  25.466  1.00  0.00           H  
ATOM   2472  HA  ALA A 390      53.804 -41.493  28.135  1.00  0.00           H  
ATOM   2473  HB1 ALA A 390      54.476 -43.167  26.429  1.00  0.00           H  
ATOM   2474  HB2 ALA A 390      56.136 -42.545  26.462  1.00  0.00           H  
ATOM   2475  HB3 ALA A 390      55.454 -43.317  27.902  1.00  0.00           H  
ATOM   2476  N   ALA A 391      56.618 -39.808  27.847  1.00  0.00           N  
ATOM   2477  CA  ALA A 391      57.574 -38.971  28.556  1.00  0.00           C  
ATOM   2478  C   ALA A 391      56.922 -37.843  29.369  1.00  0.00           C  
ATOM   2479  O   ALA A 391      57.495 -37.488  30.393  1.00  0.00           O  
ATOM   2480  CB  ALA A 391      58.604 -38.437  27.559  1.00  0.00           C  
ATOM   2481  H   ALA A 391      56.697 -39.860  26.835  1.00  0.00           H  
ATOM   2482  HA  ALA A 391      58.098 -39.598  29.274  1.00  0.00           H  
ATOM   2483  HB1 ALA A 391      59.069 -39.259  27.012  1.00  0.00           H  
ATOM   2484  HB2 ALA A 391      58.119 -37.768  26.856  1.00  0.00           H  
ATOM   2485  HB3 ALA A 391      59.380 -37.877  28.077  1.00  0.00           H  
ATOM   2486  N   ILE A 392      55.699 -37.386  29.059  1.00  0.00           N  
ATOM   2487  CA  ILE A 392      54.944 -36.454  29.926  1.00  0.00           C  
ATOM   2488  C   ILE A 392      54.753 -37.084  31.312  1.00  0.00           C  
ATOM   2489  O   ILE A 392      55.190 -36.530  32.322  1.00  0.00           O  
ATOM   2490  CB  ILE A 392      53.571 -36.075  29.314  1.00  0.00           C  
ATOM   2491  CG1 ILE A 392      53.739 -35.427  27.927  1.00  0.00           C  
ATOM   2492  CG2 ILE A 392      52.807 -35.110  30.244  1.00  0.00           C  
ATOM   2493  CD1 ILE A 392      52.426 -35.241  27.156  1.00  0.00           C  
ATOM   2494  H   ILE A 392      55.258 -37.720  28.210  1.00  0.00           H  
ATOM   2495  HA  ILE A 392      55.528 -35.541  30.050  1.00  0.00           H  
ATOM   2496  HB  ILE A 392      52.974 -36.980  29.206  1.00  0.00           H  
ATOM   2497 HG12 ILE A 392      54.217 -34.460  28.057  1.00  0.00           H  
ATOM   2498 HG13 ILE A 392      54.387 -36.042  27.308  1.00  0.00           H  
ATOM   2499 HG21 ILE A 392      52.645 -35.560  31.222  1.00  0.00           H  
ATOM   2500 HG22 ILE A 392      53.362 -34.180  30.360  1.00  0.00           H  
ATOM   2501 HG23 ILE A 392      51.824 -34.882  29.832  1.00  0.00           H  
ATOM   2502 HD11 ILE A 392      51.887 -36.187  27.101  1.00  0.00           H  
ATOM   2503 HD12 ILE A 392      51.799 -34.488  27.634  1.00  0.00           H  
ATOM   2504 HD13 ILE A 392      52.650 -34.907  26.144  1.00  0.00           H  
ATOM   2505  N   THR A 393      54.214 -38.306  31.350  1.00  0.00           N  
ATOM   2506  CA  THR A 393      53.978 -39.073  32.583  1.00  0.00           C  
ATOM   2507  C   THR A 393      55.283 -39.408  33.305  1.00  0.00           C  
ATOM   2508  O   THR A 393      55.374 -39.233  34.522  1.00  0.00           O  
ATOM   2509  CB  THR A 393      53.210 -40.364  32.260  1.00  0.00           C  
ATOM   2510  OG1 THR A 393      52.026 -40.035  31.574  1.00  0.00           O  
ATOM   2511  CG2 THR A 393      52.792 -41.150  33.502  1.00  0.00           C  
ATOM   2512  H   THR A 393      53.873 -38.701  30.481  1.00  0.00           H  
ATOM   2513  HA  THR A 393      53.368 -38.476  33.259  1.00  0.00           H  
ATOM   2514  HB  THR A 393      53.821 -41.003  31.621  1.00  0.00           H  
ATOM   2515 HG21 THR A 393      53.674 -41.505  34.035  1.00  0.00           H  
ATOM   2516 HG22 THR A 393      52.207 -40.511  34.165  1.00  0.00           H  
ATOM   2517 HG23 THR A 393      52.192 -42.012  33.210  1.00  0.00           H  
ATOM   2518  HG1 THR A 393      51.617 -40.848  31.271  1.00  0.00           H  
ATOM   2519  N   LYS A 394      56.334 -39.806  32.572  1.00  0.00           N  
ATOM   2520  CA  LYS A 394      57.638 -40.110  33.186  1.00  0.00           C  
ATOM   2521  C   LYS A 394      58.344 -38.857  33.712  1.00  0.00           C  
ATOM   2522  O   LYS A 394      58.992 -38.936  34.751  1.00  0.00           O  
ATOM   2523  CB  LYS A 394      58.502 -40.947  32.223  1.00  0.00           C  
ATOM   2524  CG  LYS A 394      59.615 -41.737  32.945  1.00  0.00           C  
ATOM   2525  CD  LYS A 394      60.986 -41.041  32.996  1.00  0.00           C  
ATOM   2526  CE  LYS A 394      61.930 -41.826  33.912  1.00  0.00           C  
ATOM   2527  NZ  LYS A 394      63.335 -41.374  33.783  1.00  0.00           N1+
ATOM   2528  H   LYS A 394      56.206 -39.934  31.571  1.00  0.00           H  
ATOM   2529  HA  LYS A 394      57.438 -40.719  34.069  1.00  0.00           H  
ATOM   2530  HB2 LYS A 394      57.851 -41.680  31.742  1.00  0.00           H  
ATOM   2531  HB3 LYS A 394      58.923 -40.316  31.440  1.00  0.00           H  
ATOM   2532  HG2 LYS A 394      59.290 -41.975  33.959  1.00  0.00           H  
ATOM   2533  HG3 LYS A 394      59.750 -42.683  32.418  1.00  0.00           H  
ATOM   2534  HD2 LYS A 394      60.889 -40.023  33.371  1.00  0.00           H  
ATOM   2535  HD3 LYS A 394      61.402 -41.019  31.989  1.00  0.00           H  
ATOM   2536  HE2 LYS A 394      61.870 -42.885  33.645  1.00  0.00           H  
ATOM   2537  HE3 LYS A 394      61.591 -41.713  34.946  1.00  0.00           H  
ATOM   2538  HZ1 LYS A 394      63.705 -41.470  32.839  1.00  0.00           H  
ATOM   2539  HZ2 LYS A 394      63.506 -40.408  34.067  1.00  0.00           H  
ATOM   2540  HZ3 LYS A 394      63.966 -41.880  34.388  1.00  0.00           H  
ATOM   2541  N   ALA A 395      58.162 -37.697  33.084  1.00  0.00           N  
ATOM   2542  CA  ALA A 395      58.725 -36.429  33.537  1.00  0.00           C  
ATOM   2543  C   ALA A 395      57.987 -35.839  34.746  1.00  0.00           C  
ATOM   2544  O   ALA A 395      58.650 -35.337  35.646  1.00  0.00           O  
ATOM   2545  CB  ALA A 395      58.742 -35.453  32.368  1.00  0.00           C  
ATOM   2546  H   ALA A 395      57.636 -37.689  32.217  1.00  0.00           H  
ATOM   2547  HA  ALA A 395      59.759 -36.597  33.833  1.00  0.00           H  
ATOM   2548  HB1 ALA A 395      59.312 -35.895  31.551  1.00  0.00           H  
ATOM   2549  HB2 ALA A 395      57.725 -35.249  32.031  1.00  0.00           H  
ATOM   2550  HB3 ALA A 395      59.218 -34.522  32.677  1.00  0.00           H  
ATOM   2551  N   ILE A 396      56.660 -35.998  34.838  1.00  0.00           N  
ATOM   2552  CA  ILE A 396      55.884 -35.689  36.053  1.00  0.00           C  
ATOM   2553  C   ILE A 396      56.455 -36.470  37.245  1.00  0.00           C  
ATOM   2554  O   ILE A 396      56.938 -35.862  38.201  1.00  0.00           O  
ATOM   2555  CB  ILE A 396      54.383 -35.993  35.817  1.00  0.00           C  
ATOM   2556  CG1 ILE A 396      53.769 -34.932  34.872  1.00  0.00           C  
ATOM   2557  CG2 ILE A 396      53.580 -36.051  37.131  1.00  0.00           C  
ATOM   2558  CD1 ILE A 396      52.461 -35.374  34.201  1.00  0.00           C  
ATOM   2559  H   ILE A 396      56.167 -36.380  34.036  1.00  0.00           H  
ATOM   2560  HA  ILE A 396      55.991 -34.630  36.291  1.00  0.00           H  
ATOM   2561  HB  ILE A 396      54.305 -36.970  35.339  1.00  0.00           H  
ATOM   2562 HG12 ILE A 396      53.588 -34.013  35.428  1.00  0.00           H  
ATOM   2563 HG13 ILE A 396      54.474 -34.701  34.076  1.00  0.00           H  
ATOM   2564 HG21 ILE A 396      53.965 -36.819  37.804  1.00  0.00           H  
ATOM   2565 HG22 ILE A 396      53.626 -35.090  37.648  1.00  0.00           H  
ATOM   2566 HG23 ILE A 396      52.544 -36.310  36.928  1.00  0.00           H  
ATOM   2567 HD11 ILE A 396      52.638 -36.264  33.598  1.00  0.00           H  
ATOM   2568 HD12 ILE A 396      51.696 -35.595  34.942  1.00  0.00           H  
ATOM   2569 HD13 ILE A 396      52.101 -34.572  33.555  1.00  0.00           H  
ATOM   2570  N   GLN A 397      56.548 -37.800  37.118  1.00  0.00           N  
ATOM   2571  CA  GLN A 397      57.078 -38.652  38.186  1.00  0.00           C  
ATOM   2572  C   GLN A 397      58.551 -38.340  38.489  1.00  0.00           C  
ATOM   2573  O   GLN A 397      58.944 -38.327  39.652  1.00  0.00           O  
ATOM   2574  CB  GLN A 397      56.855 -40.127  37.808  1.00  0.00           C  
ATOM   2575  CG  GLN A 397      56.964 -41.090  39.005  1.00  0.00           C  
ATOM   2576  CD  GLN A 397      58.385 -41.469  39.431  1.00  0.00           C  
ATOM   2577  OE1 GLN A 397      59.317 -41.538  38.641  1.00  0.00           O  
ATOM   2578  NE2 GLN A 397      58.564 -41.840  40.681  1.00  0.00           N  
ATOM   2579  H   GLN A 397      56.160 -38.240  36.292  1.00  0.00           H  
ATOM   2580  HA  GLN A 397      56.506 -38.434  39.092  1.00  0.00           H  
ATOM   2581  HB2 GLN A 397      55.840 -40.222  37.416  1.00  0.00           H  
ATOM   2582  HB3 GLN A 397      57.543 -40.423  37.014  1.00  0.00           H  
ATOM   2583  HG2 GLN A 397      56.452 -42.016  38.745  1.00  0.00           H  
ATOM   2584  HG3 GLN A 397      56.436 -40.656  39.856  1.00  0.00           H  
ATOM   2585 HE21 GLN A 397      57.814 -41.772  41.341  1.00  0.00           H  
ATOM   2586 HE22 GLN A 397      59.496 -42.121  40.972  1.00  0.00           H  
ATOM   2587  N   LEU A 398      59.353 -37.991  37.476  1.00  0.00           N  
ATOM   2588  CA  LEU A 398      60.744 -37.581  37.659  1.00  0.00           C  
ATOM   2589  C   LEU A 398      60.891 -36.259  38.424  1.00  0.00           C  
ATOM   2590  O   LEU A 398      61.782 -36.173  39.264  1.00  0.00           O  
ATOM   2591  CB  LEU A 398      61.431 -37.505  36.288  1.00  0.00           C  
ATOM   2592  CG  LEU A 398      62.902 -37.058  36.333  1.00  0.00           C  
ATOM   2593  CD1 LEU A 398      63.772 -37.994  37.177  1.00  0.00           C  
ATOM   2594  CD2 LEU A 398      63.429 -37.021  34.906  1.00  0.00           C  
ATOM   2595  H   LEU A 398      58.992 -38.062  36.532  1.00  0.00           H  
ATOM   2596  HA  LEU A 398      61.235 -38.353  38.248  1.00  0.00           H  
ATOM   2597  HB2 LEU A 398      61.375 -38.487  35.816  1.00  0.00           H  
ATOM   2598  HB3 LEU A 398      60.886 -36.794  35.671  1.00  0.00           H  
ATOM   2599  HG  LEU A 398      62.975 -36.050  36.743  1.00  0.00           H  
ATOM   2600 HD11 LEU A 398      63.470 -37.940  38.219  1.00  0.00           H  
ATOM   2601 HD12 LEU A 398      63.663 -39.017  36.814  1.00  0.00           H  
ATOM   2602 HD13 LEU A 398      64.816 -37.699  37.077  1.00  0.00           H  
ATOM   2603 HD21 LEU A 398      63.298 -37.989  34.425  1.00  0.00           H  
ATOM   2604 HD22 LEU A 398      62.908 -36.256  34.330  1.00  0.00           H  
ATOM   2605 HD23 LEU A 398      64.493 -36.794  34.915  1.00  0.00           H  
ATOM   2606  N   LEU A 399      60.056 -35.249  38.161  1.00  0.00           N  
ATOM   2607  CA  LEU A 399      60.092 -33.962  38.866  1.00  0.00           C  
ATOM   2608  C   LEU A 399      59.702 -34.118  40.336  1.00  0.00           C  
ATOM   2609  O   LEU A 399      60.395 -33.598  41.215  1.00  0.00           O  
ATOM   2610  CB  LEU A 399      59.142 -32.969  38.178  1.00  0.00           C  
ATOM   2611  CG  LEU A 399      59.650 -32.418  36.838  1.00  0.00           C  
ATOM   2612  CD1 LEU A 399      58.528 -31.620  36.183  1.00  0.00           C  
ATOM   2613  CD2 LEU A 399      60.848 -31.485  37.009  1.00  0.00           C  
ATOM   2614  H   LEU A 399      59.332 -35.391  37.462  1.00  0.00           H  
ATOM   2615  HA  LEU A 399      61.109 -33.575  38.846  1.00  0.00           H  
ATOM   2616  HB2 LEU A 399      58.179 -33.457  38.025  1.00  0.00           H  
ATOM   2617  HB3 LEU A 399      58.974 -32.126  38.848  1.00  0.00           H  
ATOM   2618  HG  LEU A 399      59.941 -33.229  36.175  1.00  0.00           H  
ATOM   2619 HD11 LEU A 399      57.697 -32.288  35.958  1.00  0.00           H  
ATOM   2620 HD12 LEU A 399      58.186 -30.840  36.861  1.00  0.00           H  
ATOM   2621 HD13 LEU A 399      58.893 -31.164  35.265  1.00  0.00           H  
ATOM   2622 HD21 LEU A 399      60.599 -30.673  37.693  1.00  0.00           H  
ATOM   2623 HD22 LEU A 399      61.710 -32.037  37.379  1.00  0.00           H  
ATOM   2624 HD23 LEU A 399      61.108 -31.066  36.040  1.00  0.00           H  
ATOM   2625  N   GLU A 400      58.688 -34.937  40.607  1.00  0.00           N  
ATOM   2626  CA  GLU A 400      58.275 -35.300  41.964  1.00  0.00           C  
ATOM   2627  C   GLU A 400      59.405 -36.080  42.665  1.00  0.00           C  
ATOM   2628  O   GLU A 400      59.863 -35.682  43.736  1.00  0.00           O  
ATOM   2629  CB  GLU A 400      56.939 -36.067  41.883  1.00  0.00           C  
ATOM   2630  CG  GLU A 400      55.814 -35.111  41.433  1.00  0.00           C  
ATOM   2631  CD  GLU A 400      54.452 -35.754  41.129  1.00  0.00           C  
ATOM   2632  OE1 GLU A 400      54.385 -36.992  40.954  1.00  0.00           O  
ATOM   2633  OE2 GLU A 400      53.474 -34.969  41.042  1.00  0.00           O1-
ATOM   2634  H   GLU A 400      58.135 -35.293  39.832  1.00  0.00           H  
ATOM   2635  HA  GLU A 400      58.108 -34.387  42.539  1.00  0.00           H  
ATOM   2636  HB2 GLU A 400      57.039 -36.892  41.177  1.00  0.00           H  
ATOM   2637  HB3 GLU A 400      56.692 -36.470  42.866  1.00  0.00           H  
ATOM   2638  HG2 GLU A 400      56.125 -34.584  40.530  1.00  0.00           H  
ATOM   2639  HG3 GLU A 400      55.682 -34.367  42.223  1.00  0.00           H  
ATOM   2640  N   GLN A 401      60.058 -36.996  41.942  1.00  0.00           N  
ATOM   2641  CA  GLN A 401      61.280 -37.725  42.323  1.00  0.00           C  
ATOM   2642  C   GLN A 401      62.585 -36.891  42.196  1.00  0.00           C  
ATOM   2643  O   GLN A 401      63.689 -37.437  42.052  1.00  0.00           O  
ATOM   2644  CB  GLN A 401      61.274 -39.034  41.518  1.00  0.00           C  
ATOM   2645  CG  GLN A 401      62.184 -40.170  42.001  1.00  0.00           C  
ATOM   2646  CD  GLN A 401      61.791 -41.456  41.282  1.00  0.00           C  
ATOM   2647  OE1 GLN A 401      61.171 -42.347  41.835  1.00  0.00           O  
ATOM   2648  NE2 GLN A 401      61.966 -41.524  39.981  1.00  0.00           N  
ATOM   2649  H   GLN A 401      59.647 -37.240  41.044  1.00  0.00           H  
ATOM   2650  HA  GLN A 401      61.180 -37.984  43.378  1.00  0.00           H  
ATOM   2651  HB2 GLN A 401      60.257 -39.430  41.553  1.00  0.00           H  
ATOM   2652  HB3 GLN A 401      61.510 -38.806  40.479  1.00  0.00           H  
ATOM   2653  HG2 GLN A 401      62.056 -40.311  43.074  1.00  0.00           H  
ATOM   2654  HG3 GLN A 401      63.227 -39.942  41.788  1.00  0.00           H  
ATOM   2655 HE21 GLN A 401      62.264 -40.715  39.475  1.00  0.00           H  
ATOM   2656 HE22 GLN A 401      61.430 -42.237  39.508  1.00  0.00           H  
ATOM   2657  N   LYS A 402      62.465 -35.558  42.255  1.00  0.00           N  
ATOM   2658  CA  LYS A 402      63.543 -34.566  42.457  1.00  0.00           C  
ATOM   2659  C   LYS A 402      63.157 -33.453  43.447  1.00  0.00           C  
ATOM   2660  O   LYS A 402      64.004 -32.623  43.756  1.00  0.00           O  
ATOM   2661  CB  LYS A 402      63.938 -33.917  41.108  1.00  0.00           C  
ATOM   2662  CG  LYS A 402      64.626 -34.840  40.096  1.00  0.00           C  
ATOM   2663  CD  LYS A 402      66.049 -35.262  40.489  1.00  0.00           C  
ATOM   2664  CE  LYS A 402      66.475 -36.490  39.674  1.00  0.00           C  
ATOM   2665  NZ  LYS A 402      65.685 -37.685  40.066  1.00  0.00           N1+
ATOM   2666  H   LYS A 402      61.513 -35.208  42.218  1.00  0.00           H  
ATOM   2667  HA  LYS A 402      64.409 -35.056  42.897  1.00  0.00           H  
ATOM   2668  HB2 LYS A 402      63.035 -33.527  40.640  1.00  0.00           H  
ATOM   2669  HB3 LYS A 402      64.606 -33.072  41.288  1.00  0.00           H  
ATOM   2670  HG2 LYS A 402      64.015 -35.723  39.969  1.00  0.00           H  
ATOM   2671  HG3 LYS A 402      64.672 -34.329  39.133  1.00  0.00           H  
ATOM   2672  HD2 LYS A 402      66.101 -35.502  41.552  1.00  0.00           H  
ATOM   2673  HD3 LYS A 402      66.729 -34.431  40.289  1.00  0.00           H  
ATOM   2674  HE2 LYS A 402      67.541 -36.671  39.839  1.00  0.00           H  
ATOM   2675  HE3 LYS A 402      66.330 -36.267  38.611  1.00  0.00           H  
ATOM   2676  HZ1 LYS A 402      65.801 -37.890  41.052  1.00  0.00           H  
ATOM   2677  HZ2 LYS A 402      64.693 -37.491  39.967  1.00  0.00           H  
ATOM   2678  HZ3 LYS A 402      65.925 -38.494  39.509  1.00  0.00           H  
ATOM   2679  N   GLY A 403      61.894 -33.365  43.884  1.00  0.00           N  
ATOM   2680  CA  GLY A 403      61.363 -32.152  44.530  1.00  0.00           C  
ATOM   2681  C   GLY A 403      61.331 -30.925  43.599  1.00  0.00           C  
ATOM   2682  O   GLY A 403      61.276 -29.788  44.062  1.00  0.00           O  
ATOM   2683  H   GLY A 403      61.239 -34.104  43.655  1.00  0.00           H  
ATOM   2684  HA2 GLY A 403      60.344 -32.350  44.862  1.00  0.00           H  
ATOM   2685  HA3 GLY A 403      61.974 -31.906  45.399  1.00  0.00           H  
ATOM   2686  N   ALA A 404      61.412 -31.148  42.285  1.00  0.00           N  
ATOM   2687  CA  ALA A 404      61.572 -30.120  41.259  1.00  0.00           C  
ATOM   2688  C   ALA A 404      60.239 -29.579  40.716  1.00  0.00           C  
ATOM   2689  O   ALA A 404      60.234 -28.584  39.996  1.00  0.00           O  
ATOM   2690  CB  ALA A 404      62.421 -30.728  40.140  1.00  0.00           C  
ATOM   2691  H   ALA A 404      61.359 -32.111  41.972  1.00  0.00           H  
ATOM   2692  HA  ALA A 404      62.119 -29.275  41.682  1.00  0.00           H  
ATOM   2693  HB1 ALA A 404      63.397 -31.019  40.531  1.00  0.00           H  
ATOM   2694  HB2 ALA A 404      61.920 -31.606  39.734  1.00  0.00           H  
ATOM   2695  HB3 ALA A 404      62.555 -29.999  39.343  1.00  0.00           H  
ATOM   2696  N   GLY A 405      59.120 -30.232  41.027  1.00  0.00           N  
ATOM   2697  CA  GLY A 405      57.778 -29.904  40.550  1.00  0.00           C  
ATOM   2698  C   GLY A 405      56.796 -31.034  40.856  1.00  0.00           C  
ATOM   2699  O   GLY A 405      57.218 -32.136  41.196  1.00  0.00           O  
ATOM   2700  H   GLY A 405      59.197 -31.078  41.577  1.00  0.00           H  
ATOM   2701  HA2 GLY A 405      57.429 -28.991  41.032  1.00  0.00           H  
ATOM   2702  HA3 GLY A 405      57.799 -29.753  39.473  1.00  0.00           H  
ATOM   2703  N   GLU A 406      55.501 -30.751  40.772  1.00  0.00           N  
ATOM   2704  CA  GLU A 406      54.403 -31.649  41.134  1.00  0.00           C  
ATOM   2705  C   GLU A 406      53.206 -31.489  40.182  1.00  0.00           C  
ATOM   2706  O   GLU A 406      53.070 -30.464  39.499  1.00  0.00           O  
ATOM   2707  CB  GLU A 406      54.012 -31.445  42.614  1.00  0.00           C  
ATOM   2708  CG  GLU A 406      53.384 -30.088  42.988  1.00  0.00           C  
ATOM   2709  CD  GLU A 406      54.339 -28.897  42.818  1.00  0.00           C  
ATOM   2710  OE1 GLU A 406      54.466 -28.374  41.687  1.00  0.00           O  
ATOM   2711  OE2 GLU A 406      54.976 -28.436  43.792  1.00  0.00           O1-
ATOM   2712  H   GLU A 406      55.221 -29.791  40.594  1.00  0.00           H  
ATOM   2713  HA  GLU A 406      54.745 -32.677  41.027  1.00  0.00           H  
ATOM   2714  HB2 GLU A 406      53.295 -32.223  42.878  1.00  0.00           H  
ATOM   2715  HB3 GLU A 406      54.896 -31.600  43.234  1.00  0.00           H  
ATOM   2716  HG2 GLU A 406      53.064 -30.138  44.031  1.00  0.00           H  
ATOM   2717  HG3 GLU A 406      52.488 -29.927  42.385  1.00  0.00           H  
ATOM   2718  N   LYS A 407      52.382 -32.538  40.062  1.00  0.00           N  
ATOM   2719  CA  LYS A 407      51.369 -32.649  39.005  1.00  0.00           C  
ATOM   2720  C   LYS A 407      50.207 -31.649  39.132  1.00  0.00           C  
ATOM   2721  O   LYS A 407      49.512 -31.613  40.147  1.00  0.00           O  
ATOM   2722  CB  LYS A 407      50.836 -34.093  38.936  1.00  0.00           C  
ATOM   2723  CG  LYS A 407      50.287 -34.405  37.534  1.00  0.00           C  
ATOM   2724  CD  LYS A 407      49.385 -35.646  37.486  1.00  0.00           C  
ATOM   2725  CE  LYS A 407      47.948 -35.324  37.928  1.00  0.00           C  
ATOM   2726  NZ  LYS A 407      47.215 -34.556  36.891  1.00  0.00           N1+
ATOM   2727  H   LYS A 407      52.613 -33.386  40.589  1.00  0.00           H  
ATOM   2728  HA  LYS A 407      51.889 -32.441  38.072  1.00  0.00           H  
ATOM   2729  HB2 LYS A 407      51.641 -34.798  39.148  1.00  0.00           H  
ATOM   2730  HB3 LYS A 407      50.061 -34.228  39.691  1.00  0.00           H  
ATOM   2731  HG2 LYS A 407      49.730 -33.557  37.157  1.00  0.00           H  
ATOM   2732  HG3 LYS A 407      51.131 -34.544  36.865  1.00  0.00           H  
ATOM   2733  HD2 LYS A 407      49.804 -36.417  38.134  1.00  0.00           H  
ATOM   2734  HD3 LYS A 407      49.364 -36.035  36.466  1.00  0.00           H  
ATOM   2735  HE2 LYS A 407      47.984 -34.759  38.863  1.00  0.00           H  
ATOM   2736  HE3 LYS A 407      47.424 -36.266  38.113  1.00  0.00           H  
ATOM   2737  HZ1 LYS A 407      47.674 -33.676  36.648  1.00  0.00           H  
ATOM   2738  HZ2 LYS A 407      47.142 -35.067  36.008  1.00  0.00           H  
ATOM   2739  HZ3 LYS A 407      46.263 -34.331  37.134  1.00  0.00           H  
ATOM   2740  N   LYS A 408      49.842 -31.046  37.996  1.00  0.00           N  
ATOM   2741  CA  LYS A 408      48.499 -30.510  37.693  1.00  0.00           C  
ATOM   2742  C   LYS A 408      48.110 -30.933  36.273  1.00  0.00           C  
ATOM   2743  O   LYS A 408      47.844 -30.091  35.398  1.00  0.00           O  
ATOM   2744  CB  LYS A 408      48.461 -28.988  37.955  1.00  0.00           C  
ATOM   2745  OXT LYS A 408      48.105 -32.151  36.009  1.00  0.00           O1-
ATOM   2746  CG  LYS A 408      47.054 -28.352  37.906  1.00  0.00           C  
ATOM   2747  CD  LYS A 408      46.984 -27.049  37.081  1.00  0.00           C  
ATOM   2748  CE  LYS A 408      47.139 -27.372  35.591  1.00  0.00           C  
ATOM   2749  NZ  LYS A 408      46.931 -26.227  34.685  1.00  0.00           N1+
ATOM   2750  H   LYS A 408      50.450 -31.223  37.205  1.00  0.00           H  
ATOM   2751  HA  LYS A 408      47.777 -30.983  38.357  1.00  0.00           H  
ATOM   2752  HB2 LYS A 408      48.889 -28.788  38.939  1.00  0.00           H  
ATOM   2753  HB3 LYS A 408      49.098 -28.506  37.226  1.00  0.00           H  
ATOM   2754  HG2 LYS A 408      46.336 -29.064  37.495  1.00  0.00           H  
ATOM   2755  HG3 LYS A 408      46.744 -28.133  38.928  1.00  0.00           H  
ATOM   2756  HD2 LYS A 408      47.770 -26.362  37.398  1.00  0.00           H  
ATOM   2757  HD3 LYS A 408      46.013 -26.582  37.246  1.00  0.00           H  
ATOM   2758  HE2 LYS A 408      46.434 -28.164  35.332  1.00  0.00           H  
ATOM   2759  HE3 LYS A 408      48.137 -27.778  35.419  1.00  0.00           H  
ATOM   2760  HZ1 LYS A 408      46.024 -25.798  34.694  1.00  0.00           H  
ATOM   2761  HZ2 LYS A 408      47.636 -25.483  34.704  1.00  0.00           H  
ATOM   2762  HZ3 LYS A 408      47.101 -26.509  33.708  1.00  0.00           H  
TER    2763      LYS A 408 
HETATM 2764 SI1  ANZ L   0      55.789 -25.535  28.060  1.00  0.00          SI  
HETATM 2765  C2  ANZ L   0      56.399 -23.788  27.984  1.00  0.00           C  
HETATM 2766  C6  ANZ L   0      57.088 -26.715  28.656  1.00  0.00           C  
HETATM 2767  C10 ANZ L   0      54.988 -26.047  26.497  1.00  0.00           C  
HETATM 2768  C11 ANZ L   0      55.600 -26.450  25.322  1.00  0.00           C  
HETATM 2769  F12 ANZ L   0      56.951 -26.446  25.312  1.00  0.00           F  
HETATM 2770  C13 ANZ L   0      53.600 -26.021  26.588  1.00  0.00           C  
HETATM 2771  C14 ANZ L   0      54.879 -26.872  24.200  1.00  0.00           C  
HETATM 2772  C15 ANZ L   0      52.845 -26.430  25.486  1.00  0.00           C  
HETATM 2773  C17 ANZ L   0      53.474 -26.850  24.306  1.00  0.00           C  
HETATM 2774  P19 ANZ L   0      47.669 -24.963  32.070  1.00  0.00           P1+
HETATM 2775  O20 ANZ L   0      46.375 -24.549  31.531  1.00  0.00           O1-
HETATM 2776  O21 ANZ L   0      47.805 -26.423  32.176  1.00  0.00           O1-
HETATM 2777  O22 ANZ L   0      48.060 -24.274  33.311  1.00  0.00           O1-
HETATM 2778  N23 ANZ L   0      50.815 -21.561  29.924  1.00  0.00           N  
HETATM 2779  C24 ANZ L   0      50.347 -21.687  31.215  1.00  0.00           C  
HETATM 2780  N26 ANZ L   0      50.388 -20.575  31.900  1.00  0.00           N  
HETATM 2781  C27 ANZ L   0      50.913 -19.651  31.000  1.00  0.00           C  
HETATM 2782  C28 ANZ L   0      51.175 -18.258  31.062  1.00  0.00           C  
HETATM 2783  N29 ANZ L   0      50.888 -17.489  32.104  1.00  0.00           N  
HETATM 2784  N32 ANZ L   0      51.704 -17.625  30.005  1.00  0.00           N  
HETATM 2785  C33 ANZ L   0      51.975 -18.344  28.913  1.00  0.00           C  
HETATM 2786  N35 ANZ L   0      51.775 -19.648  28.708  1.00  0.00           N  
HETATM 2787  C36 ANZ L   0      51.214 -20.251  29.803  1.00  0.00           C  
HETATM 2788  O37 ANZ L   0      48.733 -24.525  31.002  1.00  0.00           O  
HETATM 2789  C38 ANZ L   0      48.546 -24.903  29.657  1.00  0.00           C  
HETATM 2790  C41 ANZ L   0      49.775 -24.559  28.806  1.00  0.00           C  
HETATM 2791  O43 ANZ L   0      49.729 -23.166  28.492  1.00  0.00           O  
HETATM 2792  C44 ANZ L   0      51.119 -24.902  29.488  1.00  0.00           C  
HETATM 2793  O46 ANZ L   0      51.837 -25.975  28.768  1.00  0.00           O  
HETATM 2794  C47 ANZ L   0      51.959 -23.656  29.231  1.00  0.00           C  
HETATM 2795  O49 ANZ L   0      52.774 -24.001  28.071  1.00  0.00           O  
HETATM 2796  C50 ANZ L   0      50.961 -22.569  28.853  1.00  0.00           C  
HETATM 2797  C52 ANZ L   0      55.574 -27.356  23.000  1.00  0.00           C  
HETATM 2798  O53 ANZ L   0      54.882 -28.126  22.113  1.00  0.00           O  
HETATM 2799  C54 ANZ L   0      55.627 -28.849  21.047  1.00  0.00           C  
HETATM 2800  C55 ANZ L   0      54.871 -30.153  20.637  1.00  0.00           C  
HETATM 2801  C56 ANZ L   0      54.263 -30.794  21.899  1.00  0.00           C  
HETATM 2802  N60 ANZ L   0      55.853 -31.061  19.935  1.00  0.00           N  
HETATM 2803  S61 ANZ L   0      55.983 -32.723  20.161  1.00  0.00           S2+
HETATM 2804  C62 ANZ L   0      56.334 -30.527  18.638  1.00  0.00           C  
HETATM 2805  C66 ANZ L   0      53.695 -29.802  19.701  1.00  0.00           C  
HETATM 2806  O72 ANZ L   0      56.764 -27.197  22.757  1.00  0.00           O  
HETATM 2807  O73 ANZ L   0      54.277 -25.579  28.931  1.00  0.00           O  
HETATM 2808  B74 ANZ L   0      53.060 -25.465  28.049  1.00  0.00           B1-
HETATM 2809  O75 ANZ L   0      56.026 -33.020  21.561  1.00  0.00           O1-
HETATM 2810  O76 ANZ L   0      57.077 -33.206  19.395  1.00  0.00           O1-
HETATM 2811  C77 ANZ L   0      52.069 -34.391  18.387  1.00  0.00           C  
HETATM 2812 CL78 ANZ L   0      50.590 -34.988  17.710  1.00  0.00          CL  
HETATM 2813  C79 ANZ L   0      52.960 -33.680  17.586  1.00  0.00           C  
HETATM 2814  C81 ANZ L   0      54.153 -33.210  18.118  1.00  0.00           C  
HETATM 2815  C83 ANZ L   0      54.462 -33.405  19.468  1.00  0.00           C  
HETATM 2816  C84 ANZ L   0      53.560 -34.127  20.259  1.00  0.00           C  
HETATM 2817  C86 ANZ L   0      52.374 -34.621  19.727  1.00  0.00           C  
HETATM 2818  H3  ANZ L   0      57.161 -23.781  27.216  1.00  0.00           H  
HETATM 2819  H4  ANZ L   0      56.780 -23.612  28.975  1.00  0.00           H  
HETATM 2820  H5  ANZ L   0      55.534 -23.197  27.742  1.00  0.00           H  
HETATM 2821  H7  ANZ L   0      57.883 -26.632  27.935  1.00  0.00           H  
HETATM 2822  H8  ANZ L   0      56.607 -27.679  28.654  1.00  0.00           H  
HETATM 2823  H9  ANZ L   0      57.375 -26.358  29.630  1.00  0.00           H  
HETATM 2824  H16 ANZ L   0      51.787 -26.421  25.555  1.00  0.00           H  
HETATM 2825  H18 ANZ L   0      52.884 -27.153  23.480  1.00  0.00           H  
HETATM 2826  H25 ANZ L   0      49.958 -22.612  31.626  1.00  0.00           H  
HETATM 2827  H30 ANZ L   0      50.990 -16.486  32.064  1.00  0.00           H  
HETATM 2828  H31 ANZ L   0      50.381 -17.895  32.887  1.00  0.00           H  
HETATM 2829  H34 ANZ L   0      52.405 -17.806  28.081  1.00  0.00           H  
HETATM 2830  H39 ANZ L   0      48.341 -25.967  29.604  1.00  0.00           H  
HETATM 2831  H40 ANZ L   0      47.674 -24.382  29.259  1.00  0.00           H  
HETATM 2832  H42 ANZ L   0      49.715 -25.120  27.873  1.00  0.00           H  
HETATM 2833  H45 ANZ L   0      51.011 -25.081  30.558  1.00  0.00           H  
HETATM 2834  H48 ANZ L   0      52.558 -23.404  30.108  1.00  0.00           H  
HETATM 2835  H51 ANZ L   0      51.343 -22.058  27.973  1.00  0.00           H  
HETATM 2836  H57 ANZ L   0      55.064 -30.947  22.622  1.00  0.00           H  
HETATM 2837  H58 ANZ L   0      53.761 -31.721  21.637  1.00  0.00           H  
HETATM 2838  H59 ANZ L   0      53.517 -30.130  22.334  1.00  0.00           H  
HETATM 2839  H63 ANZ L   0      56.646 -29.500  18.759  1.00  0.00           H  
HETATM 2840  H64 ANZ L   0      55.536 -30.614  17.913  1.00  0.00           H  
HETATM 2841  H65 ANZ L   0      57.185 -31.107  18.309  1.00  0.00           H  
HETATM 2842  H67 ANZ L   0      52.971 -29.209  20.260  1.00  0.00           H  
HETATM 2843  H68 ANZ L   0      53.231 -30.725  19.353  1.00  0.00           H  
HETATM 2844  H69 ANZ L   0      54.048 -29.209  18.859  1.00  0.00           H  
HETATM 2845  H70 ANZ L   0      56.607 -29.153  21.418  1.00  0.00           H  
HETATM 2846  H71 ANZ L   0      55.769 -28.189  20.191  1.00  0.00           H  
HETATM 2847  H80 ANZ L   0      52.732 -33.508  16.568  1.00  0.00           H  
HETATM 2848  H82 ANZ L   0      54.840 -32.705  17.487  1.00  0.00           H  
HETATM 2849  H85 ANZ L   0      53.783 -34.304  21.277  1.00  0.00           H  
HETATM 2850  H87 ANZ L   0      51.702 -35.171  20.337  1.00  0.00           H  
CONECT 2764 2765 2766 2767 2807
CONECT 2765 2764 2818 2819 2820
CONECT 2766 2764 2821 2822 2823
CONECT 2767 2764 2768 2768 2770
CONECT 2768 2767 2767 2769 2771
CONECT 2769 2768
CONECT 2770 2767 2772 2772 2808
CONECT 2771 2768 2773 2773 2797
CONECT 2772 2770 2770 2773 2824
CONECT 2773 2771 2771 2772 2825
CONECT 2774 2775 2776 2777 2788
CONECT 2775 2774
CONECT 2776 2774
CONECT 2777 2774
CONECT 2778 2779 2787 2796
CONECT 2779 2778 2780 2780 2826
CONECT 2780 2779 2779 2781
CONECT 2781 2780 2782 2787 2787
CONECT 2782 2781 2783 2784 2784
CONECT 2783 2782 2827 2828
CONECT 2784 2782 2782 2785
CONECT 2785 2784 2786 2786 2829
CONECT 2786 2785 2785 2787
CONECT 2787 2778 2781 2781 2786
CONECT 2788 2774 2789
CONECT 2789 2788 2790 2830 2831
CONECT 2790 2789 2791 2792 2832
CONECT 2791 2790 2796
CONECT 2792 2790 2793 2794 2833
CONECT 2793 2792 2808
CONECT 2794 2792 2795 2796 2834
CONECT 2795 2794 2808
CONECT 2796 2778 2791 2794 2835
CONECT 2797 2771 2798 2806 2806
CONECT 2798 2797 2799
CONECT 2799 2798 2800 2845 2846
CONECT 2800 2799 2801 2802 2805
CONECT 2801 2800 2836 2837 2838
CONECT 2802 2800 2803 2804
CONECT 2803 2802 2809 2810 2815
CONECT 2804 2802 2839 2840 2841
CONECT 2805 2800 2842 2843 2844
CONECT 2806 2797 2797
CONECT 2807 2764 2808
CONECT 2808 2770 2793 2795 2807
CONECT 2809 2803
CONECT 2810 2803
CONECT 2811 2812 2813 2817 2817
CONECT 2812 2811
CONECT 2813 2811 2814 2814 2847
CONECT 2814 2813 2813 2815 2848
CONECT 2815 2803 2814 2816 2816
CONECT 2816 2815 2815 2817 2849
CONECT 2817 2811 2811 2816 2850
CONECT 2818 2765
CONECT 2819 2765
CONECT 2820 2765
CONECT 2821 2766
CONECT 2822 2766
CONECT 2823 2766
CONECT 2824 2772
CONECT 2825 2773
CONECT 2826 2779
CONECT 2827 2783
CONECT 2828 2783
CONECT 2829 2785
CONECT 2830 2789
CONECT 2831 2789
CONECT 2832 2790
CONECT 2833 2792
CONECT 2834 2794
CONECT 2835 2796
CONECT 2836 2801
CONECT 2837 2801
CONECT 2838 2801
CONECT 2839 2804
CONECT 2840 2804
CONECT 2841 2804
CONECT 2842 2805
CONECT 2843 2805
CONECT 2844 2805
CONECT 2845 2799
CONECT 2846 2799
CONECT 2847 2813
CONECT 2848 2814
CONECT 2849 2816
CONECT 2850 2817
END
