# Supplementary material for: Oxazoline scaffold in synthesis of benzosiloxaboroles and related ring-expanded heterocycles: diverse reactivity, structural peculiarities and antimicrobial activity
Source: RSC Adv. 2022 Aug 16;12(36):23099–117. doi: 10.1039/d2ra03910a (PMC9379557; doi:10.1039/d2ra03910a)
Supplement: RA-012-D2RA03910A-s007 [file RA-012-D2RA03910A-s007.cif]

# Electronic Supplementary Material (ESI) for RSC Advances.
# This journal is © The Royal Society of Chemistry 2022

####################################################################### 
# 
# This file contains crystal structure data downloaded from the 
# Cambridge Structural Database (CSD) hosted by the Cambridge 
# Crystallographic Data Centre (CCDC).
# 
# Full information about CCDC data access policies and citation 
# guidelines are available at http://www.ccdc.cam.ac.uk/access/V1 
# 
# Audit and citation data items may have been added by the CCDC. 
# Please retain this information to preserve the provenance of 
# this file and to allow appropriate attribution of the data. 
# 
#######################################################################

data_3a
_database_code_depnum_ccdc_archive 'CCDC 2166283'
loop_
_audit_author_name
_audit_author_address
'Krzysztof Durka'
;Warsaw University of Technology, Faculty of Chemistry
Poland
;
_audit_update_record             
;
2022-04-13 deposited with the CCDC.	2022-08-08 downloaded from the CCDC.
;

_audit_creation_method           SHELXL-2013
_chemical_name_systematic        
;
6-(4,4-dimethyl-2-oxazolin-2-yl)-7-fluoro-1,1-dimethyl-3-hydroxybenzo[1,2,3]siloxaborole
;
_chemical_name_common            ?
_chemical_melting_point          405
_chemical_formula_moiety         'C13 H17 B F N O3 Si'
_chemical_formula_sum            'C13 H17 B F N O3 Si'
_chemical_formula_weight         293.17

loop_
_atom_type_symbol
_atom_type_description
_atom_type_scat_dispersion_real
_atom_type_scat_dispersion_imag
_atom_type_scat_source
C C 0.0181 0.0091 'International Tables Vol C Tables 4.2.6.8 and 6.1.1.4'
H H 0.0000 0.0000 'International Tables Vol C Tables 4.2.6.8 and 6.1.1.4'
N N 0.0311 0.0180 'International Tables Vol C Tables 4.2.6.8 and 6.1.1.4'
O O 0.0492 0.0322 'International Tables Vol C Tables 4.2.6.8 and 6.1.1.4'
Si Si 0.2541 0.3302 'International Tables Vol C Tables 4.2.6.8 and 6.1.1.4'
F F 0.0727 0.0534 'International Tables Vol C Tables 4.2.6.8 and 6.1.1.4'
B B 0.0090 0.0039 'International Tables Vol C Tables 4.2.6.8 and 6.1.1.4'

_space_group_crystal_system      orthorhombic
_space_group_IT_number           19
_space_group_name_H-M_alt        'P 21 21 21'
_space_group_name_Hall           'P 2ac 2ab'

_shelx_space_group_comment       
;
The symmetry employed for this shelxl refinement is uniquely defined
by the following loop, which should always be used as a source of
symmetry information in preference to the above space-group names.
They are only intended as comments.
;

loop_
_space_group_symop_operation_xyz
'x, y, z'
'-x+1/2, -y, z+1/2'
'-x, y+1/2, -z+1/2'
'x+1/2, -y+1/2, -z'

_cell_length_a                   9.7672(3)
_cell_length_b                   12.4444(4)
_cell_length_c                   12.5674(3)
_cell_angle_alpha                90
_cell_angle_beta                 90
_cell_angle_gamma                90
_cell_volume                     1527.53(8)
_cell_formula_units_Z            4
_cell_measurement_temperature    100(2)
_cell_measurement_reflns_used    5273
_cell_measurement_theta_min      4.9800
_cell_measurement_theta_max      76.4580

_exptl_crystal_description       block
_exptl_crystal_colour            colourless
_exptl_crystal_density_diffrn    1.275
_exptl_crystal_F_000             616
_exptl_absorpt_coefficient_mu    1.512
_exptl_crystal_size_max          0.159
_exptl_crystal_size_mid          0.133
_exptl_crystal_size_min          0.093
loop_
_exptl_crystal_face_index_h
_exptl_crystal_face_index_k
_exptl_crystal_face_index_l
_exptl_crystal_face_perp_dist
1 -1 2 0.0475
-3 5 -5 0.0962
-1 5 3 0.0695
1 -5 -3 0.0232
-2 -1 5 0.0584
-3 -4 -5 0.0696
5 4 -2 0.0295
-5 -1 -3 0.0800
loop_
_exptl_oxdiff_crystal_face_indexfrac_h
_exptl_oxdiff_crystal_face_indexfrac_k
_exptl_oxdiff_crystal_face_indexfrac_l
_exptl_oxdiff_crystal_face_x
_exptl_oxdiff_crystal_face_y
_exptl_oxdiff_crystal_face_z
0.9905 -1.0054 1.9974 -0.0413 -0.2246 0.2187
-2.9720 5.0115 -4.9894 0.2286 0.8431 -0.4651
-1.0018 4.9896 3.0039 0.1261 0.5198 0.5059
1.0018 -4.9896 -3.0039 -0.1261 -0.5198 -0.5059
-2.0161 -1.0048 4.9859 -0.5115 0.0430 0.4753
-2.9849 -3.9772 -5.0085 -0.4302 0.0159 -0.8106
5.0064 3.9876 -1.9766 0.9517 -0.1218 0.0685
-4.9850 -0.9806 -3.0099 -0.5241 0.4700 -0.5243
_exptl_absorpt_correction_T_min  0.851
_exptl_absorpt_correction_T_max  1.000
_exptl_absorpt_correction_type   gaussian
_exptl_absorpt_process_details   
;
CrysAlisPro 1.171.40.67a (Rigaku Oxford Diffraction, 2019)
Numerical absorption correction based on gaussian integration over
			a multifaceted crystal model
Empirical absorption correction using spherical harmonics,
 implemented in SCALE3 ABSPACK scaling algorithm.
;
_oxdiff_exptl_absorpt_empirical_full_min 0.748
_oxdiff_exptl_absorpt_empirical_full_max 1.277
_oxdiff_exptl_absorpt_empirical_details 
;
Empirical correction (ABSPACK) includes:
- Absorption correction using spherical harmonics
- Frame scaling
;
_diffrn_ambient_temperature      100.01(10)
_diffrn_ambient_environment      N~2~
_diffrn_source                   'micro-focus sealed X-ray tube'
_diffrn_source_type              'SuperNova (Cu) X-ray Source'
_diffrn_radiation_probe          x-ray
_diffrn_radiation_type           'Cu K\a'
_diffrn_radiation_wavelength     1.54184
_diffrn_radiation_monochromator  mirror
_diffrn_measurement_device       'four-circle diffractometer'
_diffrn_measurement_device_type  'SuperNova, Dual, Cu at home/near, Atlas'
_diffrn_detector                 'CCD plate'
_diffrn_detector_type            Atlas
_diffrn_detector_area_resol_mean 10.4391

_diffrn_reflns_number            8470
_diffrn_reflns_av_unetI/netI     0.0201
_diffrn_reflns_av_R_equivalents  0.0184
_diffrn_reflns_limit_h_min       -11
_diffrn_reflns_limit_h_max       12
_diffrn_reflns_limit_k_min       -15
_diffrn_reflns_limit_k_max       15
_diffrn_reflns_limit_l_min       -14
_diffrn_reflns_limit_l_max       15
_diffrn_reflns_theta_min         5.001
_diffrn_reflns_theta_max         76.654
_diffrn_reflns_theta_full        67.679
_diffrn_measured_fraction_theta_max 0.999
_diffrn_measured_fraction_theta_full 1.000
_diffrn_reflns_Laue_measured_fraction_max 0.999
_diffrn_reflns_Laue_measured_fraction_full 1.000
_diffrn_reflns_point_group_measured_fraction_max 0.958
_diffrn_reflns_point_group_measured_fraction_full 0.985
_reflns_number_total             3081
_reflns_number_gt                3003
_reflns_threshold_expression     'I > 2\s(I)'
_reflns_Friedel_coverage         0.669
_reflns_Friedel_fraction_max     0.903
_reflns_Friedel_fraction_full    0.964

_reflns_special_details          
;
 Reflections were merged by SHELXL according to the crystal
 class for the calculation of statistics and refinement.
 
 _reflns_Friedel_fraction is defined as the number of unique
 Friedel pairs measured divided by the number that would be
 possible theoretically, ignoring centric projections and
 systematic absences.
;

_computing_structure_refinement  'SHELXL-2013 (Sheldrick, 2013)'
_computing_data_collection       'CrysAlisPro 1.171.40.67a (Rigaku OD, 2019)'
_computing_cell_refinement       'CrysAlisPro 1.171.40.67a (Rigaku OD, 2019)'
_computing_data_reduction        'CrysAlisPro 1.171.40.67a (Rigaku OD, 2019)'

_refine_ls_structure_factor_coef Fsqd
_refine_ls_matrix_type           full
_refine_ls_weighting_scheme      calc
_refine_ls_weighting_details     
'w=1/[\s^2^(Fo^2^)+(0.0405P)^2^+0.2784P] where P=(Fo^2^+2Fc^2^)/3'
_atom_sites_solution_primary     ?
_atom_sites_solution_secondary   ?
_atom_sites_solution_hydrogens   mixed
_refine_ls_hydrogen_treatment    mixed
_refine_ls_extinction_method     none
_refine_ls_extinction_coef       .
_refine_ls_abs_structure_details 
;
 Flack x determined using 1196 quotients [(I+)-(I-)]/[(I+)+(I-)]
 (Parsons and Flack (2004), Acta Cryst. A60, s61).
;
_refine_ls_abs_structure_Flack   0.018(9)
_chemical_absolute_configuration ?
_refine_ls_number_reflns         3081
_refine_ls_number_parameters     184
_refine_ls_number_restraints     1
_refine_ls_R_factor_all          0.0265
_refine_ls_R_factor_gt           0.0252
_refine_ls_wR_factor_ref         0.0677
_refine_ls_wR_factor_gt          0.0667
_refine_ls_goodness_of_fit_ref   1.037
_refine_ls_restrained_S_all      1.037
_refine_ls_shift/su_max          0.001
_refine_ls_shift/su_mean         0.000

loop_
_atom_site_label
_atom_site_type_symbol
_atom_site_fract_x
_atom_site_fract_y
_atom_site_fract_z
_atom_site_U_iso_or_equiv
_atom_site_adp_type
_atom_site_occupancy
_atom_site_site_symmetry_order
_atom_site_calc_flag
_atom_site_refinement_flags_posn
_atom_site_refinement_flags_adp
_atom_site_refinement_flags_occupancy
_atom_site_disorder_assembly
_atom_site_disorder_group
Si1 Si 0.78900(5) 0.71650(4) 0.58502(4) 0.02035(12) Uani 1 1 d . . . . .
F1 F 0.49757(12) 0.75476(9) 0.71664(9) 0.0272(3) Uani 1 1 d . . . . .
O1 O 0.94714(14) 0.43348(11) 0.61375(10) 0.0238(3) Uani 1 1 d D . . . .
O2 O 0.90176(13) 0.61710(11) 0.56491(10) 0.0224(3) Uani 1 1 d . . . . .
O3 O 0.26861(13) 0.65722(12) 0.80450(10) 0.0262(3) Uani 1 1 d . . . . .
N1 N 0.35641(16) 0.59908(13) 0.96011(12) 0.0214(3) Uani 1 1 d . . . . .
C9 C 0.37225(18) 0.61283(15) 0.86037(14) 0.0193(3) Uani 1 1 d . . . . .
C1 C 0.67644(18) 0.63552(14) 0.67561(14) 0.0199(3) Uani 1 1 d . . . . .
C4 C 0.56242(19) 0.48617(14) 0.81623(14) 0.0208(3) Uani 1 1 d . . . . .
H4 H 0.5255 0.4364 0.8658 0.025 Uiso 1 1 calc R U . . .
C2 C 0.55674(18) 0.65653(14) 0.72909(13) 0.0191(3) Uani 1 1 d . . . . .
C3 C 0.49711(18) 0.58475(15) 0.79999(13) 0.0190(3) Uani 1 1 d . . . . .
C8 C 0.8690(2) 0.83238(17) 0.65381(17) 0.0305(4) Uani 1 1 d . . . . .
H8A H 0.9096 0.8082 0.7210 0.046 Uiso 1 1 calc R U . . .
H8B H 0.7992 0.8870 0.6684 0.046 Uiso 1 1 calc R U . . .
H8C H 0.9406 0.8632 0.6084 0.046 Uiso 1 1 calc R U . . .
C6 C 0.73908(18) 0.53442(15) 0.69056(14) 0.0203(3) Uani 1 1 d . . . . .
C5 C 0.68084(19) 0.46030(15) 0.76046(14) 0.0216(4) Uani 1 1 d . . . . .
H5 H 0.7223 0.3919 0.7700 0.026 Uiso 1 1 calc R U . . .
C10 C 0.15531(19) 0.66486(18) 0.87914(15) 0.0261(4) Uani 1 1 d . . . . .
H10A H 0.0868 0.6078 0.8657 0.031 Uiso 1 1 calc R U . . .
H10B H 0.1098 0.7358 0.8740 0.031 Uiso 1 1 calc R U . . .
C11 C 0.2233(2) 0.65013(16) 0.98892(14) 0.0239(4) Uani 1 1 d . . . . .
C7 C 0.7109(2) 0.75840(18) 0.45830(15) 0.0307(4) Uani 1 1 d . . . . .
H7A H 0.6679 0.6962 0.4241 0.046 Uiso 1 1 calc R U . . .
H7B H 0.7818 0.7878 0.4114 0.046 Uiso 1 1 calc R U . . .
H7C H 0.6414 0.8135 0.4720 0.046 Uiso 1 1 calc R U . . .
B1 B 0.8726(2) 0.52385(17) 0.62015(16) 0.0208(4) Uani 1 1 d . . . . .
C12 C 0.1426(2) 0.5787(2) 1.06403(17) 0.0352(5) Uani 1 1 d . . . . .
H12A H 0.1937 0.5696 1.1305 0.053 Uiso 1 1 calc R U . . .
H12B H 0.1282 0.5083 1.0308 0.053 Uiso 1 1 calc R U . . .
H12C H 0.0538 0.6119 1.0792 0.053 Uiso 1 1 calc R U . . .
C13 C 0.2562(2) 0.75864(18) 1.03968(16) 0.0323(5) Uani 1 1 d . . . . .
H13A H 0.3036 0.7471 1.1074 0.048 Uiso 1 1 calc R U . . .
H13B H 0.1709 0.7982 1.0524 0.048 Uiso 1 1 calc R U . . .
H13C H 0.3150 0.8002 0.9918 0.048 Uiso 1 1 calc R U . . .
H1 H 1.011(2) 0.432(2) 0.5648(18) 0.048 Uiso 1 1 d D U . . .

loop_
_atom_site_aniso_label
_atom_site_aniso_U_11
_atom_site_aniso_U_22
_atom_site_aniso_U_33
_atom_site_aniso_U_23
_atom_site_aniso_U_13
_atom_site_aniso_U_12
Si1 0.0220(2) 0.0190(2) 0.0200(2) 0.00198(17) 0.00338(19) 0.00182(18)
F1 0.0278(5) 0.0216(5) 0.0322(6) 0.0056(4) 0.0069(4) 0.0081(4)
O1 0.0255(6) 0.0221(6) 0.0238(6) 0.0014(5) 0.0051(5) 0.0046(5)
O2 0.0230(6) 0.0201(6) 0.0242(6) 0.0010(5) 0.0038(5) 0.0014(5)
O3 0.0215(6) 0.0396(8) 0.0176(6) 0.0021(5) -0.0001(5) 0.0062(6)
N1 0.0211(7) 0.0258(8) 0.0174(7) 0.0003(6) 0.0014(5) 0.0041(6)
C9 0.0215(8) 0.0189(8) 0.0176(8) -0.0005(6) -0.0008(6) 0.0009(7)
C1 0.0226(8) 0.0199(8) 0.0173(8) 0.0000(6) 0.0002(6) -0.0009(7)
C4 0.0253(8) 0.0202(8) 0.0168(8) 0.0002(6) 0.0015(7) 0.0000(7)
C2 0.0226(8) 0.0169(8) 0.0177(7) -0.0010(6) -0.0007(7) 0.0023(6)
C3 0.0211(8) 0.0209(8) 0.0151(7) -0.0024(6) -0.0006(6) 0.0002(7)
C8 0.0329(10) 0.0240(9) 0.0346(10) -0.0030(9) 0.0041(8) -0.0023(8)
C6 0.0221(8) 0.0206(8) 0.0181(7) -0.0020(7) -0.0002(7) 0.0005(6)
C5 0.0255(9) 0.0184(8) 0.0209(8) -0.0001(7) 0.0027(7) 0.0027(7)
C10 0.0199(8) 0.0362(11) 0.0222(8) 0.0013(8) 0.0020(7) 0.0043(8)
C11 0.0223(8) 0.0309(9) 0.0187(8) 0.0009(7) 0.0018(7) 0.0061(8)
C7 0.0313(10) 0.0374(10) 0.0234(8) 0.0055(8) 0.0029(8) 0.0088(9)
B1 0.0224(9) 0.0213(10) 0.0187(9) -0.0006(7) -0.0011(7) -0.0005(8)
C12 0.0321(10) 0.0448(12) 0.0287(10) 0.0080(9) 0.0091(8) 0.0035(10)
C13 0.0367(11) 0.0345(11) 0.0258(9) -0.0067(8) 0.0017(8) 0.0095(8)

_geom_special_details            
;
 All esds (except the esd in the dihedral angle between two l.s. planes)
 are estimated using the full covariance matrix.  The cell esds are taken
 into account individually in the estimation of esds in distances, angles
 and torsion angles; correlations between esds in cell parameters are only
 used when they are defined by crystal symmetry.  An approximate (isotropic)
 treatment of cell esds is used for estimating esds involving l.s. planes.
;

loop_
_geom_bond_atom_site_label_1
_geom_bond_atom_site_label_2
_geom_bond_distance
_geom_bond_site_symmetry_2
_geom_bond_publ_flag
Si1 O2 1.6754(13) . ?
Si1 C7 1.841(2) . ?
Si1 C8 1.854(2) . ?
Si1 C1 1.8764(18) . ?
F1 C2 1.361(2) . ?
O1 B1 1.342(3) . ?
O1 H1 0.874(13) . ?
O2 B1 1.382(2) . ?
O3 C9 1.350(2) . ?
O3 C10 1.454(2) . ?
N1 C9 1.274(2) . ?
N1 C11 1.492(2) . ?
C9 C3 1.478(2) . ?
C1 C2 1.374(3) . ?
C1 C6 1.412(3) . ?
C4 C5 1.390(3) . ?
C4 C3 1.398(2) . ?
C4 H4 0.9500 . ?
C2 C3 1.390(2) . ?
C8 H8A 0.9800 . ?
C8 H8B 0.9800 . ?
C8 H8C 0.9800 . ?
C6 C5 1.395(3) . ?
C6 B1 1.582(3) . ?
C5 H5 0.9500 . ?
C10 C11 1.542(2) . ?
C10 H10A 0.9900 . ?
C10 H10B 0.9900 . ?
C11 C12 1.518(3) . ?
C11 C13 1.528(3) . ?
C7 H7A 0.9800 . ?
C7 H7B 0.9800 . ?
C7 H7C 0.9800 . ?
C12 H12A 0.9800 . ?
C12 H12B 0.9800 . ?
C12 H12C 0.9800 . ?
C13 H13A 0.9800 . ?
C13 H13B 0.9800 . ?
C13 H13C 0.9800 . ?

loop_
_geom_angle_atom_site_label_1
_geom_angle_atom_site_label_2
_geom_angle_atom_site_label_3
_geom_angle
_geom_angle_site_symmetry_1
_geom_angle_site_symmetry_3
_geom_angle_publ_flag
O2 Si1 C7 110.55(8) . . ?
O2 Si1 C8 111.56(9) . . ?
C7 Si1 C8 110.96(10) . . ?
O2 Si1 C1 94.60(7) . . ?
C7 Si1 C1 115.73(9) . . ?
C8 Si1 C1 112.45(9) . . ?
B1 O1 H1 116(2) . . ?
B1 O2 Si1 114.14(12) . . ?
C9 O3 C10 105.18(13) . . ?
C9 N1 C11 106.70(15) . . ?
N1 C9 O3 118.38(16) . . ?
N1 C9 C3 124.98(17) . . ?
O3 C9 C3 116.63(15) . . ?
C2 C1 C6 118.26(17) . . ?
C2 C1 Si1 133.89(14) . . ?
C6 C1 Si1 107.79(13) . . ?
C5 C4 C3 120.63(17) . . ?
C5 C4 H4 119.7 . . ?
C3 C4 H4 119.7 . . ?
F1 C2 C1 118.43(16) . . ?
F1 C2 C3 118.23(16) . . ?
C1 C2 C3 123.24(17) . . ?
C2 C3 C4 117.81(17) . . ?
C2 C3 C9 121.53(16) . . ?
C4 C3 C9 120.60(16) . . ?
Si1 C8 H8A 109.5 . . ?
Si1 C8 H8B 109.5 . . ?
H8A C8 H8B 109.5 . . ?
Si1 C8 H8C 109.5 . . ?
H8A C8 H8C 109.5 . . ?
H8B C8 H8C 109.5 . . ?
C5 C6 C1 119.76(17) . . ?
C5 C6 B1 129.32(17) . . ?
C1 C6 B1 110.93(16) . . ?
C4 C5 C6 120.24(17) . . ?
C4 C5 H5 119.9 . . ?
C6 C5 H5 119.9 . . ?
O3 C10 C11 104.01(14) . . ?
O3 C10 H10A 111.0 . . ?
C11 C10 H10A 111.0 . . ?
O3 C10 H10B 111.0 . . ?
C11 C10 H10B 111.0 . . ?
H10A C10 H10B 109.0 . . ?
N1 C11 C12 110.73(16) . . ?
N1 C11 C13 107.12(15) . . ?
C12 C11 C13 111.56(17) . . ?
N1 C11 C10 102.04(14) . . ?
C12 C11 C10 113.75(17) . . ?
C13 C11 C10 111.05(16) . . ?
Si1 C7 H7A 109.5 . . ?
Si1 C7 H7B 109.5 . . ?
H7A C7 H7B 109.5 . . ?
Si1 C7 H7C 109.5 . . ?
H7A C7 H7C 109.5 . . ?
H7B C7 H7C 109.5 . . ?
O1 B1 O2 124.19(18) . . ?
O1 B1 C6 123.40(17) . . ?
O2 B1 C6 112.40(16) . . ?
C11 C12 H12A 109.5 . . ?
C11 C12 H12B 109.5 . . ?
H12A C12 H12B 109.5 . . ?
C11 C12 H12C 109.5 . . ?
H12A C12 H12C 109.5 . . ?
H12B C12 H12C 109.5 . . ?
C11 C13 H13A 109.5 . . ?
C11 C13 H13B 109.5 . . ?
H13A C13 H13B 109.5 . . ?
C11 C13 H13C 109.5 . . ?
H13A C13 H13C 109.5 . . ?
H13B C13 H13C 109.5 . . ?

_refine_diff_density_max         0.196
_refine_diff_density_min         -0.229
_refine_diff_density_rms         0.036

_shelxl_version_number           2013-4

_shelx_res_file                  
;
TITL 2 in P2(1)2(1)2(1)
CELL  1.54178   9.7672  12.4444  12.5674   90.000   90.000   90.000
ZERR     4.00   0.0003   0.0004   0.0003    0.000    0.000    0.000
LATT  -1
SYMM  1/2 - X, - Y, 1/2 + Z
SYMM  - X, 1/2 + Y, 1/2 - Z
SYMM  1/2 + X, 1/2 - Y, - Z
SFAC  C    H    N    O    SI   F    B
UNIT  52 68 4 12 4 4 4
MERG   2
OMIT    -1  15   1
OMIT    -2  15   1
DFIX 0.87 0.01 O1 H1
FMAP   2
PLAN   20
ACTA
BOND   $H
L.S.  14
TEMP  -173.00
WGHT    0.040500    0.278400
FVAR       0.23858
MOLE    1
SI1   5    0.788999    0.716503    0.585018    11.00000    0.02202    0.01902 =
         0.02002    0.00198    0.00338    0.00182
F1    6    0.497569    0.754760    0.716636    11.00000    0.02782    0.02159 =
         0.03223    0.00558    0.00693    0.00809
O1    4    0.947141    0.433484    0.613749    11.00000    0.02549    0.02210 =
         0.02378    0.00139    0.00506    0.00463
O2    4    0.901761    0.617105    0.564911    11.00000    0.02301    0.02006 =
         0.02422    0.00102    0.00379    0.00141
O3    4    0.268609    0.657218    0.804496    11.00000    0.02147    0.03963 =
         0.01761    0.00213   -0.00009    0.00615
N1    3    0.356409    0.599083    0.960112    11.00000    0.02112    0.02577 =
         0.01739    0.00035    0.00141    0.00413
C9    1    0.372253    0.612826    0.860373    11.00000    0.02153    0.01892 =
         0.01759   -0.00051   -0.00079    0.00086
C1    1    0.676438    0.635516    0.675613    11.00000    0.02261    0.01990 =
         0.01731    0.00001    0.00016   -0.00087
C4    1    0.562416    0.486172    0.816228    11.00000    0.02530    0.02022 =
         0.01683    0.00017    0.00153   -0.00003
AFIX  43
H4    2    0.525537    0.436378    0.865842    11.00000   -1.20000
AFIX   0
C2    1    0.556735    0.656525    0.729087    11.00000    0.02261    0.01692 =
         0.01774   -0.00099   -0.00065    0.00229
C3    1    0.497105    0.584746    0.799991    11.00000    0.02105    0.02090 =
         0.01514   -0.00236   -0.00059    0.00017
C8    1    0.869023    0.832378    0.653807    11.00000    0.03291    0.02405 =
         0.03465   -0.00299    0.00412   -0.00229
AFIX  33
H8A   2    0.909590    0.808197    0.720989    11.00000   -1.50000
H8B   2    0.799224    0.887005    0.668373    11.00000   -1.50000
H8C   2    0.940551    0.863181    0.608418    11.00000   -1.50000
AFIX   0
C6    1    0.739081    0.534420    0.690556    11.00000    0.02211    0.02055 =
         0.01811   -0.00199   -0.00018    0.00053
C5    1    0.680839    0.460298    0.760463    11.00000    0.02552    0.01845 =
         0.02090   -0.00006    0.00269    0.00274
AFIX  43
H5    2    0.722252    0.391898    0.769993    11.00000   -1.20000
AFIX   0
C10   1    0.155314    0.664861    0.879141    11.00000    0.01995    0.03616 =
         0.02219    0.00126    0.00197    0.00428
AFIX  23
H10A  2    0.086830    0.607793    0.865747    11.00000   -1.20000
H10B  2    0.109828    0.735763    0.873985    11.00000   -1.20000
AFIX   0
C11   1    0.223254    0.650132    0.988920    11.00000    0.02232    0.03086 =
         0.01865    0.00088    0.00179    0.00609
C7    1    0.710888    0.758397    0.458296    11.00000    0.03131    0.03738 =
         0.02342    0.00551    0.00293    0.00877
AFIX  33
H7A   2    0.667907    0.696190    0.424082    11.00000   -1.50000
H7B   2    0.781756    0.787780    0.411384    11.00000   -1.50000
H7C   2    0.641427    0.813520    0.471975    11.00000   -1.50000
AFIX   0
B1    7    0.872636    0.523853    0.620155    11.00000    0.02242    0.02134 =
         0.01875   -0.00061   -0.00110   -0.00053
C12   1    0.142575    0.578665    1.064030    11.00000    0.03210    0.04482 =
         0.02874    0.00805    0.00913    0.00353
AFIX  33
H12A  2    0.193688    0.569607    1.130530    11.00000   -1.50000
H12B  2    0.128180    0.508306    1.030836    11.00000   -1.50000
H12C  2    0.053756    0.611928    1.079226    11.00000   -1.50000
AFIX   0
C13   1    0.256153    0.758636    1.039682    11.00000    0.03667    0.03454 =
         0.02578   -0.00667    0.00173    0.00953
AFIX  33
H13A  2    0.303628    0.747141    1.107430    11.00000   -1.50000
H13B  2    0.170940    0.798176    1.052409    11.00000   -1.50000
H13C  2    0.314996    0.800201    0.991772    11.00000   -1.50000
AFIX   0
H1    2    1.010713    0.431909    0.564787    11.00000   -1.50000
HKLF    4

REM  2 in P2(1)2(1)2(1)
REM R1 =  0.0252 for    3003 Fo > 4sig(Fo)  and  0.0265 for all    3081 data
REM    184 parameters refined using      1 restraints

END

WGHT      0.0413      0.2637

REM Highest difference peak  0.196,  deepest hole -0.229,  1-sigma level  0.036
Q1    1   0.7295  0.7355  0.5270  11.00000  0.05    0.20
Q2    1   0.8500  0.7827  0.6265  11.00000  0.05    0.19
Q3    1   0.7033  0.4857  0.7057  11.00000  0.05    0.18
Q4    1   0.7169  0.6773  0.6390  11.00000  0.05    0.17
Q5    1   0.7974  0.5265  0.6593  11.00000  0.05    0.17
Q6    1   0.1785  0.6572  0.9415  11.00000  0.05    0.17
Q7    1   0.7036  0.5739  0.6885  11.00000  0.05    0.16
Q8    1   0.4532  0.5979  0.8246  11.00000  0.05    0.15
Q9    1   0.5259  0.6196  0.7773  11.00000  0.05    0.14
Q10   1   0.1748  0.6237  1.0357  11.00000  0.05    0.14
Q11   1   0.5320  0.5361  0.8019  11.00000  0.05    0.13
Q12   1   0.6232  0.6492  0.6753  11.00000  0.05    0.13
Q13   1   0.7433  0.5189  0.7317  11.00000  0.05    0.13
Q14   1   0.9034  0.8831  0.5961  11.00000  0.05    0.13
Q15   1   0.3815  0.6193  0.9217  11.00000  0.05    0.12
Q16   1   0.2795  0.8238  0.9757  11.00000  0.05    0.11
Q17   1   0.8622  0.6557  0.5749  11.00000  0.05    0.11
Q18   1   0.3615  0.5989  0.6805  11.00000  0.05    0.11
Q19   1   0.6103  0.4791  0.7895  11.00000  0.05    0.11
Q20   1   0.4105  0.5875  0.9968  11.00000  0.05    0.11
;
_shelx_res_checksum              25755
_exptl_crystal_recrystallization_method 'Re-crystallisation from solvent: CHCl3'
####################################################################### 
# 
# This file contains crystal structure data downloaded from the 
# Cambridge Structural Database (CSD) hosted by the Cambridge 
# Crystallographic Data Centre (CCDC).
# 
# Full information about CCDC data access policies and citation 
# guidelines are available at http://www.ccdc.cam.ac.uk/access/V1 
# 
# Audit and citation data items may have been added by the CCDC. 
# Please retain this information to preserve the provenance of 
# this file and to allow appropriate attribution of the data. 
# 
#######################################################################

data_3b
_database_code_depnum_ccdc_archive 'CCDC 2166284'
loop_
_audit_author_name
_audit_author_address
'Krzysztof Durka'
;Warsaw University of Technology, Faculty of Chemistry
Poland
;
_audit_update_record             
;
2022-04-13 deposited with the CCDC.	2022-08-08 downloaded from the CCDC.
;

_audit_creation_method           SHELXL-2013
_chemical_name_systematic        
;
6-(3,4,4-Trimethyl-2-oxazolinium-2-yl)-7-fluoro-1,1-dimethyl-3-hydroxybenzo[1,2,3]siloxaborole trifluoromethanesulfonate
;
_chemical_name_common            ?
_chemical_melting_point          373
_chemical_formula_moiety         'C15 H20 B F4 N O6 S Si'
_chemical_formula_sum            'C15 H20 B F4 N O6 S Si'
_chemical_formula_weight         457.28

loop_
_atom_type_symbol
_atom_type_description
_atom_type_scat_dispersion_real
_atom_type_scat_dispersion_imag
_atom_type_scat_source
C C 0.0181 0.0091 'International Tables Vol C Tables 4.2.6.8 and 6.1.1.4'
H H 0.0000 0.0000 'International Tables Vol C Tables 4.2.6.8 and 6.1.1.4'
N N 0.0311 0.0180 'International Tables Vol C Tables 4.2.6.8 and 6.1.1.4'
O O 0.0492 0.0322 'International Tables Vol C Tables 4.2.6.8 and 6.1.1.4'
S S 0.3331 0.5567 'International Tables Vol C Tables 4.2.6.8 and 6.1.1.4'
B B 0.0090 0.0039 'International Tables Vol C Tables 4.2.6.8 and 6.1.1.4'
Si Si 0.2541 0.3302 'International Tables Vol C Tables 4.2.6.8 and 6.1.1.4'
F F 0.0727 0.0534 'International Tables Vol C Tables 4.2.6.8 and 6.1.1.4'

_space_group_crystal_system      monoclinic
_space_group_IT_number           14
_space_group_name_H-M_alt        'P 21/c'
_space_group_name_Hall           '-P 2ybc'

_shelx_space_group_comment       
;
The symmetry employed for this shelxl refinement is uniquely defined
by the following loop, which should always be used as a source of
symmetry information in preference to the above space-group names.
They are only intended as comments.
;

loop_
_space_group_symop_operation_xyz
'x, y, z'
'-x, y+1/2, -z+1/2'
'-x, -y, -z'
'x, -y-1/2, z-1/2'

_cell_length_a                   12.3262(2)
_cell_length_b                   10.8908(2)
_cell_length_c                   15.6822(3)
_cell_angle_alpha                90
_cell_angle_beta                 102.680(2)
_cell_angle_gamma                90
_cell_volume                     2053.87(7)
_cell_formula_units_Z            4
_cell_measurement_temperature    100(2)
_cell_measurement_reflns_used    14511
_cell_measurement_theta_min      3.6220
_cell_measurement_theta_max      75.7420

_exptl_crystal_description       shapeless
_exptl_crystal_colour            colourless
_exptl_crystal_density_diffrn    1.479
_exptl_crystal_F_000             944
_exptl_absorpt_coefficient_mu    2.596
_exptl_crystal_size_max          0.249
_exptl_crystal_size_mid          0.146
_exptl_crystal_size_min          0.091
loop_
_exptl_crystal_face_index_h
_exptl_crystal_face_index_k
_exptl_crystal_face_index_l
_exptl_crystal_face_perp_dist
8 1 0 0.0325
-8 -1 0 0.0584
0 5 -8 0.0957
-2 -5 8 0.0758
5 -4 4 0.0418
-5 4 -4 0.0649
-3 5 7 0.1131
2 -5 -8 0.0988
3 6 -3 0.0695
0 -6 5 0.0603
loop_
_exptl_oxdiff_crystal_face_indexfrac_h
_exptl_oxdiff_crystal_face_indexfrac_k
_exptl_oxdiff_crystal_face_indexfrac_l
_exptl_oxdiff_crystal_face_x
_exptl_oxdiff_crystal_face_y
_exptl_oxdiff_crystal_face_z
7.9958 1.0000 0.0119 -0.1635 -0.7685 0.6730
-7.9958 -1.0000 -0.0119 0.1635 0.7685 -0.6730
-0.0002 4.9908 -8.0083 -0.1255 -0.6229 -0.8629
-1.9988 -4.9909 8.0050 0.1877 0.7910 0.6799
4.9981 -3.9944 4.0140 -0.2212 0.0350 0.9775
-4.9981 3.9944 -4.0140 0.2212 -0.0350 -0.9775
-3.0011 5.0034 6.9917 1.0047 -0.1021 -0.0729
2.0017 -5.0043 -7.9937 -1.0427 0.1682 -0.0896
2.9972 5.9948 -3.0029 0.2122 -0.8815 -0.2926
0.0010 -5.9929 5.0084 -0.1674 0.6651 0.7090
_exptl_absorpt_correction_T_min  0.659
_exptl_absorpt_correction_T_max  1.000
_exptl_absorpt_correction_type   gaussian
_exptl_absorpt_process_details   
;
CrysAlisPro 1.171.40.67a (Rigaku Oxford Diffraction, 2019)
Numerical absorption correction based on gaussian integration over
			a multifaceted crystal model
Empirical absorption correction using spherical harmonics,
 implemented in SCALE3 ABSPACK scaling algorithm.
;
_oxdiff_exptl_absorpt_empirical_full_min 0.872
_oxdiff_exptl_absorpt_empirical_full_max 1.271
_oxdiff_exptl_absorpt_empirical_details 
;
Empirical correction (ABSPACK) includes:
- Absorption correction using spherical harmonics
- Frame scaling
;
_diffrn_ambient_temperature      100.00(10)
_diffrn_ambient_environment      N~2~
_diffrn_source                   'micro-focus sealed X-ray tube'
_diffrn_source_type              'SuperNova (Cu) X-ray Source'
_diffrn_radiation_probe          x-ray
_diffrn_radiation_type           'Cu K\a'
_diffrn_radiation_wavelength     1.54184
_diffrn_radiation_monochromator  mirror
_diffrn_measurement_device       'four-circle diffractometer'
_diffrn_measurement_device_type  'SuperNova, Dual, Cu at home/near, Atlas'
_diffrn_detector                 'CCD plate'
_diffrn_detector_type            Atlas
_diffrn_detector_area_resol_mean 5.2195
_diffrn_reflns_number            21659
_diffrn_reflns_av_unetI/netI     0.0124
_diffrn_reflns_av_R_equivalents  0.0210
_diffrn_reflns_limit_h_min       -15
_diffrn_reflns_limit_h_max       15
_diffrn_reflns_limit_k_min       -13
_diffrn_reflns_limit_k_max       13
_diffrn_reflns_limit_l_min       -19
_diffrn_reflns_limit_l_max       18
_diffrn_reflns_theta_min         3.675
_diffrn_reflns_theta_max         76.618
_diffrn_reflns_theta_full        67.679
_diffrn_measured_fraction_theta_max 0.991
_diffrn_measured_fraction_theta_full 0.999
_diffrn_reflns_Laue_measured_fraction_max 0.991
_diffrn_reflns_Laue_measured_fraction_full 0.999
_diffrn_reflns_point_group_measured_fraction_max 0.991
_diffrn_reflns_point_group_measured_fraction_full 0.999
_reflns_number_total             4285
_reflns_number_gt                4143
_reflns_threshold_expression     'I > 2\s(I)'
_reflns_Friedel_coverage         0.000
_reflns_Friedel_fraction_max     .
_reflns_Friedel_fraction_full    .

_reflns_special_details          
;
 Reflections were merged by SHELXL according to the crystal
 class for the calculation of statistics and refinement.
 
 _reflns_Friedel_fraction is defined as the number of unique
 Friedel pairs measured divided by the number that would be
 possible theoretically, ignoring centric projections and
 systematic absences.
;

_computing_structure_refinement  'SHELXL-2013 (Sheldrick, 2013)'
_computing_data_collection       'CrysAlisPro 1.171.40.67a (Rigaku OD, 2019)'
_computing_cell_refinement       'CrysAlisPro 1.171.40.67a (Rigaku OD, 2019)'
_computing_data_reduction        'CrysAlisPro 1.171.40.67a (Rigaku OD, 2019)'

_refine_ls_structure_factor_coef Fsqd
_refine_ls_matrix_type           full
_refine_ls_weighting_scheme      calc
_refine_ls_weighting_details     
'w=1/[\s^2^(Fo^2^)+(0.0686P)^2^+3.2960P] where P=(Fo^2^+2Fc^2^)/3'
_atom_sites_solution_hydrogens   mixed
_refine_ls_hydrogen_treatment    mixed
_refine_ls_extinction_method     none
_refine_ls_extinction_coef       .
_refine_ls_number_reflns         4285
_refine_ls_number_parameters     265
_refine_ls_number_restraints     1
_refine_ls_R_factor_all          0.0560
_refine_ls_R_factor_gt           0.0548
_refine_ls_wR_factor_ref         0.1496
_refine_ls_wR_factor_gt          0.1482
_refine_ls_goodness_of_fit_ref   1.060
_refine_ls_restrained_S_all      1.060
_refine_ls_shift/su_max          0.001
_refine_ls_shift/su_mean         0.000

loop_
_atom_site_label
_atom_site_type_symbol
_atom_site_fract_x
_atom_site_fract_y
_atom_site_fract_z
_atom_site_U_iso_or_equiv
_atom_site_adp_type
_atom_site_occupancy
_atom_site_site_symmetry_order
_atom_site_calc_flag
_atom_site_refinement_flags_posn
_atom_site_refinement_flags_adp
_atom_site_refinement_flags_occupancy
_atom_site_disorder_assembly
_atom_site_disorder_group
S1 S 0.91142(5) 0.77537(6) 1.06175(4) 0.03377(18) Uani 1 1 d . . . . .
Si1 Si 0.37116(6) 0.98495(7) 0.74349(5) 0.03354(19) Uani 1 1 d . . . . .
F1 F 0.61352(12) 1.09569(15) 0.71757(11) 0.0391(4) Uani 1 1 d . . . . .
O7 O 0.75982(14) 1.0399(2) 0.53138(12) 0.0375(4) Uani 1 1 d . . . . .
F4 F 0.73483(14) 0.90107(18) 0.98956(13) 0.0505(5) Uani 1 1 d . . . . .
N1 N 0.82577(16) 1.02519(19) 0.67244(13) 0.0264(4) Uani 1 1 d . . . . .
O4 O 0.85297(18) 0.7361(2) 1.12578(16) 0.0495(6) Uani 1 1 d . . . . .
O2 O 0.27717(14) 0.88069(18) 0.69652(13) 0.0363(4) Uani 1 1 d . . . . .
O1 O 0.25152(16) 0.71820(18) 0.58996(14) 0.0396(5) Uani 1 1 d D . . . .
F2 F 0.8547(2) 1.00080(17) 1.08420(15) 0.0655(6) Uani 1 1 d . . . . .
O5 O 1.02510(16) 0.8082(2) 1.09569(14) 0.0441(5) Uani 1 1 d . . . . .
F3 F 0.88464(17) 0.9640(2) 0.95756(14) 0.0685(7) Uani 1 1 d . . . . .
C15 C 0.8430(2) 0.9178(3) 1.02093(18) 0.0349(6) Uani 1 1 d . . . . .
C20 C 0.74368(19) 1.0066(2) 0.60688(16) 0.0260(5) Uani 1 1 d . . . . .
C3 C 0.47250(19) 0.9468(2) 0.67419(17) 0.0298(5) Uani 1 1 d . . . . .
C4 C 0.4306(2) 0.8484(2) 0.61997(17) 0.0313(5) Uani 1 1 d . . . . .
C11 C 0.9159(2) 1.0958(2) 0.64377(17) 0.0306(5) Uani 1 1 d . . . . .
C14 C 0.8360(2) 0.9827(2) 0.76232(16) 0.0314(5) Uani 1 1 d . . . . .
H14A H 0.9074 1.0099 0.7981 0.047 Uiso 1 1 calc R U . . .
H14B H 0.8323 0.8928 0.7631 0.047 Uiso 1 1 calc R U . . .
H14C H 0.7752 1.0168 0.7860 0.047 Uiso 1 1 calc R U . . .
C1 C 0.63508(19) 0.9514(2) 0.61061(17) 0.0288(5) Uani 1 1 d . . . . .
C7 C 0.4261(3) 0.9440(4) 0.8594(2) 0.0524(8) Uani 1 1 d . . . . .
H7A H 0.4527 0.8590 0.8632 0.079 Uiso 1 1 calc R U . . .
H7B H 0.3669 0.9523 0.8918 0.079 Uiso 1 1 calc R U . . .
H7C H 0.4876 0.9990 0.8847 0.079 Uiso 1 1 calc R U . . .
C5 C 0.4903(2) 0.8027(2) 0.56033(17) 0.0329(5) Uani 1 1 d . . . . .
H5 H 0.4615 0.7361 0.5230 0.040 Uiso 1 1 calc R U . . .
C2 C 0.5740(2) 0.9976(2) 0.66783(17) 0.0306(5) Uani 1 1 d . . . . .
C13 C 1.0298(2) 1.0395(3) 0.67898(18) 0.0363(6) Uani 1 1 d . . . . .
H13A H 1.0297 0.9539 0.6599 0.055 Uiso 1 1 calc R U . . .
H13B H 1.0471 1.0429 0.7430 0.055 Uiso 1 1 calc R U . . .
H13C H 1.0861 1.0857 0.6567 0.055 Uiso 1 1 calc R U . . .
B1 B 0.3114(2) 0.8092(3) 0.6347(2) 0.0336(6) Uani 1 1 d . . . . .
C12 C 0.9089(3) 1.2286(3) 0.6699(2) 0.0494(8) Uani 1 1 d . . . . .
H12A H 0.8342 1.2602 0.6451 0.074 Uiso 1 1 calc R U . . .
H12B H 0.9639 1.2769 0.6479 0.074 Uiso 1 1 calc R U . . .
H12C H 0.9239 1.2347 0.7338 0.074 Uiso 1 1 calc R U . . .
C6 C 0.5918(2) 0.8551(3) 0.55600(17) 0.0318(5) Uani 1 1 d . . . . .
H6 H 0.6318 0.8245 0.5152 0.038 Uiso 1 1 calc R U . . .
C8 C 0.3184(2) 1.1437(3) 0.7285(2) 0.0426(7) Uani 1 1 d . . . . .
H8A H 0.2905 1.1600 0.6661 0.064 Uiso 1 1 calc R U . . .
H8B H 0.3788 1.2012 0.7521 0.064 Uiso 1 1 calc R U . . .
H8C H 0.2580 1.1544 0.7594 0.064 Uiso 1 1 calc R U . . .
O6 O 0.8965(3) 0.7019(3) 0.9841(2) 0.0786(10) Uani 1 1 d . . . . .
C10 C 0.8776(2) 1.0758(3) 0.54494(19) 0.0419(7) Uani 1 1 d . . . . .
H10A H 0.8856 1.1523 0.5127 0.050 Uiso 1 1 calc R U . . .
H10B H 0.9217 1.0101 0.5249 0.050 Uiso 1 1 calc R U . . .
H1A H 0.1911(19) 0.703(4) 0.604(3) 0.063 Uiso 1 1 d D U . . .

loop_
_atom_site_aniso_label
_atom_site_aniso_U_11
_atom_site_aniso_U_22
_atom_site_aniso_U_33
_atom_site_aniso_U_23
_atom_site_aniso_U_13
_atom_site_aniso_U_12
S1 0.0284(3) 0.0321(3) 0.0404(4) -0.0028(3) 0.0066(3) 0.0027(2)
Si1 0.0211(3) 0.0419(4) 0.0399(4) -0.0001(3) 0.0117(3) 0.0010(3)
F1 0.0269(7) 0.0376(8) 0.0555(10) -0.0119(7) 0.0148(7) -0.0034(6)
O7 0.0226(8) 0.0547(12) 0.0345(9) 0.0114(9) 0.0050(7) -0.0023(8)
F4 0.0270(8) 0.0541(11) 0.0668(12) 0.0108(9) 0.0023(8) 0.0038(7)
N1 0.0215(9) 0.0260(10) 0.0327(10) 0.0034(8) 0.0084(8) 0.0005(7)
O4 0.0391(11) 0.0448(12) 0.0680(15) 0.0237(11) 0.0190(10) -0.0004(9)
O2 0.0221(8) 0.0385(10) 0.0501(11) 0.0038(8) 0.0116(8) -0.0017(7)
O1 0.0295(9) 0.0356(10) 0.0515(12) 0.0051(9) 0.0041(8) -0.0047(8)
F2 0.0823(15) 0.0331(10) 0.0709(14) -0.0113(9) -0.0051(11) 0.0156(9)
O5 0.0277(9) 0.0523(12) 0.0517(12) 0.0128(10) 0.0076(8) 0.0027(9)
F3 0.0469(11) 0.1023(18) 0.0573(12) 0.0490(12) 0.0138(9) 0.0017(11)
C15 0.0301(12) 0.0389(14) 0.0360(13) 0.0065(11) 0.0077(10) -0.0012(11)
C20 0.0207(11) 0.0263(11) 0.0318(12) 0.0015(9) 0.0076(9) 0.0033(9)
C3 0.0207(11) 0.0337(13) 0.0352(13) 0.0041(10) 0.0070(9) 0.0035(9)
C4 0.0238(11) 0.0342(13) 0.0349(13) 0.0075(10) 0.0044(9) 0.0051(10)
C11 0.0221(11) 0.0351(13) 0.0351(13) 0.0095(10) 0.0076(9) -0.0036(10)
C14 0.0293(12) 0.0347(13) 0.0304(12) 0.0043(10) 0.0073(10) -0.0021(10)
C1 0.0211(11) 0.0312(12) 0.0343(12) 0.0045(10) 0.0064(9) 0.0015(9)
C7 0.0459(17) 0.074(2) 0.0403(16) -0.0012(16) 0.0166(13) 0.0026(16)
C5 0.0298(12) 0.0309(13) 0.0359(13) -0.0004(10) 0.0024(10) 0.0006(10)
C2 0.0210(11) 0.0354(13) 0.0361(13) 0.0020(10) 0.0077(9) 0.0034(9)
C13 0.0224(11) 0.0457(16) 0.0402(14) 0.0061(12) 0.0053(10) -0.0020(11)
B1 0.0246(13) 0.0329(15) 0.0417(16) 0.0083(12) 0.0038(11) 0.0025(11)
C12 0.0445(17) 0.0339(15) 0.069(2) 0.0108(14) 0.0116(15) -0.0062(13)
C6 0.0247(11) 0.0393(14) 0.0312(12) 0.0020(11) 0.0058(9) 0.0033(10)
C8 0.0242(12) 0.0447(16) 0.0607(18) -0.0094(14) 0.0131(12) -0.0007(11)
O6 0.0770(19) 0.0778(19) 0.0708(18) -0.0401(15) -0.0057(14) 0.0291(16)
C10 0.0219(12) 0.066(2) 0.0369(14) 0.0127(13) 0.0035(10) -0.0064(12)

_geom_special_details            
;
 All esds (except the esd in the dihedral angle between two l.s. planes)
 are estimated using the full covariance matrix.  The cell esds are taken
 into account individually in the estimation of esds in distances, angles
 and torsion angles; correlations between esds in cell parameters are only
 used when they are defined by crystal symmetry.  An approximate (isotropic)
 treatment of cell esds is used for estimating esds involving l.s. planes.
;

loop_
_geom_bond_atom_site_label_1
_geom_bond_atom_site_label_2
_geom_bond_distance
_geom_bond_site_symmetry_2
_geom_bond_publ_flag
S1 O4 1.424(2) . ?
S1 O5 1.431(2) . ?
S1 O6 1.434(3) . ?
S1 C15 1.814(3) . ?
Si1 O2 1.673(2) . ?
Si1 C8 1.844(3) . ?
Si1 C7 1.850(3) . ?
Si1 C3 1.873(3) . ?
F1 C2 1.349(3) . ?
O7 C20 1.295(3) . ?
O7 C10 1.474(3) . ?
F4 C15 1.328(3) . ?
N1 C20 1.291(3) . ?
N1 C14 1.463(3) . ?
N1 C11 1.499(3) . ?
O2 B1 1.380(4) . ?
O1 B1 1.339(4) . ?
O1 H1A 0.836(10) . ?
F2 C15 1.326(3) . ?
F3 C15 1.315(3) . ?
C20 C1 1.480(3) . ?
C3 C2 1.392(3) . ?
C3 C4 1.395(4) . ?
C4 C5 1.403(4) . ?
C4 B1 1.595(4) . ?
C11 C12 1.511(4) . ?
C11 C13 1.520(3) . ?
C11 C10 1.533(4) . ?
C14 H14A 0.9800 . ?
C14 H14B 0.9800 . ?
C14 H14C 0.9800 . ?
C1 C6 1.385(4) . ?
C1 C2 1.386(3) . ?
C7 H7A 0.9800 . ?
C7 H7B 0.9800 . ?
C7 H7C 0.9800 . ?
C5 C6 1.390(4) . ?
C5 H5 0.9500 . ?
C13 H13A 0.9800 . ?
C13 H13B 0.9800 . ?
C13 H13C 0.9800 . ?
C12 H12A 0.9800 . ?
C12 H12B 0.9800 . ?
C12 H12C 0.9800 . ?
C6 H6 0.9500 . ?
C8 H8A 0.9800 . ?
C8 H8B 0.9800 . ?
C8 H8C 0.9800 . ?
C10 H10A 0.9900 . ?
C10 H10B 0.9900 . ?

loop_
_geom_angle_atom_site_label_1
_geom_angle_atom_site_label_2
_geom_angle_atom_site_label_3
_geom_angle
_geom_angle_site_symmetry_1
_geom_angle_site_symmetry_3
_geom_angle_publ_flag
O4 S1 O5 114.73(14) . . ?
O4 S1 O6 116.1(2) . . ?
O5 S1 O6 112.83(17) . . ?
O4 S1 C15 103.74(13) . . ?
O5 S1 C15 105.02(13) . . ?
O6 S1 C15 102.37(16) . . ?
O2 Si1 C8 112.93(12) . . ?
O2 Si1 C7 109.73(15) . . ?
C8 Si1 C7 113.21(17) . . ?
O2 Si1 C3 94.56(11) . . ?
C8 Si1 C3 113.27(13) . . ?
C7 Si1 C3 111.71(13) . . ?
C20 O7 C10 106.67(19) . . ?
C20 N1 C14 127.2(2) . . ?
C20 N1 C11 110.2(2) . . ?
C14 N1 C11 122.6(2) . . ?
B1 O2 Si1 113.77(17) . . ?
B1 O1 H1A 116(3) . . ?
F3 C15 F2 107.9(3) . . ?
F3 C15 F4 107.4(2) . . ?
F2 C15 F4 107.8(2) . . ?
F3 C15 S1 111.4(2) . . ?
F2 C15 S1 110.66(19) . . ?
F4 C15 S1 111.4(2) . . ?
N1 C20 O7 115.7(2) . . ?
N1 C20 C1 126.2(2) . . ?
O7 C20 C1 118.2(2) . . ?
C2 C3 C4 118.7(2) . . ?
C2 C3 Si1 132.7(2) . . ?
C4 C3 Si1 108.62(18) . . ?
C3 C4 C5 120.1(2) . . ?
C3 C4 B1 110.3(2) . . ?
C5 C4 B1 129.5(3) . . ?
N1 C11 C12 108.6(2) . . ?
N1 C11 C13 111.8(2) . . ?
C12 C11 C13 113.0(2) . . ?
N1 C11 C10 98.4(2) . . ?
C12 C11 C10 112.8(2) . . ?
C13 C11 C10 111.4(2) . . ?
N1 C14 H14A 109.5 . . ?
N1 C14 H14B 109.5 . . ?
H14A C14 H14B 109.5 . . ?
N1 C14 H14C 109.5 . . ?
H14A C14 H14C 109.5 . . ?
H14B C14 H14C 109.5 . . ?
C6 C1 C2 119.0(2) . . ?
C6 C1 C20 120.8(2) . . ?
C2 C1 C20 120.2(2) . . ?
Si1 C7 H7A 109.5 . . ?
Si1 C7 H7B 109.5 . . ?
H7A C7 H7B 109.5 . . ?
Si1 C7 H7C 109.5 . . ?
H7A C7 H7C 109.5 . . ?
H7B C7 H7C 109.5 . . ?
C6 C5 C4 119.8(2) . . ?
C6 C5 H5 120.1 . . ?
C4 C5 H5 120.1 . . ?
F1 C2 C1 118.9(2) . . ?
F1 C2 C3 119.3(2) . . ?
C1 C2 C3 121.8(2) . . ?
C11 C13 H13A 109.5 . . ?
C11 C13 H13B 109.5 . . ?
H13A C13 H13B 109.5 . . ?
C11 C13 H13C 109.5 . . ?
H13A C13 H13C 109.5 . . ?
H13B C13 H13C 109.5 . . ?
O1 B1 O2 124.6(3) . . ?
O1 B1 C4 122.8(3) . . ?
O2 B1 C4 112.6(2) . . ?
C11 C12 H12A 109.5 . . ?
C11 C12 H12B 109.5 . . ?
H12A C12 H12B 109.5 . . ?
C11 C12 H12C 109.5 . . ?
H12A C12 H12C 109.5 . . ?
H12B C12 H12C 109.5 . . ?
C1 C6 C5 120.6(2) . . ?
C1 C6 H6 119.7 . . ?
C5 C6 H6 119.7 . . ?
Si1 C8 H8A 109.5 . . ?
Si1 C8 H8B 109.5 . . ?
H8A C8 H8B 109.5 . . ?
Si1 C8 H8C 109.5 . . ?
H8A C8 H8C 109.5 . . ?
H8B C8 H8C 109.5 . . ?
O7 C10 C11 105.0(2) . . ?
O7 C10 H10A 110.8 . . ?
C11 C10 H10A 110.8 . . ?
O7 C10 H10B 110.8 . . ?
C11 C10 H10B 110.8 . . ?
H10A C10 H10B 108.8 . . ?

_refine_diff_density_max         1.001
_refine_diff_density_min         -0.527
_refine_diff_density_rms         0.069

_shelxl_version_number           2013-4

_shelx_res_file                  
;
TITL 2 in P2(1)/c
CELL  1.54178  12.3262  10.8908  15.6822   90.000  102.680   90.000
ZERR     4.00   0.0002   0.0002   0.0003    0.000    0.002    0.000
LATT   1
SYMM  - X, 1/2 + Y, 1/2 - Z
SFAC  C    H    N    O    S    B    SI   F
UNIT  60 80 4 24 4 4 4 16
MERG   2
OMIT     1   0   6
DFIX 0.84 0.01 O1 H1A
FMAP   2
PLAN   20
ACTA
BOND   $H
L.S.  14
TEMP  -173.00
WGHT    0.068600    3.296000
FVAR       0.20562
MOLE    1
S1    5    0.911417    0.775371    1.061746    11.00000    0.02841    0.03205 =
         0.04039   -0.00277    0.00658    0.00266
SI1   7    0.371161    0.984950    0.743491    11.00000    0.02109    0.04192 =
         0.03991   -0.00006    0.01166    0.00099
F1    8    0.613519    1.095691    0.717572    11.00000    0.02691    0.03759 =
         0.05550   -0.01188    0.01476   -0.00341
O7    4    0.759821    1.039937    0.531377    11.00000    0.02256    0.05467 =
         0.03455    0.01138    0.00497   -0.00235
F4    8    0.734830    0.901068    0.989562    11.00000    0.02698    0.05410 =
         0.06683    0.01079    0.00234    0.00378
N1    3    0.825774    1.025191    0.672439    11.00000    0.02155    0.02601 =
         0.03269    0.00344    0.00837    0.00054
O4    4    0.852967    0.736131    1.125779    11.00000    0.03908    0.04485 =
         0.06801    0.02369    0.01902   -0.00042
O2    4    0.277168    0.880695    0.696519    11.00000    0.02215    0.03853 =
         0.05008    0.00381    0.01164   -0.00167
O1    4    0.251521    0.718198    0.589955    11.00000    0.02955    0.03557 =
         0.05146    0.00506    0.00405   -0.00467
F2    8    0.854695    1.000802    1.084199    11.00000    0.08230    0.03314 =
         0.07090   -0.01130   -0.00505    0.01558
O5    4    1.025104    0.808199    1.095692    11.00000    0.02768    0.05225 =
         0.05171    0.01284    0.00756    0.00266
F3    8    0.884639    0.964046    0.957557    11.00000    0.04687    0.10232 =
         0.05729    0.04904    0.01382    0.00170
C15   1    0.842980    0.917822    1.020926    11.00000    0.03013    0.03893 =
         0.03597    0.00652    0.00772   -0.00116
C20   1    0.743683    1.006569    0.606875    11.00000    0.02072    0.02627 =
         0.03183    0.00152    0.00764    0.00332
C3    1    0.472501    0.946808    0.674193    11.00000    0.02074    0.03371 =
         0.03524    0.00408    0.00703    0.00353
C4    1    0.430604    0.848420    0.619970    11.00000    0.02384    0.03420 =
         0.03490    0.00754    0.00441    0.00511
C11   1    0.915908    1.095798    0.643774    11.00000    0.02215    0.03511 =
         0.03507    0.00947    0.00761   -0.00358
C14   1    0.836012    0.982657    0.762325    11.00000    0.02926    0.03473 =
         0.03041    0.00426    0.00725   -0.00211
AFIX  33
H14A  2    0.907376    1.009890    0.798149    11.00000   -1.50000
H14B  2    0.832349    0.892786    0.763069    11.00000   -1.50000
H14C  2    0.775172    1.016798    0.785980    11.00000   -1.50000
AFIX   0
C1    1    0.635085    0.951427    0.610614    11.00000    0.02114    0.03120 =
         0.03428    0.00452    0.00637    0.00151
C7    1    0.426061    0.943978    0.859433    11.00000    0.04590    0.07438 =
         0.04026   -0.00115    0.01655    0.00259
AFIX  33
H7A   2    0.452748    0.858963    0.863248    11.00000   -1.50000
H7B   2    0.366867    0.952251    0.891785    11.00000   -1.50000
H7C   2    0.487648    0.999016    0.884681    11.00000   -1.50000
AFIX   0
C5    1    0.490320    0.802678    0.560328    11.00000    0.02978    0.03090 =
         0.03586   -0.00044    0.00237    0.00056
AFIX  43
H5    2    0.461528    0.736114    0.523029    11.00000   -1.20000
AFIX   0
C2    1    0.574010    0.997617    0.667833    11.00000    0.02103    0.03540 =
         0.03611    0.00199    0.00765    0.00337
C13   1    1.029813    1.039549    0.678979    11.00000    0.02244    0.04566 =
         0.04019    0.00612    0.00528   -0.00204
AFIX  33
H13A  2    1.029675    0.953851    0.659900    11.00000   -1.50000
H13B  2    1.047140    1.042878    0.742987    11.00000   -1.50000
H13C  2    1.086051    1.085658    0.656745    11.00000   -1.50000
AFIX   0
B1    6    0.311405    0.809244    0.634684    11.00000    0.02458    0.03292 =
         0.04174    0.00826    0.00375    0.00251
C12   1    0.908859    1.228566    0.669941    11.00000    0.04452    0.03388 =
         0.06948    0.01076    0.01158   -0.00620
AFIX  33
H12A  2    0.834188    1.260200    0.645065    11.00000   -1.50000
H12B  2    0.963923    1.276947    0.647924    11.00000   -1.50000
H12C  2    0.923894    1.234676    0.733806    11.00000   -1.50000
AFIX   0
C6    1    0.591762    0.855086    0.555995    11.00000    0.02469    0.03934 =
         0.03123    0.00196    0.00583    0.00332
AFIX  43
H6    2    0.631790    0.824544    0.515177    11.00000   -1.20000
AFIX   0
C8    1    0.318441    1.143732    0.728501    11.00000    0.02419    0.04471 =
         0.06071   -0.00945    0.01307   -0.00066
AFIX  33
H8A   2    0.290495    1.159972    0.666071    11.00000   -1.50000
H8B   2    0.378775    1.201159    0.752104    11.00000   -1.50000
H8C   2    0.258036    1.154444    0.759362    11.00000   -1.50000
AFIX   0
O6    4    0.896470    0.701941    0.984147    11.00000    0.07705    0.07783 =
         0.07078   -0.04010   -0.00571    0.02912
C10   1    0.877639    1.075837    0.544940    11.00000    0.02186    0.06551 =
         0.03693    0.01274    0.00351   -0.00636
AFIX  23
H10A  2    0.885596    1.152262    0.512681    11.00000   -1.20000
H10B  2    0.921702    1.010144    0.524934    11.00000   -1.20000
AFIX   0
H1A   2    0.191102    0.702585    0.603555    11.00000   -1.50000
HKLF    4

REM  2 in P2(1)/c
REM R1 =  0.0548 for    4143 Fo > 4sig(Fo)  and  0.0560 for all    4285 data
REM    265 parameters refined using      1 restraints

END

WGHT      0.0687      3.2945

REM Highest difference peak  1.001,  deepest hole -0.527,  1-sigma level  0.069
Q1    1   0.9047  0.8384  1.0965  11.00000  0.05    1.00
Q2    1   0.8431  0.6959  1.0137  11.00000  0.05    0.67
Q3    1   0.7033  0.9315  0.4661  11.00000  0.05    0.60
Q4    1   0.3782  0.8072  0.6224  11.00000  0.05    0.45
Q5    1   0.8562  0.8004  1.1581  11.00000  0.05    0.44
Q6    1   0.7735  0.9305  0.7627  11.00000  0.05    0.43
Q7    1   0.9979  0.8553  1.1291  11.00000  0.05    0.42
Q8    1   0.9162  0.9468  1.1308  11.00000  0.05    0.41
Q9    1   0.9077  0.9262  0.7763  11.00000  0.05    0.40
Q10   1   0.6752  0.9500  0.5342  11.00000  0.05    0.38
Q11   1   0.8450  1.0530  0.8024  11.00000  0.05    0.38
Q12   1   0.5851  1.0694  0.6636  11.00000  0.05    0.36
Q13   1   0.5384  0.8011  0.5238  11.00000  0.05    0.35
Q14   1   0.4349  0.7416  0.5470  11.00000  0.05    0.33
Q15   1   0.8363  1.2318  0.6871  11.00000  0.05    0.32
Q16   1   0.8236  0.7587  0.9386  11.00000  0.05    0.30
Q17   1   0.5929  0.9186  0.5697  11.00000  0.05    0.29
Q18   1   0.9221  0.9023  0.9536  11.00000  0.05    0.29
Q19   1   0.5408  0.9687  0.6289  11.00000  0.05    0.28
Q20   1   0.9006  1.1600  0.6493  11.00000  0.05    0.27
;
_shelx_res_checksum              68703
_exptl_crystal_recrystallization_method 'Vapour deposition'
####################################################################### 
# 
# This file contains crystal structure data downloaded from the 
# Cambridge Structural Database (CSD) hosted by the Cambridge 
# Crystallographic Data Centre (CCDC).
# 
# Full information about CCDC data access policies and citation 
# guidelines are available at http://www.ccdc.cam.ac.uk/access/V1 
# 
# Audit and citation data items may have been added by the CCDC. 
# Please retain this information to preserve the provenance of 
# this file and to allow appropriate attribution of the data. 
# 
#######################################################################

data_3d
_database_code_depnum_ccdc_archive 'CCDC 2166285'
loop_
_audit_author_name
_audit_author_address
'Krzysztof Durka'
;Warsaw University of Technology, Faculty of Chemistry
Poland
;
_audit_update_record             
;
2022-04-13 deposited with the CCDC.	2022-08-08 downloaded from the CCDC.
;

_audit_creation_method           SHELXL-2013
_chemical_name_systematic        
;
6-[2-methyl-2-(N-methylpyrazinamido)propoxycarbonyl]-7-fluoro-1,1-dimethyl-3-hydroxybenzo[1,2,3]siloxaborole
;
_chemical_name_common            ?
_chemical_melting_point          402
_chemical_formula_moiety         '2(C19 H23 B F N3 O5 Si), H2O'
_chemical_formula_sum            'C19 H24 B F N3 O5.50 Si'
_chemical_formula_weight         440.31

loop_
_atom_type_symbol
_atom_type_description
_atom_type_scat_dispersion_real
_atom_type_scat_dispersion_imag
_atom_type_scat_source
C C 0.0181 0.0091 'International Tables Vol C Tables 4.2.6.8 and 6.1.1.4'
H H 0.0000 0.0000 'International Tables Vol C Tables 4.2.6.8 and 6.1.1.4'
B B 0.0090 0.0039 'International Tables Vol C Tables 4.2.6.8 and 6.1.1.4'
N N 0.0311 0.0180 'International Tables Vol C Tables 4.2.6.8 and 6.1.1.4'
O O 0.0492 0.0322 'International Tables Vol C Tables 4.2.6.8 and 6.1.1.4'
F F 0.0727 0.0534 'International Tables Vol C Tables 4.2.6.8 and 6.1.1.4'
Si Si 0.2541 0.3302 'International Tables Vol C Tables 4.2.6.8 and 6.1.1.4'

_space_group_crystal_system      triclinic
_space_group_IT_number           2
_space_group_name_H-M_alt        'P -1'
_space_group_name_Hall           '-P 1'

_shelx_space_group_comment       
;
The symmetry employed for this shelxl refinement is uniquely defined
by the following loop, which should always be used as a source of
symmetry information in preference to the above space-group names.
They are only intended as comments.
;

loop_
_space_group_symop_operation_xyz
'x, y, z'
'-x, -y, -z'

_cell_length_a                   7.3320(2)
_cell_length_b                   10.4076(2)
_cell_length_c                   14.5602(4)
_cell_angle_alpha                100.665(2)
_cell_angle_beta                 100.149(2)
_cell_angle_gamma                91.918(2)
_cell_volume                     1072.28(5)
_cell_formula_units_Z            2
_cell_measurement_temperature    100(2)
_cell_measurement_reflns_used    8593
_cell_measurement_theta_min      3.0740
_cell_measurement_theta_max      72.3880

_exptl_crystal_description       block
_exptl_crystal_colour            colourless
_exptl_crystal_density_diffrn    1.364
_exptl_crystal_F_000             462
_exptl_absorpt_coefficient_mu    1.385
_exptl_crystal_size_max          0.197
_exptl_crystal_size_mid          0.110
_exptl_crystal_size_min          0.083
loop_
_exptl_crystal_face_index_h
_exptl_crystal_face_index_k
_exptl_crystal_face_index_l
_exptl_crystal_face_perp_dist
0 5 -3 0.0464
0 -5 3 0.0464
5 -2 0 0.0880
-2 1 0 0.0711
1 0 5 0.0235
-2 3 5 0.0377
0 0 -1 0.0390
loop_
_exptl_oxdiff_crystal_face_indexfrac_h
_exptl_oxdiff_crystal_face_indexfrac_k
_exptl_oxdiff_crystal_face_indexfrac_l
_exptl_oxdiff_crystal_face_x
_exptl_oxdiff_crystal_face_y
_exptl_oxdiff_crystal_face_z
-0.0061 5.0031 -2.9777 0.5341 -0.0022 0.5441
0.0061 -5.0031 2.9777 -0.5341 0.0022 -0.5441
4.9936 -1.9832 0.0166 0.5496 0.0168 -0.9410
-1.9978 0.9933 -0.0058 -0.1999 -0.0195 0.3952
0.9915 0.0000 5.0021 0.0904 -0.5515 -0.2762
-2.0082 2.9904 4.9996 -0.0600 -0.6767 0.4572
0.0013 0.0007 -0.9994 0.0119 0.1059 0.0251
_exptl_absorpt_correction_T_min  0.575
_exptl_absorpt_correction_T_max  1.000
_exptl_absorpt_correction_type   gaussian
_exptl_absorpt_process_details   
;
CrysAlisPro 1.171.40.67a (Rigaku Oxford Diffraction, 2019)
Numerical absorption correction based on gaussian integration over
			a multifaceted crystal model
Empirical absorption correction using spherical harmonics,
 implemented in SCALE3 ABSPACK scaling algorithm.
;
_oxdiff_exptl_absorpt_empirical_full_min 0.413
_oxdiff_exptl_absorpt_empirical_full_max 2.686
_oxdiff_exptl_absorpt_empirical_details 
;
Empirical correction (ABSPACK) includes:
- Absorption correction using spherical harmonics
- Frame scaling
;
_diffrn_ambient_temperature      100.01(10)
_diffrn_ambient_environment      N~2~
_diffrn_source                   'micro-focus sealed X-ray tube'
_diffrn_source_type              'SuperNova (Cu) X-ray Source'
_diffrn_radiation_probe          x-ray
_diffrn_radiation_type           'Cu K\a'
_diffrn_radiation_wavelength     1.54184
_diffrn_radiation_monochromator  mirror
_diffrn_measurement_device       'four-circle diffractometer'
_diffrn_measurement_device_type  'SuperNova, Dual, Cu at home/near, Atlas'
_diffrn_detector                 'CCD plate'
_diffrn_detector_type            Atlas
_diffrn_detector_area_resol_mean 5.2195

_diffrn_reflns_number            15571
_diffrn_reflns_av_unetI/netI     0.0389
_diffrn_reflns_av_R_equivalents  0.0648
_diffrn_reflns_limit_h_min       -9
_diffrn_reflns_limit_h_max       8
_diffrn_reflns_limit_k_min       -12
_diffrn_reflns_limit_k_max       12
_diffrn_reflns_limit_l_min       -17
_diffrn_reflns_limit_l_max       17
_diffrn_reflns_theta_min         3.143
_diffrn_reflns_theta_max         72.668
_diffrn_reflns_theta_full        67.679
_diffrn_measured_fraction_theta_max 0.984
_diffrn_measured_fraction_theta_full 1.000
_diffrn_reflns_Laue_measured_fraction_max 0.984
_diffrn_reflns_Laue_measured_fraction_full 1.000
_diffrn_reflns_point_group_measured_fraction_max 0.984
_diffrn_reflns_point_group_measured_fraction_full 1.000
_reflns_number_total             4189
_reflns_number_gt                3702
_reflns_threshold_expression     'I > 2\s(I)'
_reflns_Friedel_coverage         0.000
_reflns_Friedel_fraction_max     .
_reflns_Friedel_fraction_full    .

_reflns_special_details          
;
 Reflections were merged by SHELXL according to the crystal
 class for the calculation of statistics and refinement.
 
 _reflns_Friedel_fraction is defined as the number of unique
 Friedel pairs measured divided by the number that would be
 possible theoretically, ignoring centric projections and
 systematic absences.
;

_computing_structure_refinement  'SHELXL-2013 (Sheldrick, 2013)'
_computing_data_collection       'CrysAlisPro 1.171.40.67a (Rigaku OD, 2019)'
_computing_cell_refinement       'CrysAlisPro 1.171.40.67a (Rigaku OD, 2019)'
_computing_data_reduction        'CrysAlisPro 1.171.40.67a (Rigaku OD, 2019)'

_refine_special_details          
;
 ?
;
_refine_ls_structure_factor_coef Fsqd
_refine_ls_matrix_type           full
_refine_ls_weighting_scheme      calc
_refine_ls_weighting_details     
'w=1/[\s^2^(Fo^2^)+(0.0978P)^2^+0.4598P] where P=(Fo^2^+2Fc^2^)/3'
_atom_sites_solution_hydrogens   mixed
_refine_ls_hydrogen_treatment    mixed
_refine_ls_extinction_method     none
_refine_ls_extinction_coef       .
_refine_ls_number_reflns         4189
_refine_ls_number_parameters     289
_refine_ls_number_restraints     3
_refine_ls_R_factor_all          0.0582
_refine_ls_R_factor_gt           0.0525
_refine_ls_wR_factor_ref         0.1490
_refine_ls_wR_factor_gt          0.1421
_refine_ls_goodness_of_fit_ref   1.052
_refine_ls_restrained_S_all      1.051
_refine_ls_shift/su_max          0.001
_refine_ls_shift/su_mean         0.000

loop_
_atom_site_label
_atom_site_type_symbol
_atom_site_fract_x
_atom_site_fract_y
_atom_site_fract_z
_atom_site_U_iso_or_equiv
_atom_site_adp_type
_atom_site_occupancy
_atom_site_site_symmetry_order
_atom_site_calc_flag
_atom_site_refinement_flags_posn
_atom_site_refinement_flags_adp
_atom_site_refinement_flags_occupancy
_atom_site_disorder_assembly
_atom_site_disorder_group
C18 C 0.4230(3) 0.10471(18) 0.73500(13) 0.0219(4) Uani 1 1 d . . . . .
H18A H 0.5525 0.1375 0.7417 0.033 Uiso 1 1 calc R U . . .
H18B H 0.4066 0.0137 0.7003 0.033 Uiso 1 1 calc R U . . .
H18C H 0.3919 0.1087 0.7982 0.033 Uiso 1 1 calc R U . . .
C19 C 0.0936(3) 0.1352(2) 0.66830(14) 0.0249(4) Uani 1 1 d . . . . .
H19A H 0.0107 0.1875 0.6321 0.037 Uiso 1 1 calc R U . . .
H19B H 0.0609 0.1393 0.7311 0.037 Uiso 1 1 calc R U . . .
H19C H 0.0806 0.0439 0.6342 0.037 Uiso 1 1 calc R U . . .
O6 O 0.0890(5) 0.4356(4) 0.5142(3) 0.0392(8) Uani 0.5 1 d D . P . .
H6B H 0.073(9) 0.480(6) 0.468(3) 0.047 Uiso 0.5 1 d D U P . .
H6A H 0.021(8) 0.460(6) 0.557(3) 0.047 Uiso 0.5 1 d D U P . .
Si1 Si 0.05699(7) 0.20197(5) 1.15750(3) 0.02033(17) Uani 1 1 d . . . . .
O4 O 0.27423(19) 0.33125(13) 0.82599(9) 0.0191(3) Uani 1 1 d . . . . .
O2 O 0.11644(19) 0.52310(13) 1.34114(9) 0.0207(3) Uani 1 1 d D . . . .
O5 O 0.64336(18) 0.27234(13) 0.64899(9) 0.0206(3) Uani 1 1 d . . . . .
F1 F 0.15068(19) 0.21177(11) 0.94644(8) 0.0276(3) Uani 1 1 d . . . . .
O1 O 0.05359(19) 0.30393(13) 1.26021(9) 0.0211(3) Uani 1 1 d . . . . .
O3 O 0.2970(2) 0.55075(13) 0.85674(9) 0.0235(3) Uani 1 1 d . . . . .
N2 N 0.7096(2) 0.21779(16) 0.45943(12) 0.0234(4) Uani 1 1 d . . . . .
N1 N 0.3469(2) 0.19013(15) 0.58434(10) 0.0174(3) Uani 1 1 d . . . . .
C1 C 0.1459(3) 0.33056(17) 1.09858(13) 0.0180(4) Uani 1 1 d . . . . .
C2 C 0.1805(3) 0.32834(18) 1.00822(13) 0.0183(4) Uani 1 1 d . . . . .
C5 C 0.2267(2) 0.56438(17) 1.13702(12) 0.0174(4) Uani 1 1 d . . . . .
H5 H 0.2423 0.6457 1.1807 0.021 Uiso 1 1 calc R U . . .
C9 C 0.2728(2) 0.44828(18) 0.88173(12) 0.0167(4) Uani 1 1 d . . . . .
C6 C 0.1710(2) 0.45039(18) 1.16485(12) 0.0171(4) Uani 1 1 d . . . . .
C11 C 0.2948(2) 0.18951(17) 0.67992(12) 0.0174(4) Uani 1 1 d . . . . .
C13 C 0.5166(3) 0.23901(17) 0.57914(12) 0.0172(4) Uani 1 1 d . . . . .
C10 C 0.3091(2) 0.33328(17) 0.73123(12) 0.0164(4) Uani 1 1 d . . . . .
H10A H 0.4343 0.3745 0.7345 0.020 Uiso 1 1 calc R U . . .
H10B H 0.2159 0.3832 0.6973 0.020 Uiso 1 1 calc R U . . .
C3 C 0.2383(2) 0.44095(18) 0.97877(12) 0.0168(4) Uani 1 1 d . . . . .
C4 C 0.2595(2) 0.55903(18) 1.04525(13) 0.0170(4) Uani 1 1 d . . . . .
H4 H 0.2972 0.6374 1.0271 0.020 Uiso 1 1 calc R U . . .
C14 C 0.5540(3) 0.26254(17) 0.48487(12) 0.0182(4) Uani 1 1 d . . . . .
C15 C 0.4438(3) 0.3408(2) 0.43339(15) 0.0267(4) Uani 1 1 d . . . . .
H15 H 0.3342 0.3707 0.4542 0.032 Uiso 1 1 calc R U . . .
N3 N 0.4876(3) 0.37527(19) 0.35507(13) 0.0307(4) Uani 1 1 d . . . . .
C12 C 0.2217(3) 0.1178(2) 0.49868(13) 0.0243(4) Uani 1 1 d . . . . .
H12A H 0.1046 0.0910 0.5156 0.037 Uiso 1 1 calc R U . . .
H12B H 0.2803 0.0399 0.4717 0.037 Uiso 1 1 calc R U . . .
H12C H 0.1970 0.1743 0.4516 0.037 Uiso 1 1 calc R U . . .
C16 C 0.6429(3) 0.3303(2) 0.33000(14) 0.0247(4) Uani 1 1 d . . . . .
H16 H 0.6803 0.3527 0.2754 0.030 Uiso 1 1 calc R U . . .
C8 C 0.2217(4) 0.0749(2) 1.17993(16) 0.0333(5) Uani 1 1 d . . . . .
H8A H 0.1661 0.0123 1.2115 0.050 Uiso 1 1 calc R U . . .
H8B H 0.3370 0.1166 1.2208 0.050 Uiso 1 1 calc R U . . .
H8C H 0.2489 0.0287 1.1193 0.050 Uiso 1 1 calc R U . . .
C17 C 0.7515(3) 0.2518(2) 0.38104(14) 0.0245(4) Uani 1 1 d . . . . .
H17 H 0.8601 0.2209 0.3596 0.029 Uiso 1 1 calc R U . . .
B1 B 0.1176(3) 0.4309(2) 1.26278(14) 0.0183(4) Uani 1 1 d . . . . .
C7 C -0.1804(3) 0.1292(2) 1.10350(15) 0.0292(4) Uani 1 1 d . . . . .
H7A H -0.2628 0.1991 1.0922 0.044 Uiso 1 1 calc R U . . .
H7B H -0.2265 0.0796 1.1467 0.044 Uiso 1 1 calc R U . . .
H7C H -0.1775 0.0703 1.0430 0.044 Uiso 1 1 calc R U . . .
H2 H 0.180(4) 0.5964(18) 1.347(2) 0.044 Uiso 1 1 d D U . . .

loop_
_atom_site_aniso_label
_atom_site_aniso_U_11
_atom_site_aniso_U_22
_atom_site_aniso_U_33
_atom_site_aniso_U_23
_atom_site_aniso_U_13
_atom_site_aniso_U_12
C18 0.0293(10) 0.0198(8) 0.0181(8) 0.0040(7) 0.0076(7) 0.0046(7)
C19 0.0227(9) 0.0302(10) 0.0216(9) 0.0012(8) 0.0087(7) -0.0038(7)
O6 0.0455(19) 0.0467(19) 0.0346(18) 0.0149(15) 0.0218(15) 0.0184(15)
Si1 0.0297(3) 0.0175(3) 0.0173(3) 0.00441(19) 0.0118(2) 0.00517(19)
O4 0.0274(7) 0.0202(6) 0.0122(6) 0.0019(5) 0.0108(5) 0.0042(5)
O2 0.0254(7) 0.0233(7) 0.0151(6) 0.0014(5) 0.0099(5) 0.0027(5)
O5 0.0214(6) 0.0252(7) 0.0151(6) 0.0009(5) 0.0067(5) 0.0021(5)
F1 0.0495(7) 0.0178(5) 0.0182(6) -0.0004(4) 0.0174(5) 0.0023(5)
O1 0.0267(7) 0.0229(7) 0.0171(6) 0.0052(5) 0.0113(5) 0.0046(5)
O3 0.0364(8) 0.0204(7) 0.0179(6) 0.0052(5) 0.0136(5) 0.0069(5)
N2 0.0282(9) 0.0250(8) 0.0210(8) 0.0053(6) 0.0129(6) 0.0071(6)
N1 0.0212(8) 0.0203(7) 0.0111(7) 0.0003(6) 0.0068(6) 0.0027(6)
C1 0.0219(9) 0.0192(8) 0.0153(8) 0.0044(7) 0.0081(6) 0.0064(6)
C2 0.0235(9) 0.0173(8) 0.0156(8) 0.0020(7) 0.0085(7) 0.0055(6)
C5 0.0181(8) 0.0200(8) 0.0135(8) 0.0001(6) 0.0046(6) 0.0037(6)
C9 0.0164(8) 0.0209(8) 0.0144(8) 0.0030(7) 0.0065(6) 0.0059(6)
C6 0.0152(8) 0.0229(9) 0.0143(8) 0.0026(7) 0.0060(6) 0.0058(6)
C11 0.0206(9) 0.0197(8) 0.0128(8) 0.0011(6) 0.0077(6) 0.0017(6)
C13 0.0225(9) 0.0163(8) 0.0140(8) 0.0001(6) 0.0084(7) 0.0058(6)
C10 0.0210(9) 0.0196(8) 0.0108(8) 0.0023(6) 0.0094(6) 0.0044(6)
C3 0.0166(8) 0.0218(9) 0.0138(8) 0.0034(7) 0.0071(6) 0.0060(6)
C4 0.0166(8) 0.0204(8) 0.0150(8) 0.0038(7) 0.0052(6) 0.0032(6)
C14 0.0236(9) 0.0185(8) 0.0132(8) 0.0000(6) 0.0089(7) 0.0020(7)
C15 0.0299(10) 0.0328(10) 0.0233(9) 0.0102(8) 0.0137(8) 0.0113(8)
N3 0.0360(10) 0.0371(10) 0.0263(9) 0.0134(8) 0.0154(7) 0.0141(8)
C12 0.0271(10) 0.0290(10) 0.0149(8) -0.0008(7) 0.0043(7) -0.0009(8)
C16 0.0311(10) 0.0267(9) 0.0196(9) 0.0052(7) 0.0128(8) 0.0029(7)
C8 0.0489(13) 0.0262(10) 0.0306(11) 0.0098(9) 0.0159(10) 0.0163(9)
C17 0.0288(10) 0.0274(9) 0.0215(9) 0.0042(7) 0.0153(8) 0.0067(8)
B1 0.0173(9) 0.0240(10) 0.0156(9) 0.0048(8) 0.0070(7) 0.0050(7)
C7 0.0389(12) 0.0209(9) 0.0274(10) 0.0013(8) 0.0095(9) -0.0018(8)

_geom_special_details            
;
 All esds (except the esd in the dihedral angle between two l.s. planes)
 are estimated using the full covariance matrix.  The cell esds are taken
 into account individually in the estimation of esds in distances, angles
 and torsion angles; correlations between esds in cell parameters are only
 used when they are defined by crystal symmetry.  An approximate (isotropic)
 treatment of cell esds is used for estimating esds involving l.s. planes.
;

loop_
_geom_bond_atom_site_label_1
_geom_bond_atom_site_label_2
_geom_bond_distance
_geom_bond_site_symmetry_2
_geom_bond_publ_flag
C18 C11 1.536(3) . ?
C18 H18A 0.9800 . ?
C18 H18B 0.9800 . ?
C18 H18C 0.9800 . ?
C19 C11 1.531(2) . ?
C19 H19A 0.9800 . ?
C19 H19B 0.9800 . ?
C19 H19C 0.9800 . ?
O6 H6B 0.872(10) . ?
O6 H6A 0.874(10) . ?
Si1 O1 1.6706(14) . ?
Si1 C7 1.852(2) . ?
Si1 C8 1.855(2) . ?
Si1 C1 1.8751(19) . ?
O4 C9 1.334(2) . ?
O4 C10 1.4506(19) . ?
O2 B1 1.349(2) . ?
O2 H2 0.865(10) . ?
O5 C13 1.238(2) . ?
F1 C2 1.356(2) . ?
O1 B1 1.379(3) . ?
O3 C9 1.206(2) . ?
N2 C14 1.333(3) . ?
N2 C17 1.337(3) . ?
N1 C13 1.348(2) . ?
N1 C12 1.472(2) . ?
N1 C11 1.508(2) . ?
C1 C2 1.379(2) . ?
C1 C6 1.413(3) . ?
C2 C3 1.398(3) . ?
C5 C4 1.390(2) . ?
C5 C6 1.394(3) . ?
C5 H5 0.9500 . ?
C9 C3 1.493(2) . ?
C6 B1 1.589(3) . ?
C11 C10 1.535(2) . ?
C13 C14 1.507(2) . ?
C10 H10A 0.9900 . ?
C10 H10B 0.9900 . ?
C3 C4 1.402(3) . ?
C4 H4 0.9500 . ?
C14 C15 1.391(3) . ?
C15 N3 1.344(3) . ?
C15 H15 0.9500 . ?
N3 C16 1.329(3) . ?
C12 H12A 0.9800 . ?
C12 H12B 0.9800 . ?
C12 H12C 0.9800 . ?
C16 C17 1.383(3) . ?
C16 H16 0.9500 . ?
C8 H8A 0.9800 . ?
C8 H8B 0.9800 . ?
C8 H8C 0.9800 . ?
C17 H17 0.9500 . ?
C7 H7A 0.9800 . ?
C7 H7B 0.9800 . ?
C7 H7C 0.9800 . ?

loop_
_geom_angle_atom_site_label_1
_geom_angle_atom_site_label_2
_geom_angle_atom_site_label_3
_geom_angle
_geom_angle_site_symmetry_1
_geom_angle_site_symmetry_3
_geom_angle_publ_flag
C11 C18 H18A 109.5 . . ?
C11 C18 H18B 109.5 . . ?
H18A C18 H18B 109.5 . . ?
C11 C18 H18C 109.5 . . ?
H18A C18 H18C 109.5 . . ?
H18B C18 H18C 109.5 . . ?
C11 C19 H19A 109.5 . . ?
C11 C19 H19B 109.5 . . ?
H19A C19 H19B 109.5 . . ?
C11 C19 H19C 109.5 . . ?
H19A C19 H19C 109.5 . . ?
H19B C19 H19C 109.5 . . ?
H6B O6 H6A 113(6) . . ?
O1 Si1 C7 109.96(9) . . ?
O1 Si1 C8 108.90(9) . . ?
C7 Si1 C8 111.91(11) . . ?
O1 Si1 C1 95.10(8) . . ?
C7 Si1 C1 115.19(9) . . ?
C8 Si1 C1 114.34(10) . . ?
C9 O4 C10 115.68(14) . . ?
B1 O2 H2 117(2) . . ?
B1 O1 Si1 113.93(12) . . ?
C14 N2 C17 115.78(17) . . ?
C13 N1 C12 120.77(15) . . ?
C13 N1 C11 120.07(14) . . ?
C12 N1 C11 118.42(15) . . ?
C2 C1 C6 119.34(16) . . ?
C2 C1 Si1 133.00(14) . . ?
C6 C1 Si1 107.61(13) . . ?
F1 C2 C1 117.27(16) . . ?
F1 C2 C3 120.20(16) . . ?
C1 C2 C3 122.50(17) . . ?
C4 C5 C6 119.95(16) . . ?
C4 C5 H5 120.0 . . ?
C6 C5 H5 120.0 . . ?
O3 C9 O4 123.58(16) . . ?
O3 C9 C3 122.79(16) . . ?
O4 C9 C3 113.63(15) . . ?
C5 C6 C1 119.32(16) . . ?
C5 C6 B1 129.83(17) . . ?
C1 C6 B1 110.77(16) . . ?
N1 C11 C19 110.81(14) . . ?
N1 C11 C10 106.30(14) . . ?
C19 C11 C10 108.07(15) . . ?
N1 C11 C18 110.29(14) . . ?
C19 C11 C18 108.76(15) . . ?
C10 C11 C18 112.59(15) . . ?
O5 C13 N1 123.61(16) . . ?
O5 C13 C14 117.06(16) . . ?
N1 C13 C14 119.23(16) . . ?
O4 C10 C11 106.02(13) . . ?
O4 C10 H10A 110.5 . . ?
C11 C10 H10A 110.5 . . ?
O4 C10 H10B 110.5 . . ?
C11 C10 H10B 110.5 . . ?
H10A C10 H10B 108.7 . . ?
C2 C3 C4 117.16(16) . . ?
C2 C3 C9 126.05(16) . . ?
C4 C3 C9 116.75(16) . . ?
C5 C4 C3 121.72(17) . . ?
C5 C4 H4 119.1 . . ?
C3 C4 H4 119.1 . . ?
N2 C14 C15 121.86(17) . . ?
N2 C14 C13 116.45(16) . . ?
C15 C14 C13 121.22(17) . . ?
N3 C15 C14 121.96(19) . . ?
N3 C15 H15 119.0 . . ?
C14 C15 H15 119.0 . . ?
C16 N3 C15 115.92(18) . . ?
N1 C12 H12A 109.5 . . ?
N1 C12 H12B 109.5 . . ?
H12A C12 H12B 109.5 . . ?
N1 C12 H12C 109.5 . . ?
H12A C12 H12C 109.5 . . ?
H12B C12 H12C 109.5 . . ?
N3 C16 C17 121.94(18) . . ?
N3 C16 H16 119.0 . . ?
C17 C16 H16 119.0 . . ?
Si1 C8 H8A 109.5 . . ?
Si1 C8 H8B 109.5 . . ?
H8A C8 H8B 109.5 . . ?
Si1 C8 H8C 109.5 . . ?
H8A C8 H8C 109.5 . . ?
H8B C8 H8C 109.5 . . ?
N2 C17 C16 122.53(18) . . ?
N2 C17 H17 118.7 . . ?
C16 C17 H17 118.7 . . ?
O2 B1 O1 119.34(17) . . ?
O2 B1 C6 127.94(17) . . ?
O1 B1 C6 112.54(16) . . ?
Si1 C7 H7A 109.5 . . ?
Si1 C7 H7B 109.5 . . ?
H7A C7 H7B 109.5 . . ?
Si1 C7 H7C 109.5 . . ?
H7A C7 H7C 109.5 . . ?
H7B C7 H7C 109.5 . . ?

_refine_diff_density_max         0.698
_refine_diff_density_min         -0.653
_refine_diff_density_rms         0.081

_shelxl_version_number           2013-4

_shelx_res_file                  
;
TITL 2 in P-1
CELL  1.54178   7.3320  10.4076  14.5602  100.665  100.149   91.918
ZERR     2.00   0.0002   0.0002   0.0004    0.002    0.002    0.002
LATT   1
SFAC  C    H    B    N    O    F    SI
UNIT  38 48 2 6 11 2 2
MERG   2
DFIX 0.87 0.01 O2 H2
DFIX 0.87 0.01 O6 H6A
DFIX 0.87 0.01 O6 H6B
FMAP   2
PLAN   20
ACTA
BOND   $H
L.S.  14
TEMP  -173.00
WGHT    0.097800    0.459800
FVAR       0.23243
C18   1    0.423027    0.104706    0.735002    11.00000    0.02929    0.01976 =
         0.01809    0.00396    0.00760    0.00462
AFIX  33
H18A  2    0.552485    0.137520    0.741715    11.00000   -1.50000
H18B  2    0.406566    0.013731    0.700270    11.00000   -1.50000
H18C  2    0.391865    0.108745    0.798174    11.00000   -1.50000
AFIX   0
C19   1    0.093648    0.135178    0.668298    11.00000    0.02270    0.03025 =
         0.02164    0.00120    0.00865   -0.00375
AFIX  33
H19A  2    0.010690    0.187547    0.632096    11.00000   -1.50000
H19B  2    0.060924    0.139297    0.731148    11.00000   -1.50000
H19C  2    0.080587    0.043912    0.634212    11.00000   -1.50000
AFIX   0
O6    5    0.089032    0.435570    0.514174    10.50000    0.04548    0.04674 =
         0.03464    0.01485    0.02184    0.01842
H6B   2    0.072593    0.479699    0.468332    10.50000   -1.20000
H6A   2    0.021277    0.459695    0.557286    10.50000   -1.20000
MOLE    1
SI1   7    0.056991    0.201967    1.157499    11.00000    0.02966    0.01752 =
         0.01725    0.00441    0.01185    0.00517
O4    5    0.274228    0.331254    0.825993    11.00000    0.02737    0.02023 =
         0.01216    0.00193    0.01076    0.00421
O2    5    0.116442    0.523097    1.341138    11.00000    0.02535    0.02326 =
         0.01508    0.00144    0.00992    0.00267
O5    5    0.643359    0.272336    0.648989    11.00000    0.02139    0.02523 =
         0.01514    0.00088    0.00668    0.00211
F1    6    0.150680    0.211775    0.946437    11.00000    0.04951    0.01779 =
         0.01815   -0.00038    0.01740    0.00226
O1    5    0.053591    0.303933    1.260209    11.00000    0.02672    0.02291 =
         0.01714    0.00520    0.01128    0.00463
O3    5    0.297038    0.550745    0.856735    11.00000    0.03641    0.02040 =
         0.01787    0.00522    0.01356    0.00689
N2    4    0.709610    0.217789    0.459430    11.00000    0.02817    0.02496 =
         0.02098    0.00528    0.01294    0.00708
N1    4    0.346911    0.190129    0.584343    11.00000    0.02116    0.02029 =
         0.01111    0.00034    0.00676    0.00267
C1    1    0.145935    0.330556    1.098583    11.00000    0.02191    0.01921 =
         0.01530    0.00438    0.00812    0.00645
C2    1    0.180468    0.328335    1.008221    11.00000    0.02353    0.01727 =
         0.01559    0.00198    0.00849    0.00550
C5    1    0.226684    0.564376    1.137022    11.00000    0.01808    0.02005 =
         0.01353    0.00011    0.00461    0.00370
AFIX  43
H5    2    0.242268    0.645670    1.180729    11.00000   -1.20000
AFIX   0
C9    1    0.272753    0.448276    0.881735    11.00000    0.01641    0.02091 =
         0.01437    0.00305    0.00647    0.00589
C6    1    0.170952    0.450394    1.164853    11.00000    0.01515    0.02293 =
         0.01426    0.00257    0.00599    0.00583
C11   1    0.294787    0.189515    0.679916    11.00000    0.02059    0.01971 =
         0.01279    0.00107    0.00774    0.00172
C13   1    0.516605    0.239012    0.579143    11.00000    0.02251    0.01626 =
         0.01396    0.00010    0.00838    0.00576
C10   1    0.309093    0.333275    0.731233    11.00000    0.02098    0.01958 =
         0.01084    0.00226    0.00939    0.00444
AFIX  23
H10A  2    0.434311    0.374545    0.734535    11.00000   -1.20000
H10B  2    0.215867    0.383170    0.697343    11.00000   -1.20000
AFIX   0
C3    1    0.238324    0.440948    0.978774    11.00000    0.01658    0.02181 =
         0.01376    0.00336    0.00709    0.00599
C4    1    0.259459    0.559028    1.045246    11.00000    0.01662    0.02036 =
         0.01499    0.00378    0.00521    0.00322
AFIX  43
H4    2    0.297160    0.637439    1.027110    11.00000   -1.20000
AFIX   0
C14   1    0.554045    0.262538    0.484866    11.00000    0.02359    0.01850 =
         0.01323    0.00002    0.00886    0.00197
C15   1    0.443774    0.340787    0.433394    11.00000    0.02992    0.03280 =
         0.02327    0.01021    0.01371    0.01132
AFIX  43
H15   2    0.334185    0.370736    0.454230    11.00000   -1.20000
AFIX   0
N3    4    0.487648    0.375274    0.355075    11.00000    0.03598    0.03713 =
         0.02625    0.01342    0.01536    0.01409
C12   1    0.221738    0.117780    0.498681    11.00000    0.02709    0.02903 =
         0.01486   -0.00076    0.00426   -0.00088
AFIX  33
H12A  2    0.104593    0.091037    0.515644    11.00000   -1.50000
H12B  2    0.280254    0.039860    0.471746    11.00000   -1.50000
H12C  2    0.197048    0.174285    0.451633    11.00000   -1.50000
AFIX   0
C16   1    0.642870    0.330285    0.329995    11.00000    0.03108    0.02671 =
         0.01962    0.00520    0.01280    0.00288
AFIX  43
H16   2    0.680299    0.352683    0.275409    11.00000   -1.20000
AFIX   0
C8    1    0.221674    0.074900    1.179928    11.00000    0.04892    0.02619 =
         0.03064    0.00979    0.01590    0.01630
AFIX  33
H8A   2    0.166136    0.012282    1.211471    11.00000   -1.50000
H8B   2    0.337028    0.116585    1.220819    11.00000   -1.50000
H8C   2    0.248856    0.028706    1.119344    11.00000   -1.50000
AFIX   0
C17   1    0.751526    0.251805    0.381040    11.00000    0.02876    0.02740 =
         0.02148    0.00420    0.01525    0.00670
AFIX  43
H17   2    0.860100    0.220884    0.359580    11.00000   -1.20000
AFIX   0
B1    3    0.117615    0.430919    1.262779    11.00000    0.01731    0.02396 =
         0.01557    0.00480    0.00697    0.00505
C7    1   -0.180376    0.129182    1.103498    11.00000    0.03887    0.02094 =
         0.02741    0.00132    0.00949   -0.00184
AFIX  33
H7A   2   -0.262758    0.199118    1.092204    11.00000   -1.50000
H7B   2   -0.226500    0.079630    1.146744    11.00000   -1.50000
H7C   2   -0.177473    0.070286    1.042970    11.00000   -1.50000
AFIX   0
H2    2    0.180488    0.596373    1.346865    11.00000   -1.50000
HKLF    4

REM  2 in P-1
REM R1 =  0.0525 for    3702 Fo > 4sig(Fo)  and  0.0582 for all    4189 data
REM    289 parameters refined using      3 restraints

END

WGHT      0.0980      0.4601

REM Highest difference peak  0.698,  deepest hole -0.653,  1-sigma level  0.081
Q1    1   0.0974  0.1540  0.4886  11.00000  0.05    0.70
Q2    1   0.2877  0.1137  0.4468  11.00000  0.05    0.68
Q3    1   0.1891  0.0332  0.5045  11.00000  0.05    0.57
Q4    1   0.0315  0.2484  1.2369  11.00000  0.05    0.40
Q5    1   0.1498  0.4537  1.2235  11.00000  0.05    0.39
Q6    1   0.2733  0.5550  1.0994  11.00000  0.05    0.39
Q7    1   0.1961  0.1632  0.6735  11.00000  0.05    0.38
Q8    1   0.3140  0.1944  0.6359  11.00000  0.05    0.36
Q9    1   0.1532  0.3770  1.1219  11.00000  0.05    0.36
Q10   1   0.3034  0.2524  0.7069  11.00000  0.05    0.36
Q11   1   0.2574  0.4390  0.9328  11.00000  0.05    0.36
Q12   1   0.1468  0.3329  1.0691  11.00000  0.05    0.34
Q13   1  -0.0894  0.1987  1.1364  11.00000  0.05    0.34
Q14   1   0.2070  0.3800  0.9942  11.00000  0.05    0.34
Q15   1   0.5376  0.2513  0.5381  11.00000  0.05    0.30
Q16   1   0.1240  0.2530  1.1250  11.00000  0.05    0.30
Q17   1   0.1860  0.0021  1.1354  11.00000  0.05    0.28
Q18   1   0.5444  0.3434  0.3372  11.00000  0.05    0.28
Q19   1  -0.0496  0.2643  1.1935  11.00000  0.05    0.28
Q20   1   0.5451  0.2816  0.6805  11.00000  0.05    0.27
;
_shelx_res_checksum              87171
_exptl_crystal_recrystallization_method 'Re-crystallisation from solvent: CHCl3'
####################################################################### 
# 
# This file contains crystal structure data downloaded from the 
# Cambridge Structural Database (CSD) hosted by the Cambridge 
# Crystallographic Data Centre (CCDC).
# 
# Full information about CCDC data access policies and citation 
# guidelines are available at http://www.ccdc.cam.ac.uk/access/V1 
# 
# Audit and citation data items may have been added by the CCDC. 
# Please retain this information to preserve the provenance of 
# this file and to allow appropriate attribution of the data. 
# 
#######################################################################

data_3e
_database_code_depnum_ccdc_archive 'CCDC 2166286'
loop_
_audit_author_name
_audit_author_address
'Krzysztof Durka'
;Warsaw University of Technology, Faculty of Chemistry
Poland
;
_audit_update_record             
;
2022-04-13 deposited with the CCDC.	2022-08-08 downloaded from the CCDC.
;

_audit_creation_method           SHELXL-2013
_chemical_name_systematic        
;
6-[2-methyl-2-(N-methylphenylsufonamido)propoxycarbonyl]-7-fluoro-1,1-dimethyl-3-hydroxybenzo[1,2,3]siloxaborole
;
_chemical_name_common            ?
_chemical_melting_point          403
_chemical_formula_moiety         'C20 H25 B F N O6 S Si'
_chemical_formula_sum            'C20 H25 B F N O6 S Si'
_chemical_formula_weight         465.37

loop_
_atom_type_symbol
_atom_type_description
_atom_type_scat_dispersion_real
_atom_type_scat_dispersion_imag
_atom_type_scat_source
C C 0.0181 0.0091 'International Tables Vol C Tables 4.2.6.8 and 6.1.1.4'
H H 0.0000 0.0000 'International Tables Vol C Tables 4.2.6.8 and 6.1.1.4'
B B 0.0090 0.0039 'International Tables Vol C Tables 4.2.6.8 and 6.1.1.4'
O O 0.0492 0.0322 'International Tables Vol C Tables 4.2.6.8 and 6.1.1.4'
Si Si 0.2541 0.3302 'International Tables Vol C Tables 4.2.6.8 and 6.1.1.4'
S S 0.3331 0.5567 'International Tables Vol C Tables 4.2.6.8 and 6.1.1.4'
F F 0.0727 0.0534 'International Tables Vol C Tables 4.2.6.8 and 6.1.1.4'
N N 0.0311 0.0180 'International Tables Vol C Tables 4.2.6.8 and 6.1.1.4'

_space_group_crystal_system      monoclinic
_space_group_IT_number           14
_space_group_name_H-M_alt        'P 21/c'
_space_group_name_Hall           '-P 2ybc'

_shelx_space_group_comment       
;
The symmetry employed for this shelxl refinement is uniquely defined
by the following loop, which should always be used as a source of
symmetry information in preference to the above space-group names.
They are only intended as comments.
;

loop_
_space_group_symop_operation_xyz
'x, y, z'
'-x, y+1/2, -z+1/2'
'-x, -y, -z'
'x, -y-1/2, z-1/2'

_cell_length_a                   15.9031(3)
_cell_length_b                   6.97990(10)
_cell_length_c                   20.0486(4)
_cell_angle_alpha                90
_cell_angle_beta                 99.036(2)
_cell_angle_gamma                90
_cell_volume                     2197.82(7)
_cell_formula_units_Z            4
_cell_measurement_temperature    100(2)
_cell_measurement_reflns_used    7972
_cell_measurement_theta_min      2.7410
_cell_measurement_theta_max      73.9350

_exptl_crystal_description       block
_exptl_crystal_colour            colourless
_exptl_crystal_density_diffrn    1.406
_exptl_crystal_F_000             976
_exptl_absorpt_coefficient_mu    2.237
_exptl_crystal_size_max          0.423
_exptl_crystal_size_mid          0.138
_exptl_crystal_size_min          0.073
loop_
_exptl_crystal_face_index_h
_exptl_crystal_face_index_k
_exptl_crystal_face_index_l
_exptl_crystal_face_perp_dist
-4 1 -11 0.0295
5 1 10 0.0628
2 -3 8 0.1217
2 -4 1 0.1726
10 0 2 0.0302
-10 0 -2 0.0431
4 1 -12 0.0171
-3 1 13 0.0825
-4 -3 9 0.1264
loop_
_exptl_oxdiff_crystal_face_indexfrac_h
_exptl_oxdiff_crystal_face_indexfrac_k
_exptl_oxdiff_crystal_face_indexfrac_l
_exptl_oxdiff_crystal_face_x
_exptl_oxdiff_crystal_face_y
_exptl_oxdiff_crystal_face_z
-4.0018 1.0064 -11.0087 -0.2370 -0.9881 -0.0988
5.0250 0.9964 10.0069 0.2505 0.9112 -0.3520
1.9758 -3.0087 8.0069 0.1950 0.7267 0.5823
1.9670 -4.0141 0.9993 0.3487 0.2093 0.8172
10.0330 -0.0195 1.9945 0.8699 0.4825 -0.2234
-10.0330 0.0195 -1.9945 -0.8699 -0.4825 0.2234
4.0251 0.9898 -12.0159 0.4989 -0.8004 -0.2705
-3.0021 1.0138 13.0163 -0.5162 0.8762 -0.1858
-4.0443 -2.9961 9.0125 -0.3608 0.6051 0.7104
_exptl_absorpt_correction_T_min  0.752
_exptl_absorpt_correction_T_max  1.000
_exptl_absorpt_correction_type   gaussian
_exptl_absorpt_process_details   
;
CrysAlisPro 1.171.41.51a (Rigaku Oxford Diffraction, 2019)
Numerical absorption correction based on gaussian integration over
			a multifaceted crystal model
Empirical absorption correction using spherical harmonics,
 implemented in SCALE3 ABSPACK scaling algorithm.
;
_oxdiff_exptl_absorpt_empirical_full_min 0.650
_oxdiff_exptl_absorpt_empirical_full_max 1.799
_oxdiff_exptl_absorpt_empirical_details 
;
Empirical correction (ABSPACK) includes:
- Absorption correction using spherical harmonics
- Frame scaling
;
_diffrn_ambient_temperature      100.01(10)
_diffrn_ambient_environment      N~2~
_diffrn_source                   'micro-focus sealed X-ray tube'
_diffrn_source_type              'SuperNova (Cu) X-ray Source'
_diffrn_radiation_probe          x-ray
_diffrn_radiation_type           'Cu K\a'
_diffrn_radiation_wavelength     1.54184
_diffrn_radiation_monochromator  mirror
_diffrn_measurement_device       'four-circle diffractometer'
_diffrn_measurement_device_type  'SuperNova, Dual, Cu at home/near, Atlas'
_diffrn_detector                 'CCD plate'
_diffrn_detector_type            Atlas
_diffrn_detector_area_resol_mean 5.2195
_diffrn_reflns_number            13050
_diffrn_reflns_av_unetI/netI     0.0239
_diffrn_reflns_av_R_equivalents  0.0246
_diffrn_reflns_limit_h_min       -13
_diffrn_reflns_limit_h_max       19
_diffrn_reflns_limit_k_min       -8
_diffrn_reflns_limit_k_max       5
_diffrn_reflns_limit_l_min       -25
_diffrn_reflns_limit_l_max       24
_diffrn_reflns_theta_min         2.813
_diffrn_reflns_theta_max         74.071
_diffrn_reflns_theta_full        67.679
_diffrn_measured_fraction_theta_max 0.978
_diffrn_measured_fraction_theta_full 1.000
_diffrn_reflns_Laue_measured_fraction_max 0.978
_diffrn_reflns_Laue_measured_fraction_full 1.000
_diffrn_reflns_point_group_measured_fraction_max 0.978
_diffrn_reflns_point_group_measured_fraction_full 1.000
_reflns_number_total             4390
_reflns_number_gt                3931
_reflns_threshold_expression     'I > 2\s(I)'
_reflns_Friedel_coverage         0.000
_reflns_Friedel_fraction_max     .
_reflns_Friedel_fraction_full    .

_reflns_special_details          
;
 Reflections were merged by SHELXL according to the crystal
 class for the calculation of statistics and refinement.
 
 _reflns_Friedel_fraction is defined as the number of unique
 Friedel pairs measured divided by the number that would be
 possible theoretically, ignoring centric projections and
 systematic absences.
;

_computing_structure_refinement  'SHELXL-2013 (Sheldrick, 2013)'
_computing_data_collection       'CrysAlisPro 1.171.41.51a (Rigaku OD, 2019)'
_computing_cell_refinement       'CrysAlisPro 1.171.41.51a (Rigaku OD, 2019)'
_computing_data_reduction        'CrysAlisPro 1.171.41.51a (Rigaku OD, 2019)'

_refine_ls_structure_factor_coef Fsqd
_refine_ls_matrix_type           full
_refine_ls_weighting_scheme      calc
_refine_ls_weighting_details     
'w=1/[\s^2^(Fo^2^)+(0.0471P)^2^+1.1516P] where P=(Fo^2^+2Fc^2^)/3'
_atom_sites_solution_primary     ?
_atom_sites_solution_secondary   ?
_atom_sites_solution_hydrogens   mixed
_refine_ls_hydrogen_treatment    mixed
_refine_ls_extinction_method     none
_refine_ls_extinction_coef       .
_refine_ls_number_reflns         4390
_refine_ls_number_parameters     283
_refine_ls_number_restraints     1
_refine_ls_R_factor_all          0.0384
_refine_ls_R_factor_gt           0.0334
_refine_ls_wR_factor_ref         0.0927
_refine_ls_wR_factor_gt          0.0875
_refine_ls_goodness_of_fit_ref   1.043
_refine_ls_restrained_S_all      1.032
_refine_ls_shift/su_max          0.001
_refine_ls_shift/su_mean         0.000

loop_
_atom_site_label
_atom_site_type_symbol
_atom_site_fract_x
_atom_site_fract_y
_atom_site_fract_z
_atom_site_U_iso_or_equiv
_atom_site_adp_type
_atom_site_occupancy
_atom_site_site_symmetry_order
_atom_site_calc_flag
_atom_site_refinement_flags_posn
_atom_site_refinement_flags_adp
_atom_site_refinement_flags_occupancy
_atom_site_disorder_assembly
_atom_site_disorder_group
C20 C 0.20960(10) 0.5444(2) 0.37196(8) 0.0240(3) Uani 1 1 d . . . . .
H20A H 0.2716 0.5607 0.3809 0.036 Uiso 1 1 calc R U . . .
H20B H 0.1878 0.5323 0.4148 0.036 Uiso 1 1 calc R U . . .
H20C H 0.1836 0.6561 0.3472 0.036 Uiso 1 1 calc R U . . .
C19 C 0.23506(10) 0.1888(2) 0.36385(8) 0.0231(3) Uani 1 1 d . . . . .
H19A H 0.2962 0.2162 0.3731 0.035 Uiso 1 1 calc R U . . .
H19B H 0.2250 0.0775 0.3339 0.035 Uiso 1 1 calc R U . . .
H19C H 0.2143 0.1614 0.4064 0.035 Uiso 1 1 calc R U . . .
C21 C 0.06505(11) 0.1772(3) 0.26430(9) 0.0315(4) Uani 1 1 d . . . . .
H21A H 0.0028 0.1664 0.2576 0.047 Uiso 1 1 calc R U . . .
H21B H 0.0905 0.0552 0.2811 0.047 Uiso 1 1 calc R U . . .
H21C H 0.0836 0.2088 0.2213 0.047 Uiso 1 1 calc R U . . .
S1 S 0.03126(2) 0.36610(5) 0.37199(2) 0.01888(11) Uani 1 1 d . . . . .
Si1 Si 0.63994(3) 0.40487(6) 0.42264(2) 0.02023(11) Uani 1 1 d . . . . .
F1 F 0.43631(6) 0.41886(16) 0.36829(5) 0.0302(2) Uani 1 1 d . . . . .
O4 O 0.30716(7) 0.42727(19) 0.27606(6) 0.0256(3) Uani 1 1 d . . . . .
O1 O 0.73177(7) 0.39571(16) 0.39145(6) 0.0228(2) Uani 1 1 d . . . . .
O3 O 0.32141(8) 0.3964(2) 0.16766(6) 0.0342(3) Uani 1 1 d . . . . .
O2 O 0.78573(7) 0.38217(18) 0.28610(6) 0.0269(3) Uani 1 1 d D . . . .
O5 O 0.03639(7) 0.56304(16) 0.39193(6) 0.0245(3) Uani 1 1 d . . . . .
O6 O -0.05135(7) 0.29120(18) 0.34403(6) 0.0263(3) Uani 1 1 d . . . . .
C1 C 0.57135(10) 0.4060(2) 0.33772(8) 0.0189(3) Uani 1 1 d . . . . .
C6 C 0.48429(10) 0.4130(2) 0.31821(8) 0.0194(3) Uani 1 1 d . . . . .
C2 C 0.62425(10) 0.4018(2) 0.28766(8) 0.0190(3) Uani 1 1 d . . . . .
C5 C 0.44635(9) 0.4133(2) 0.25048(8) 0.0181(3) Uani 1 1 d . . . . .
C3 C 0.58847(10) 0.4032(2) 0.21949(8) 0.0206(3) Uani 1 1 d . . . . .
H3 H 0.6240 0.4003 0.1856 0.025 Uiso 1 1 calc R U . . .
C17 C 0.18752(9) 0.3637(2) 0.32961(8) 0.0188(3) Uani 1 1 d . . . . .
N1 N 0.09252(8) 0.3302(2) 0.31405(6) 0.0192(3) Uani 1 1 d . . . . .
C4 C 0.50047(10) 0.4089(2) 0.20166(8) 0.0197(3) Uani 1 1 d . . . . .
H4 H 0.4764 0.4097 0.1552 0.024 Uiso 1 1 calc R U . . .
C7 C 0.35244(10) 0.4120(2) 0.22597(8) 0.0195(3) Uani 1 1 d . . . . .
C10 C 0.07092(9) 0.2253(2) 0.44300(7) 0.0188(3) Uani 1 1 d . . . . .
C14 C 0.14558(11) 0.2036(2) 0.55599(8) 0.0254(3) Uani 1 1 d . . . . .
H14 H 0.1702 0.2629 0.5971 0.030 Uiso 1 1 calc R U . . .
C15 C 0.10797(10) 0.3142(2) 0.50237(8) 0.0221(3) Uani 1 1 d . . . . .
H15 H 0.1075 0.4499 0.5061 0.027 Uiso 1 1 calc R U . . .
C9 C 0.63078(12) 0.6286(2) 0.46966(9) 0.0292(4) Uani 1 1 d . . . . .
H9A H 0.6368 0.7385 0.4403 0.044 Uiso 1 1 calc R U . . .
H9B H 0.6757 0.6329 0.5092 0.044 Uiso 1 1 calc R U . . .
H9C H 0.5750 0.6336 0.4845 0.044 Uiso 1 1 calc R U . . .
B1 B 0.72096(11) 0.3926(2) 0.32203(10) 0.0208(4) Uani 1 1 d . . . . .
C18 C 0.21613(10) 0.3965(2) 0.26035(8) 0.0225(3) Uani 1 1 d . . . . .
H18A H 0.2032 0.2831 0.2308 0.027 Uiso 1 1 calc R U . . .
H18B H 0.1873 0.5098 0.2374 0.027 Uiso 1 1 calc R U . . .
C12 C 0.10870(11) -0.0839(2) 0.49033(9) 0.0263(3) Uani 1 1 d . . . . .
H12 H 0.1093 -0.2196 0.4865 0.032 Uiso 1 1 calc R U . . .
C11 C 0.06941(10) 0.0265(2) 0.43680(8) 0.0235(3) Uani 1 1 d . . . . .
H11 H 0.0419 -0.0327 0.3965 0.028 Uiso 1 1 calc R U . . .
C13 C 0.14733(11) 0.0039(3) 0.54974(9) 0.0270(4) Uani 1 1 d . . . . .
H13 H 0.1749 -0.0719 0.5861 0.032 Uiso 1 1 calc R U . . .
C8 C 0.62910(12) 0.1893(3) 0.47412(9) 0.0317(4) Uani 1 1 d . . . . .
H8A H 0.6344 0.0743 0.4470 0.048 Uiso 1 1 calc R U . . .
H8B H 0.5732 0.1900 0.4889 0.048 Uiso 1 1 calc R U . . .
H8C H 0.6739 0.1891 0.5137 0.048 Uiso 1 1 calc R U . . .
H2 H 0.8358(9) 0.370(4) 0.3099(11) 0.048 Uiso 1 1 d D U . . .

loop_
_atom_site_aniso_label
_atom_site_aniso_U_11
_atom_site_aniso_U_22
_atom_site_aniso_U_33
_atom_site_aniso_U_23
_atom_site_aniso_U_13
_atom_site_aniso_U_12
C20 0.0207(8) 0.0276(8) 0.0233(8) -0.0051(6) 0.0017(6) -0.0034(6)
C19 0.0151(7) 0.0280(8) 0.0253(8) -0.0010(6) 0.0001(6) 0.0020(6)
C21 0.0193(8) 0.0455(11) 0.0295(9) -0.0162(8) 0.0029(7) -0.0076(7)
S1 0.01338(18) 0.02445(19) 0.01839(18) 0.00158(13) 0.00124(13) 0.00365(13)
Si1 0.0171(2) 0.0219(2) 0.0199(2) -0.00009(15) -0.00290(16) -0.00033(15)
F1 0.0169(5) 0.0551(7) 0.0184(5) -0.0022(4) 0.0019(4) -0.0013(4)
O4 0.0123(5) 0.0447(7) 0.0195(5) -0.0046(5) 0.0013(4) -0.0048(5)
O1 0.0156(5) 0.0235(6) 0.0270(6) 0.0007(4) -0.0035(4) 0.0005(4)
O3 0.0168(6) 0.0662(9) 0.0184(6) -0.0019(6) -0.0006(5) -0.0001(6)
O2 0.0141(5) 0.0344(6) 0.0310(6) 0.0042(5) 0.0002(5) 0.0016(5)
O5 0.0257(6) 0.0234(6) 0.0248(6) 0.0025(4) 0.0052(5) 0.0082(5)
O6 0.0122(5) 0.0396(7) 0.0262(6) 0.0022(5) 0.0001(4) 0.0017(5)
C1 0.0170(7) 0.0177(7) 0.0209(7) -0.0005(6) -0.0009(6) -0.0005(6)
C6 0.0164(7) 0.0228(7) 0.0189(7) -0.0013(6) 0.0027(6) -0.0013(6)
C2 0.0143(7) 0.0162(7) 0.0256(8) 0.0002(6) 0.0003(6) -0.0004(5)
C5 0.0136(7) 0.0192(7) 0.0205(7) 0.0000(6) 0.0002(6) -0.0008(5)
C3 0.0160(7) 0.0229(7) 0.0231(8) 0.0009(6) 0.0043(6) -0.0003(6)
C17 0.0110(7) 0.0258(8) 0.0189(7) -0.0017(6) 0.0002(5) -0.0012(6)
N1 0.0120(6) 0.0284(7) 0.0168(6) -0.0028(5) 0.0003(5) -0.0007(5)
C4 0.0177(7) 0.0214(7) 0.0191(7) 0.0009(6) -0.0004(6) -0.0005(6)
C7 0.0145(7) 0.0228(7) 0.0205(7) 0.0003(6) 0.0011(6) -0.0011(6)
C10 0.0137(7) 0.0228(7) 0.0196(7) 0.0029(6) 0.0019(5) 0.0018(6)
C14 0.0246(8) 0.0299(8) 0.0193(7) 0.0025(6) -0.0036(6) -0.0066(7)
C15 0.0221(8) 0.0206(7) 0.0232(8) 0.0006(6) 0.0025(6) -0.0007(6)
C9 0.0316(9) 0.0288(8) 0.0246(8) -0.0041(7) -0.0032(7) 0.0023(7)
B1 0.0155(8) 0.0172(8) 0.0283(9) 0.0011(6) -0.0013(7) -0.0003(6)
C18 0.0119(7) 0.0356(9) 0.0192(7) -0.0004(6) -0.0003(6) -0.0034(6)
C12 0.0266(8) 0.0192(7) 0.0332(9) 0.0045(6) 0.0051(7) -0.0003(6)
C11 0.0202(8) 0.0240(8) 0.0266(8) -0.0027(6) 0.0045(6) -0.0024(6)
C13 0.0223(8) 0.0287(8) 0.0290(8) 0.0103(7) 0.0012(6) 0.0024(7)
C8 0.0352(10) 0.0291(9) 0.0296(9) 0.0063(7) 0.0016(7) -0.0017(7)

_geom_special_details            
;
 All esds (except the esd in the dihedral angle between two l.s. planes)
 are estimated using the full covariance matrix.  The cell esds are taken
 into account individually in the estimation of esds in distances, angles
 and torsion angles; correlations between esds in cell parameters are only
 used when they are defined by crystal symmetry.  An approximate (isotropic)
 treatment of cell esds is used for estimating esds involving l.s. planes.
;

loop_
_geom_bond_atom_site_label_1
_geom_bond_atom_site_label_2
_geom_bond_distance
_geom_bond_site_symmetry_2
_geom_bond_publ_flag
C20 C17 1.531(2) . ?
C20 H20A 0.9800 . ?
C20 H20B 0.9800 . ?
C20 H20C 0.9800 . ?
C19 C17 1.539(2) . ?
C19 H19A 0.9800 . ?
C19 H19B 0.9800 . ?
C19 H19C 0.9800 . ?
C21 N1 1.480(2) . ?
C21 H21A 0.9800 . ?
C21 H21B 0.9800 . ?
C21 H21C 0.9800 . ?
S1 O5 1.4303(12) . ?
S1 O6 1.4431(11) . ?
S1 N1 1.6481(13) . ?
S1 C10 1.7631(15) . ?
Si1 O1 1.6779(13) . ?
Si1 C9 1.8419(18) . ?
Si1 C8 1.8481(18) . ?
Si1 C1 1.8722(16) . ?
F1 C6 1.3539(19) . ?
O4 C7 1.3288(19) . ?
O4 C18 1.4485(18) . ?
O1 B1 1.375(2) . ?
O3 C7 1.200(2) . ?
O2 B1 1.348(2) . ?
O2 H2 0.865(10) . ?
C1 C6 1.379(2) . ?
C1 C2 1.407(2) . ?
C6 C5 1.397(2) . ?
C2 C3 1.396(2) . ?
C2 B1 1.585(2) . ?
C5 C4 1.402(2) . ?
C5 C7 1.497(2) . ?
C3 C4 1.389(2) . ?
C3 H3 0.9500 . ?
C17 N1 1.5120(18) . ?
C17 C18 1.545(2) . ?
C4 H4 0.9500 . ?
C10 C15 1.389(2) . ?
C10 C11 1.393(2) . ?
C14 C15 1.381(2) . ?
C14 C13 1.400(2) . ?
C14 H14 0.9500 . ?
C15 H15 0.9500 . ?
C9 H9A 0.9800 . ?
C9 H9B 0.9800 . ?
C9 H9C 0.9800 . ?
C18 H18A 0.9900 . ?
C18 H18B 0.9900 . ?
C12 C11 1.388(2) . ?
C12 C13 1.394(3) . ?
C12 H12 0.9500 . ?
C11 H11 0.9500 . ?
C13 H13 0.9500 . ?
C8 H8A 0.9800 . ?
C8 H8B 0.9800 . ?
C8 H8C 0.9800 . ?

loop_
_geom_angle_atom_site_label_1
_geom_angle_atom_site_label_2
_geom_angle_atom_site_label_3
_geom_angle
_geom_angle_site_symmetry_1
_geom_angle_site_symmetry_3
_geom_angle_publ_flag
C17 C20 H20A 109.5 . . ?
C17 C20 H20B 109.5 . . ?
H20A C20 H20B 109.5 . . ?
C17 C20 H20C 109.5 . . ?
H20A C20 H20C 109.5 . . ?
H20B C20 H20C 109.5 . . ?
C17 C19 H19A 109.5 . . ?
C17 C19 H19B 109.5 . . ?
H19A C19 H19B 109.5 . . ?
C17 C19 H19C 109.5 . . ?
H19A C19 H19C 109.5 . . ?
H19B C19 H19C 109.5 . . ?
N1 C21 H21A 109.5 . . ?
N1 C21 H21B 109.5 . . ?
H21A C21 H21B 109.5 . . ?
N1 C21 H21C 109.5 . . ?
H21A C21 H21C 109.5 . . ?
H21B C21 H21C 109.5 . . ?
O5 S1 O6 117.72(7) . . ?
O5 S1 N1 109.21(7) . . ?
O6 S1 N1 105.90(7) . . ?
O5 S1 C10 108.23(7) . . ?
O6 S1 C10 107.46(7) . . ?
N1 S1 C10 107.95(7) . . ?
O1 Si1 C9 111.50(8) . . ?
O1 Si1 C8 109.88(8) . . ?
C9 Si1 C8 112.52(9) . . ?
O1 Si1 C1 94.48(7) . . ?
C9 Si1 C1 112.36(7) . . ?
C8 Si1 C1 114.77(8) . . ?
C7 O4 C18 117.74(12) . . ?
B1 O1 Si1 113.58(10) . . ?
B1 O2 H2 115.1(17) . . ?
C6 C1 C2 118.96(14) . . ?
C6 C1 Si1 132.35(13) . . ?
C2 C1 Si1 108.68(11) . . ?
F1 C6 C1 116.63(13) . . ?
F1 C6 C5 120.88(14) . . ?
C1 C6 C5 122.48(15) . . ?
C3 C2 C1 120.05(14) . . ?
C3 C2 B1 130.14(15) . . ?
C1 C2 B1 109.81(14) . . ?
C6 C5 C4 117.39(14) . . ?
C6 C5 C7 125.13(15) . . ?
C4 C5 C7 117.45(13) . . ?
C4 C3 C2 119.43(15) . . ?
C4 C3 H3 120.3 . . ?
C2 C3 H3 120.3 . . ?
N1 C17 C20 112.11(13) . . ?
N1 C17 C19 111.99(13) . . ?
C20 C17 C19 110.63(13) . . ?
N1 C17 C18 105.27(11) . . ?
C20 C17 C18 107.60(13) . . ?
C19 C17 C18 108.97(13) . . ?
C21 N1 C17 115.48(12) . . ?
C21 N1 S1 116.12(11) . . ?
C17 N1 S1 120.88(10) . . ?
C3 C4 C5 121.68(14) . . ?
C3 C4 H4 119.2 . . ?
C5 C4 H4 119.2 . . ?
O3 C7 O4 123.69(14) . . ?
O3 C7 C5 123.82(15) . . ?
O4 C7 C5 112.49(13) . . ?
C15 C10 C11 121.38(14) . . ?
C15 C10 S1 119.51(12) . . ?
C11 C10 S1 118.98(12) . . ?
C15 C14 C13 119.95(15) . . ?
C15 C14 H14 120.0 . . ?
C13 C14 H14 120.0 . . ?
C14 C15 C10 119.39(15) . . ?
C14 C15 H15 120.3 . . ?
C10 C15 H15 120.3 . . ?
Si1 C9 H9A 109.5 . . ?
Si1 C9 H9B 109.5 . . ?
H9A C9 H9B 109.5 . . ?
Si1 C9 H9C 109.5 . . ?
H9A C9 H9C 109.5 . . ?
H9B C9 H9C 109.5 . . ?
O2 B1 O1 123.84(14) . . ?
O2 B1 C2 122.72(15) . . ?
O1 B1 C2 113.44(15) . . ?
O4 C18 C17 104.59(12) . . ?
O4 C18 H18A 110.8 . . ?
C17 C18 H18A 110.8 . . ?
O4 C18 H18B 110.8 . . ?
C17 C18 H18B 110.8 . . ?
H18A C18 H18B 108.9 . . ?
C11 C12 C13 120.08(15) . . ?
C11 C12 H12 120.0 . . ?
C13 C12 H12 120.0 . . ?
C12 C11 C10 119.00(15) . . ?
C12 C11 H11 120.5 . . ?
C10 C11 H11 120.5 . . ?
C12 C13 C14 120.14(15) . . ?
C12 C13 H13 119.9 . . ?
C14 C13 H13 119.9 . . ?
Si1 C8 H8A 109.5 . . ?
Si1 C8 H8B 109.5 . . ?
H8A C8 H8B 109.5 . . ?
Si1 C8 H8C 109.5 . . ?
H8A C8 H8C 109.5 . . ?
H8B C8 H8C 109.5 . . ?

_refine_diff_density_max         0.320
_refine_diff_density_min         -0.405
_refine_diff_density_rms         0.054

_shelxl_version_number           2013-4

_shelx_res_file                  
;
TITL 2 in P2(1)/c
CELL  1.54178  15.9031   6.9799  20.0486   90.000   99.036   90.000
ZERR     4.00   0.0003   0.0001   0.0004    0.000    0.002    0.000
LATT   1
SYMM  - X, 1/2 + Y, 1/2 - Z
SFAC  C    H    B    O    SI   S    F    N
UNIT  80 100 4 24 4 4 4 4
MERG   2
OMIT   -10   4  20
DFIX 0.87 0.01 O2 H2
FMAP   2
PLAN   20
ACTA
BOND   $H
L.S.  14
TEMP  -178.00
WGHT    0.047100    1.151600
FVAR       0.12708
C20   1    0.209598    0.544443    0.371962    11.00000    0.02070    0.02764 =
         0.02325   -0.00511    0.00174   -0.00343
AFIX  33
H20A  2    0.271558    0.560661    0.380921    11.00000   -1.50000
H20B  2    0.187794    0.532273    0.414849    11.00000   -1.50000
H20C  2    0.183578    0.656141    0.347234    11.00000   -1.50000
AFIX   0
C19   1    0.235059    0.188825    0.363852    11.00000    0.01508    0.02798 =
         0.02527   -0.00098    0.00015    0.00197
AFIX  33
H19A  2    0.296221    0.216212    0.373130    11.00000   -1.50000
H19B  2    0.224953    0.077505    0.333876    11.00000   -1.50000
H19C  2    0.214270    0.161438    0.406354    11.00000   -1.50000
AFIX   0
C21   1    0.065046    0.177246    0.264297    11.00000    0.01928    0.04553 =
         0.02951   -0.01618    0.00286   -0.00763
AFIX  33
H21A  2    0.002847    0.166429    0.257558    11.00000   -1.50000
H21B  2    0.090466    0.055164    0.281115    11.00000   -1.50000
H21C  2    0.083628    0.208823    0.221262    11.00000   -1.50000
AFIX   0
MOLE    1
S1    6    0.031265    0.366102    0.371993    11.00000    0.01338    0.02445 =
         0.01839    0.00158    0.00124    0.00365
SI1   5    0.639936    0.404872    0.422642    11.00000    0.01711    0.02185 =
         0.01987   -0.00009   -0.00290   -0.00033
F1    7    0.436307    0.418864    0.368291    11.00000    0.01685    0.05509 =
         0.01837   -0.00222    0.00194   -0.00126
O4    4    0.307161    0.427275    0.276061    11.00000    0.01232    0.04471 =
         0.01951   -0.00459    0.00133   -0.00480
O1    4    0.731774    0.395707    0.391447    11.00000    0.01558    0.02351 =
         0.02703    0.00066   -0.00352    0.00047
O3    4    0.321410    0.396421    0.167657    11.00000    0.01684    0.06621 =
         0.01844   -0.00190   -0.00056   -0.00014
O2    4    0.785734    0.382169    0.286099    11.00000    0.01408    0.03440 =
         0.03103    0.00415    0.00018    0.00157
O5    4    0.036389    0.563044    0.391931    11.00000    0.02575    0.02340 =
         0.02484    0.00255    0.00519    0.00815
O6    4   -0.051351    0.291201    0.344030    11.00000    0.01218    0.03965 =
         0.02624    0.00215    0.00008    0.00173
C1    1    0.571348    0.405954    0.337723    11.00000    0.01699    0.01767 =
         0.02090   -0.00053   -0.00091   -0.00053
C6    1    0.484290    0.413036    0.318205    11.00000    0.01637    0.02277 =
         0.01893   -0.00128    0.00269   -0.00132
C2    1    0.624247    0.401785    0.287665    11.00000    0.01432    0.01621 =
         0.02565    0.00024    0.00035   -0.00039
C5    1    0.446349    0.413336    0.250478    11.00000    0.01362    0.01924 =
         0.02053    0.00002    0.00021   -0.00079
C3    1    0.588468    0.403188    0.219490    11.00000    0.01604    0.02290 =
         0.02314    0.00093    0.00429   -0.00031
AFIX  43
H3    2    0.623975    0.400296    0.185564    11.00000   -1.20000
AFIX   0
C17   1    0.187519    0.363667    0.329608    11.00000    0.01101    0.02584 =
         0.01888   -0.00173    0.00017   -0.00118
N1    8    0.092520    0.330219    0.314055    11.00000    0.01197    0.02838 =
         0.01676   -0.00277    0.00031   -0.00068
C4    1    0.500471    0.408852    0.201660    11.00000    0.01767    0.02138 =
         0.01907    0.00089   -0.00043   -0.00053
AFIX  43
H4    2    0.476377    0.409707    0.155196    11.00000   -1.20000
AFIX   0
C7    1    0.352441    0.411976    0.225967    11.00000    0.01453    0.02283 =
         0.02048    0.00029    0.00106   -0.00108
C10   1    0.070920    0.225257    0.442997    11.00000    0.01374    0.02284 =
         0.01959    0.00285    0.00186    0.00184
C14   1    0.145582    0.203572    0.555985    11.00000    0.02458    0.02994 =
         0.01930    0.00253   -0.00363   -0.00659
AFIX  43
H14   2    0.170244    0.262931    0.597071    11.00000   -1.20000
AFIX   0
C15   1    0.107973    0.314190    0.502371    11.00000    0.02209    0.02062 =
         0.02322    0.00058    0.00245   -0.00068
AFIX  43
H15   2    0.107452    0.449861    0.506066    11.00000   -1.20000
AFIX   0
C9    1    0.630782    0.628645    0.469663    11.00000    0.03159    0.02882 =
         0.02460   -0.00411   -0.00324    0.00228
AFIX  33
H9A   2    0.636831    0.738490    0.440343    11.00000   -1.50000
H9B   2    0.675678    0.632913    0.509171    11.00000   -1.50000
H9C   2    0.574967    0.633593    0.484494    11.00000   -1.50000
AFIX   0
B1    3    0.720964    0.392566    0.322029    11.00000    0.01549    0.01720 =
         0.02834    0.00114   -0.00130   -0.00035
C18   1    0.216125    0.396451    0.260349    11.00000    0.01189    0.03561 =
         0.01917   -0.00042   -0.00031   -0.00337
AFIX  23
H18A  2    0.203177    0.283082    0.230849    11.00000   -1.20000
H18B  2    0.187348    0.509768    0.237431    11.00000   -1.20000
AFIX   0
C12   1    0.108698   -0.083945    0.490335    11.00000    0.02660    0.01915 =
         0.03315    0.00448    0.00512   -0.00029
AFIX  43
H12   2    0.109263   -0.219577    0.486484    11.00000   -1.20000
AFIX   0
C11   1    0.069406    0.026451    0.436803    11.00000    0.02024    0.02404 =
         0.02656   -0.00274    0.00445   -0.00236
AFIX  43
H11   2    0.041887   -0.032653    0.396535    11.00000   -1.20000
AFIX   0
C13   1    0.147333    0.003912    0.549744    11.00000    0.02227    0.02871 =
         0.02899    0.01029    0.00121    0.00239
AFIX  43
H13   2    0.174917   -0.071858    0.586082    11.00000   -1.20000
AFIX   0
C8    1    0.629098    0.189256    0.474119    11.00000    0.03520    0.02915 =
         0.02963    0.00626    0.00158   -0.00173
AFIX  33
H8A   2    0.634403    0.074315    0.447018    11.00000   -1.50000
H8B   2    0.573228    0.189997    0.488924    11.00000   -1.50000
H8C   2    0.673916    0.189125    0.513713    11.00000   -1.50000
AFIX   0
H2    2    0.835758    0.369773    0.309905    11.00000   -1.50000
HKLF    4

REM  2 in P2(1)/c
REM R1 =  0.0334 for    3931 Fo > 4sig(Fo)  and  0.0384 for all    4390 data
REM    283 parameters refined using      1 restraints

END

WGHT      0.0473      1.1467

REM Highest difference peak  0.320,  deepest hole -0.405,  1-sigma level  0.054
Q1    1   0.1424  0.1109  0.5528  11.00000  0.05    0.32
Q2    1   0.1269 -0.0313  0.5190  11.00000  0.05    0.32
Q3    1   0.0142  0.1191  0.2762  11.00000  0.05    0.31
Q4    1   0.6004  0.4055  0.3723  11.00000  0.05    0.30
Q5    1   0.1099  0.0873  0.2569  11.00000  0.05    0.29
Q6    1   0.6727  0.4010  0.3013  11.00000  0.05    0.29
Q7    1   0.4042  0.4235  0.2382  11.00000  0.05    0.28
Q8    1   0.0558  0.2854  0.4108  11.00000  0.05    0.28
Q9    1   0.2554  0.5899  0.3622  11.00000  0.05    0.27
Q10   1   0.0906 -0.0331  0.4695  11.00000  0.05    0.26
Q11   1   0.1274  0.2474  0.5307  11.00000  0.05    0.26
Q12   1   0.1736  0.6343  0.3621  11.00000  0.05    0.26
Q13   1   0.6340  0.5064  0.4566  11.00000  0.05    0.25
Q14   1   0.0557  0.2541  0.2193  11.00000  0.05    0.25
Q15   1   0.5308  0.4511  0.3297  11.00000  0.05    0.23
Q16   1   0.2191  0.5241  0.4216  11.00000  0.05    0.22
Q17   1   0.5416  0.4113  0.2135  11.00000  0.05    0.22
Q18   1   0.2017  0.3862  0.2966  11.00000  0.05    0.22
Q19   1   0.5949  0.4440  0.3110  11.00000  0.05    0.22
Q20   1   0.6302  0.2961  0.4557  11.00000  0.05    0.21
;
_shelx_res_checksum              47183
_exptl_crystal_recrystallization_method 'Re-crystallisation from solvent: CHCl3'
####################################################################### 
# 
# This file contains crystal structure data downloaded from the 
# Cambridge Structural Database (CSD) hosted by the Cambridge 
# Crystallographic Data Centre (CCDC).
# 
# Full information about CCDC data access policies and citation 
# guidelines are available at http://www.ccdc.cam.ac.uk/access/V1 
# 
# Audit and citation data items may have been added by the CCDC. 
# Please retain this information to preserve the provenance of 
# this file and to allow appropriate attribution of the data. 
# 
#######################################################################

data_4c
_database_code_depnum_ccdc_archive 'CCDC 2166288'
loop_
_audit_author_name
_audit_author_address
'Krzysztof Durka'
;Warsaw University of Technology, Faculty of Chemistry
Poland
;
_audit_update_record             
;
2022-04-13 deposited with the CCDC.	2022-08-08 downloaded from the CCDC.
;

_audit_creation_method           SHELXL-2013
_chemical_name_systematic        
;
8-fluoro-9-(hydroxydimethylsilyl)-3,3-dimethyl-2,3,5-trihydro-10l4-benzo[3,4][1,2]azaborolo[2,1-b][1,3,2]oxazaborol-10-ol
;
_chemical_name_common            ?
_chemical_melting_point          426
_chemical_formula_moiety         'C13 H21 B F N O3 Si'
_chemical_formula_sum            'C13 H21 B F N O3 Si'
_chemical_formula_weight         297.21

loop_
_atom_type_symbol
_atom_type_description
_atom_type_scat_dispersion_real
_atom_type_scat_dispersion_imag
_atom_type_scat_source
C C 0.0181 0.0091 'International Tables Vol C Tables 4.2.6.8 and 6.1.1.4'
H H 0.0000 0.0000 'International Tables Vol C Tables 4.2.6.8 and 6.1.1.4'
N N 0.0311 0.0180 'International Tables Vol C Tables 4.2.6.8 and 6.1.1.4'
O O 0.0492 0.0322 'International Tables Vol C Tables 4.2.6.8 and 6.1.1.4'
F F 0.0727 0.0534 'International Tables Vol C Tables 4.2.6.8 and 6.1.1.4'
Si Si 0.2541 0.3302 'International Tables Vol C Tables 4.2.6.8 and 6.1.1.4'
B B 0.0090 0.0039 'International Tables Vol C Tables 4.2.6.8 and 6.1.1.4'

_space_group_crystal_system      monoclinic
_space_group_IT_number           14
_space_group_name_H-M_alt        'P 21/c'
_space_group_name_Hall           '-P 2ybc'

_shelx_space_group_comment       
;
The symmetry employed for this shelxl refinement is uniquely defined
by the following loop, which should always be used as a source of
symmetry information in preference to the above space-group names.
They are only intended as comments.
;

loop_
_space_group_symop_operation_xyz
'x, y, z'
'-x, y+1/2, -z+1/2'
'-x, -y, -z'
'x, -y-1/2, z-1/2'

_cell_length_a                   9.4868(3)
_cell_length_b                   8.2232(2)
_cell_length_c                   18.9873(4)
_cell_angle_alpha                90
_cell_angle_beta                 98.992(2)
_cell_angle_gamma                90
_cell_volume                     1463.03(7)
_cell_formula_units_Z            4
_cell_measurement_temperature    100(2)
_cell_measurement_reflns_used    9194
_cell_measurement_theta_min      4.7030
_cell_measurement_theta_max      76.3960

_exptl_crystal_description       block
_exptl_crystal_colour            colourless
_exptl_crystal_density_diffrn    1.349
_exptl_crystal_F_000             632
_exptl_absorpt_coefficient_mu    1.579
_exptl_crystal_size_max          0.259
_exptl_crystal_size_mid          0.200
_exptl_crystal_size_min          0.085
loop_
_exptl_crystal_face_index_h
_exptl_crystal_face_index_k
_exptl_crystal_face_index_l
_exptl_crystal_face_perp_dist
0 0 -1 0.0807
1 -5 -3 0.0807
1 -5 5 0.0847
-1 5 0 0.0719
0 0 1 0.1651
-5 2 2 0.0306
5 -2 0 0.0448
5 1 0 0.0666
-5 -1 1 0.0657
0 1 -5 0.0752
-5 1 1 0.0251
loop_
_exptl_oxdiff_crystal_face_indexfrac_h
_exptl_oxdiff_crystal_face_indexfrac_k
_exptl_oxdiff_crystal_face_indexfrac_l
_exptl_oxdiff_crystal_face_x
_exptl_oxdiff_crystal_face_y
_exptl_oxdiff_crystal_face_z
-0.0007 0.0003 -0.9996 0.0125 0.0322 0.0745
0.9927 -5.0055 -3.0192 0.2574 0.9220 -0.1969
0.9985 -5.0082 4.9780 0.1574 0.6648 -0.7931
-0.9949 5.0065 0.0202 -0.2199 -0.8255 0.4205
0.0007 -0.0003 0.9996 -0.0125 -0.0322 -0.0745
-4.9980 2.0002 2.0125 -0.8314 -0.2549 0.2104
4.9995 -2.0009 -0.0132 0.8064 0.1906 -0.3595
5.0028 1.0032 -0.0017 0.7682 -0.3229 -0.1322
-5.0021 -1.0036 1.0014 -0.7807 0.2908 0.0577
-0.0026 1.0031 -4.9944 0.0497 -0.0104 0.4484
-4.9999 0.9992 1.0090 -0.8062 -0.0516 0.2092
_exptl_absorpt_correction_T_min  0.744
_exptl_absorpt_correction_T_max  1.000
_exptl_absorpt_correction_type   gaussian
_exptl_absorpt_process_details   
;
CrysAlisPro 1.171.40.84a (Rigaku Oxford Diffraction, 2020)
Numerical absorption correction based on gaussian integration over
a multifaceted crystal model
Empirical absorption correction using spherical harmonics,
implemented in SCALE3 ABSPACK scaling algorithm.
;
_oxdiff_exptl_absorpt_empirical_full_min 0.794
_oxdiff_exptl_absorpt_empirical_full_max 1.277
_oxdiff_exptl_absorpt_empirical_details 
;
Empirical correction (ABSPACK) includes:
- Absorption correction using spherical harmonics
- Frame scaling
- Detector area scaling
;

_diffrn_ambient_temperature      100.01(10)
_diffrn_ambient_environment      N~2~
_diffrn_source                   'micro-focus sealed X-ray tube'
_diffrn_source_type              'SuperNova (Cu) X-ray Source'
_diffrn_radiation_probe          x-ray
_diffrn_radiation_type           'Cu K\a'
_diffrn_radiation_wavelength     1.54184
_diffrn_radiation_monochromator  mirror
_diffrn_measurement_device       'four-circle diffractometer'
_diffrn_measurement_device_type  'SuperNova, Dual, Cu at home/near, Atlas'
_diffrn_detector                 'CCD plate'
_diffrn_detector_type            Atlas
_diffrn_detector_area_resol_mean 5.2195
_diffrn_reflns_number            16598
_diffrn_reflns_av_unetI/netI     0.0205
_diffrn_reflns_av_R_equivalents  0.0365
_diffrn_reflns_limit_h_min       -11
_diffrn_reflns_limit_h_max       11
_diffrn_reflns_limit_k_min       -8
_diffrn_reflns_limit_k_max       10
_diffrn_reflns_limit_l_min       -23
_diffrn_reflns_limit_l_max       20
_diffrn_reflns_theta_min         4.716
_diffrn_reflns_theta_max         76.679
_diffrn_reflns_theta_full        67.679
_diffrn_measured_fraction_theta_max 0.999
_diffrn_measured_fraction_theta_full 0.999
_diffrn_reflns_Laue_measured_fraction_max 0.999
_diffrn_reflns_Laue_measured_fraction_full 0.999
_diffrn_reflns_point_group_measured_fraction_max 0.999
_diffrn_reflns_point_group_measured_fraction_full 0.999
_reflns_number_total             3060
_reflns_number_gt                2810
_reflns_threshold_expression     'I > 2\s(I)'
_reflns_Friedel_coverage         0.000
_reflns_Friedel_fraction_max     .
_reflns_Friedel_fraction_full    .

_reflns_special_details          
;
 Reflections were merged by SHELXL according to the crystal
 class for the calculation of statistics and refinement.
 
 _reflns_Friedel_fraction is defined as the number of unique
 Friedel pairs measured divided by the number that would be
 possible theoretically, ignoring centric projections and
 systematic absences.
;

_computing_structure_refinement  'SHELXL-2013 (Sheldrick, 2013)'
_computing_data_collection       'CrysAlisPro 1.171.40.84a (Rigaku OD, 2020)'
_computing_cell_refinement       'CrysAlisPro 1.171.40.84a (Rigaku OD, 2020)'
_computing_data_reduction        'CrysAlisPro 1.171.40.84a (Rigaku OD, 2020)'

_refine_special_details          
;
 ?
;
_refine_ls_structure_factor_coef Fsqd
_refine_ls_matrix_type           full
_refine_ls_weighting_scheme      calc
_refine_ls_weighting_details     
'w=1/[\s^2^(Fo^2^)+(0.0727P)^2^+0.5603P] where P=(Fo^2^+2Fc^2^)/3'
_atom_sites_solution_primary     ?
_atom_sites_solution_secondary   ?
_atom_sites_solution_hydrogens   mixed
_refine_ls_hydrogen_treatment    mixed
_refine_ls_extinction_method     none
_refine_ls_extinction_coef       .
_refine_ls_number_reflns         3060
_refine_ls_number_parameters     190
_refine_ls_number_restraints     3
_refine_ls_R_factor_all          0.0422
_refine_ls_R_factor_gt           0.0391
_refine_ls_wR_factor_ref         0.1112
_refine_ls_wR_factor_gt          0.1079
_refine_ls_goodness_of_fit_ref   1.035
_refine_ls_restrained_S_all      1.035
_refine_ls_shift/su_max          0.000
_refine_ls_shift/su_mean         0.000

loop_
_atom_site_label
_atom_site_type_symbol
_atom_site_fract_x
_atom_site_fract_y
_atom_site_fract_z
_atom_site_U_iso_or_equiv
_atom_site_adp_type
_atom_site_occupancy
_atom_site_site_symmetry_order
_atom_site_calc_flag
_atom_site_refinement_flags_posn
_atom_site_refinement_flags_adp
_atom_site_refinement_flags_occupancy
_atom_site_disorder_assembly
_atom_site_disorder_group
Si1 Si 0.21380(4) 0.95855(4) 0.40280(2) 0.01664(13) Uani 1 1 d . . . . .
F1 F 0.37322(9) 0.78262(11) 0.29130(4) 0.0232(2) Uani 1 1 d . . . . .
O3 O 0.06020(11) 1.04713(11) 0.41026(5) 0.0196(2) Uani 1 1 d D . . . .
O2 O 0.01955(10) 0.71162(11) 0.49386(5) 0.0169(2) Uani 1 1 d D . . . .
O1 O -0.16206(10) 0.81592(11) 0.40231(5) 0.0177(2) Uani 1 1 d . . . . .
N1 N -0.14448(12) 0.52023(14) 0.40908(6) 0.0159(2) Uani 1 1 d D . . . .
C3 C 0.02407(15) 0.52164(16) 0.32622(7) 0.0173(3) Uani 1 1 d . . . . .
C1 C 0.17554(14) 0.75977(16) 0.35354(7) 0.0167(3) Uani 1 1 d . . . . .
C6 C 0.25388(15) 0.69955(17) 0.30355(7) 0.0184(3) Uani 1 1 d . . . . .
C2 C 0.05787(14) 0.66346(16) 0.36533(7) 0.0160(3) Uani 1 1 d . . . . .
C4 C 0.10386(16) 0.46847(17) 0.27506(7) 0.0196(3) Uani 1 1 d . . . . .
H4 H 0.0780 0.3724 0.2484 0.024 Uiso 1 1 calc R U . . .
C5 C 0.22201(16) 0.55864(18) 0.26378(7) 0.0209(3) Uani 1 1 d . . . . .
H5 H 0.2796 0.5249 0.2298 0.025 Uiso 1 1 calc R U . . .
C9 C -0.29223(15) 0.74243(17) 0.37129(7) 0.0187(3) Uani 1 1 d . . . . .
H9A H -0.2957 0.7300 0.3192 0.022 Uiso 1 1 calc R U . . .
H9B H -0.3744 0.8097 0.3799 0.022 Uiso 1 1 calc R U . . .
C13 C 0.31092(18) 1.10511(18) 0.35310(8) 0.0259(3) Uani 1 1 d . . . . .
H13A H 0.2557 1.1243 0.3057 0.039 Uiso 1 1 calc R U . . .
H13B H 0.4045 1.0602 0.3481 0.039 Uiso 1 1 calc R U . . .
H13C H 0.3237 1.2081 0.3793 0.039 Uiso 1 1 calc R U . . .
C12 C 0.31752(16) 0.91826(18) 0.49255(7) 0.0217(3) Uani 1 1 d . . . . .
H12A H 0.2653 0.8410 0.5181 0.033 Uiso 1 1 calc R U . . .
H12B H 0.3313 1.0203 0.5194 0.033 Uiso 1 1 calc R U . . .
H12C H 0.4107 0.8723 0.4874 0.033 Uiso 1 1 calc R U . . .
C11 C -0.31970(16) 0.59228(18) 0.48484(8) 0.0215(3) Uani 1 1 d . . . . .
H11A H -0.3226 0.4842 0.5063 0.032 Uiso 1 1 calc R U . . .
H11B H -0.4101 0.6486 0.4865 0.032 Uiso 1 1 calc R U . . .
H11C H -0.2411 0.6552 0.5114 0.032 Uiso 1 1 calc R U . . .
C8 C -0.29668(14) 0.57482(17) 0.40714(7) 0.0177(3) Uani 1 1 d . . . . .
C7 C -0.10723(15) 0.43706(17) 0.34374(7) 0.0185(3) Uani 1 1 d . . . . .
H7A H -0.1869 0.4467 0.3035 0.022 Uiso 1 1 calc R U . . .
H7B H -0.0876 0.3203 0.3534 0.022 Uiso 1 1 calc R U . . .
C10 C -0.40895(16) 0.46132(17) 0.36731(8) 0.0228(3) Uani 1 1 d . . . . .
H10A H -0.3934 0.4505 0.3177 0.034 Uiso 1 1 calc R U . . .
H10B H -0.5042 0.5063 0.3684 0.034 Uiso 1 1 calc R U . . .
H10C H -0.4014 0.3542 0.3902 0.034 Uiso 1 1 calc R U . . .
B1 B -0.05075(16) 0.69212(18) 0.42153(8) 0.0155(3) Uani 1 1 d . . . . .
H3 H -0.0168(14) 0.993(2) 0.4062(10) 0.023 Uiso 1 1 d D U . . .
H2 H -0.0185(19) 0.7872(18) 0.5154(9) 0.023 Uiso 1 1 d D U . . .
H1 H -0.122(2) 0.4524(19) 0.4442(8) 0.023 Uiso 1 1 d D U . . .

loop_
_atom_site_aniso_label
_atom_site_aniso_U_11
_atom_site_aniso_U_22
_atom_site_aniso_U_33
_atom_site_aniso_U_23
_atom_site_aniso_U_13
_atom_site_aniso_U_12
Si1 0.0191(2) 0.0127(2) 0.0174(2) -0.00053(12) 0.00060(14) -0.00095(13)
F1 0.0216(4) 0.0229(4) 0.0262(4) -0.0012(3) 0.0073(3) -0.0022(3)
O3 0.0214(5) 0.0137(5) 0.0225(5) -0.0022(4) 0.0002(4) 0.0000(4)
O2 0.0201(5) 0.0142(4) 0.0155(4) -0.0021(3) -0.0003(4) 0.0011(4)
O1 0.0178(5) 0.0135(4) 0.0208(5) 0.0004(3) -0.0006(4) 0.0007(4)
N1 0.0183(6) 0.0134(5) 0.0150(5) 0.0002(4) -0.0008(4) 0.0006(4)
C3 0.0193(6) 0.0147(6) 0.0161(6) 0.0002(5) -0.0026(5) 0.0016(5)
C1 0.0195(7) 0.0134(6) 0.0160(6) 0.0004(5) -0.0014(5) 0.0016(5)
C6 0.0175(6) 0.0183(6) 0.0189(6) 0.0021(5) 0.0010(5) 0.0010(5)
C2 0.0184(6) 0.0135(6) 0.0146(6) 0.0013(5) -0.0022(5) 0.0024(5)
C4 0.0219(7) 0.0177(7) 0.0178(6) -0.0037(5) -0.0015(5) 0.0025(5)
C5 0.0227(7) 0.0207(7) 0.0191(6) -0.0024(5) 0.0025(5) 0.0047(5)
C9 0.0188(7) 0.0163(6) 0.0197(6) 0.0009(5) -0.0014(5) 0.0002(5)
C13 0.0339(8) 0.0176(7) 0.0272(7) -0.0009(5) 0.0076(6) -0.0056(6)
C12 0.0221(7) 0.0193(7) 0.0220(7) -0.0019(5) -0.0020(5) -0.0008(5)
C11 0.0227(7) 0.0196(7) 0.0226(7) 0.0003(5) 0.0049(5) -0.0006(6)
C8 0.0163(7) 0.0151(6) 0.0207(7) 0.0006(5) -0.0003(5) -0.0006(5)
C7 0.0219(7) 0.0149(6) 0.0177(6) -0.0036(5) 0.0000(5) -0.0007(5)
C10 0.0201(7) 0.0192(7) 0.0275(7) -0.0009(5) -0.0016(6) -0.0032(5)
B1 0.0173(7) 0.0112(6) 0.0169(7) 0.0004(5) -0.0004(5) -0.0004(5)

_geom_special_details            
;
 All esds (except the esd in the dihedral angle between two l.s. planes)
 are estimated using the full covariance matrix.  The cell esds are taken
 into account individually in the estimation of esds in distances, angles
 and torsion angles; correlations between esds in cell parameters are only
 used when they are defined by crystal symmetry.  An approximate (isotropic)
 treatment of cell esds is used for estimating esds involving l.s. planes.
;

loop_
_geom_bond_atom_site_label_1
_geom_bond_atom_site_label_2
_geom_bond_distance
_geom_bond_site_symmetry_2
_geom_bond_publ_flag
Si1 O3 1.6549(11) . ?
Si1 C12 1.8597(14) . ?
Si1 C13 1.8610(15) . ?
Si1 C1 1.8900(14) . ?
F1 C6 1.3729(16) . ?
O3 H3 0.850(9) . ?
O2 B1 1.4388(17) . ?
O2 H2 0.855(9) . ?
O1 C9 1.4177(16) . ?
O1 B1 1.4711(17) . ?
N1 C7 1.5063(17) . ?
N1 C8 1.5070(17) . ?
N1 B1 1.6669(18) . ?
N1 H1 0.871(9) . ?
C3 C4 1.392(2) . ?
C3 C2 1.3928(18) . ?
C3 C7 1.5085(19) . ?
C1 C6 1.3852(19) . ?
C1 C2 1.4148(19) . ?
C6 C5 1.390(2) . ?
C2 B1 1.612(2) . ?
C4 C5 1.388(2) . ?
C4 H4 0.9500 . ?
C5 H5 0.9500 . ?
C9 C8 1.5407(19) . ?
C9 H9A 0.9900 . ?
C9 H9B 0.9900 . ?
C13 H13A 0.9800 . ?
C13 H13B 0.9800 . ?
C13 H13C 0.9800 . ?
C12 H12A 0.9800 . ?
C12 H12B 0.9800 . ?
C12 H12C 0.9800 . ?
C11 C8 1.5316(19) . ?
C11 H11A 0.9800 . ?
C11 H11B 0.9800 . ?
C11 H11C 0.9800 . ?
C8 C10 1.5250(19) . ?
C7 H7A 0.9900 . ?
C7 H7B 0.9900 . ?
C10 H10A 0.9800 . ?
C10 H10B 0.9800 . ?
C10 H10C 0.9800 . ?

loop_
_geom_angle_atom_site_label_1
_geom_angle_atom_site_label_2
_geom_angle_atom_site_label_3
_geom_angle
_geom_angle_site_symmetry_1
_geom_angle_site_symmetry_3
_geom_angle_publ_flag
O3 Si1 C12 110.29(6) . . ?
O3 Si1 C13 105.70(7) . . ?
C12 Si1 C13 110.31(7) . . ?
O3 Si1 C1 108.63(6) . . ?
C12 Si1 C1 109.43(6) . . ?
C13 Si1 C1 112.41(6) . . ?
Si1 O3 H3 121.1(14) . . ?
B1 O2 H2 111.8(13) . . ?
C9 O1 B1 110.67(10) . . ?
C7 N1 C8 117.53(10) . . ?
C7 N1 B1 108.25(10) . . ?
C8 N1 B1 103.81(10) . . ?
C7 N1 H1 106.1(13) . . ?
C8 N1 H1 109.5(13) . . ?
B1 N1 H1 111.8(13) . . ?
C4 C3 C2 122.01(13) . . ?
C4 C3 C7 124.53(12) . . ?
C2 C3 C7 113.44(12) . . ?
C6 C1 C2 115.43(12) . . ?
C6 C1 Si1 124.48(11) . . ?
C2 C1 Si1 120.07(10) . . ?
F1 C6 C1 118.89(12) . . ?
F1 C6 C5 115.96(12) . . ?
C1 C6 C5 125.15(13) . . ?
C3 C2 C1 120.40(13) . . ?
C3 C2 B1 110.95(12) . . ?
C1 C2 B1 128.65(12) . . ?
C5 C4 C3 118.69(13) . . ?
C5 C4 H4 120.7 . . ?
C3 C4 H4 120.7 . . ?
C4 C5 C6 118.27(13) . . ?
C4 C5 H5 120.9 . . ?
C6 C5 H5 120.9 . . ?
O1 C9 C8 106.26(10) . . ?
O1 C9 H9A 110.5 . . ?
C8 C9 H9A 110.5 . . ?
O1 C9 H9B 110.5 . . ?
C8 C9 H9B 110.5 . . ?
H9A C9 H9B 108.7 . . ?
Si1 C13 H13A 109.5 . . ?
Si1 C13 H13B 109.5 . . ?
H13A C13 H13B 109.5 . . ?
Si1 C13 H13C 109.5 . . ?
H13A C13 H13C 109.5 . . ?
H13B C13 H13C 109.5 . . ?
Si1 C12 H12A 109.5 . . ?
Si1 C12 H12B 109.5 . . ?
H12A C12 H12B 109.5 . . ?
Si1 C12 H12C 109.5 . . ?
H12A C12 H12C 109.5 . . ?
H12B C12 H12C 109.5 . . ?
C8 C11 H11A 109.5 . . ?
C8 C11 H11B 109.5 . . ?
H11A C11 H11B 109.5 . . ?
C8 C11 H11C 109.5 . . ?
H11A C11 H11C 109.5 . . ?
H11B C11 H11C 109.5 . . ?
N1 C8 C10 114.97(12) . . ?
N1 C8 C11 106.54(10) . . ?
C10 C8 C11 109.96(12) . . ?
N1 C8 C9 100.66(10) . . ?
C10 C8 C9 113.18(11) . . ?
C11 C8 C9 111.07(12) . . ?
N1 C7 C3 106.28(11) . . ?
N1 C7 H7A 110.5 . . ?
C3 C7 H7A 110.5 . . ?
N1 C7 H7B 110.5 . . ?
C3 C7 H7B 110.5 . . ?
H7A C7 H7B 108.7 . . ?
C8 C10 H10A 109.5 . . ?
C8 C10 H10B 109.5 . . ?
H10A C10 H10B 109.5 . . ?
C8 C10 H10C 109.5 . . ?
H10A C10 H10C 109.5 . . ?
H10B C10 H10C 109.5 . . ?
O2 B1 O1 111.55(11) . . ?
O2 B1 C2 113.53(11) . . ?
O1 B1 C2 116.43(11) . . ?
O2 B1 N1 112.78(10) . . ?
O1 B1 N1 101.85(10) . . ?
C2 B1 N1 99.45(10) . . ?

_refine_diff_density_max         0.501
_refine_diff_density_min         -0.286
_refine_diff_density_rms         0.060

_shelxl_version_number           2013-4

_shelx_res_file                  
;
TITL 2 in P2(1)/c
CELL  1.54178   9.4868   8.2232  18.9873   90.000   98.992   90.000
ZERR     4.00   0.0003   0.0002   0.0004    0.000    0.002    0.000
LATT   1
SYMM  - X, 1/2 + Y, 1/2 - Z
SFAC  C    H    N    O    F    SI   B
UNIT  52 84 4 12 4 4 4
MERG   2
DFIX 0.87 0.01 O2 H2
DFIX 0.87 0.01 O3 H3
DFIX 0.87 0.01 N1 H1
FMAP   2
PLAN   20
ACTA
BOND   $H
L.S.  30
TEMP  -173.00
WGHT    0.072700    0.560300
FVAR       0.28698
MOLE    1
SI1   6    0.213804    0.958546    0.402795    11.00000    0.01907    0.01274 =
         0.01738   -0.00053    0.00060   -0.00095
F1    5    0.373218    0.782623    0.291299    11.00000    0.02162    0.02287 =
         0.02620   -0.00115    0.00733   -0.00215
O3    4    0.060198    1.047131    0.410262    11.00000    0.02138    0.01374 =
         0.02252   -0.00222    0.00024   -0.00003
O2    4    0.019548    0.711621    0.493860    11.00000    0.02008    0.01424 =
         0.01553   -0.00206   -0.00030    0.00108
O1    4   -0.162056    0.815919    0.402312    11.00000    0.01780    0.01350 =
         0.02076    0.00042   -0.00059    0.00068
N1    3   -0.144478    0.520231    0.409085    11.00000    0.01834    0.01339 =
         0.01500    0.00021   -0.00077    0.00059
C3    1    0.024071    0.521641    0.326221    11.00000    0.01927    0.01475 =
         0.01606    0.00022   -0.00256    0.00160
C1    1    0.175541    0.759771    0.353539    11.00000    0.01946    0.01335 =
         0.01599    0.00038   -0.00137    0.00155
C6    1    0.253876    0.699545    0.303550    11.00000    0.01752    0.01827 =
         0.01894    0.00208    0.00096    0.00097
C2    1    0.057874    0.663462    0.365328    11.00000    0.01843    0.01346 =
         0.01458    0.00126   -0.00219    0.00239
C4    1    0.103857    0.468466    0.275060    11.00000    0.02194    0.01770 =
         0.01782   -0.00372   -0.00149    0.00249
AFIX  43
H4    2    0.077964    0.372359    0.248388    11.00000   -1.20000
AFIX   0
C5    1    0.222010    0.558638    0.263778    11.00000    0.02275    0.02069 =
         0.01909   -0.00238    0.00247    0.00470
AFIX  43
H5    2    0.279591    0.524939    0.229767    11.00000   -1.20000
AFIX   0
C9    1   -0.292227    0.742429    0.371290    11.00000    0.01880    0.01632 =
         0.01965    0.00093   -0.00144    0.00017
AFIX  23
H9A   2   -0.295665    0.729955    0.319190    11.00000   -1.20000
H9B   2   -0.374354    0.809698    0.379950    11.00000   -1.20000
AFIX   0
C13   1    0.310917    1.105113    0.353105    11.00000    0.03394    0.01758 =
         0.02716   -0.00094    0.00762   -0.00556
AFIX  33
H13A  2    0.255711    1.124266    0.305748    11.00000   -1.50000
H13B  2    0.404506    1.060204    0.348062    11.00000   -1.50000
H13C  2    0.323675    1.208051    0.379336    11.00000   -1.50000
AFIX   0
C12   1    0.317525    0.918258    0.492555    11.00000    0.02207    0.01926 =
         0.02203   -0.00187   -0.00202   -0.00082
AFIX  33
H12A  2    0.265264    0.840999    0.518125    11.00000   -1.50000
H12B  2    0.331299    1.020257    0.519444    11.00000   -1.50000
H12C  2    0.410670    0.872285    0.487396    11.00000   -1.50000
AFIX   0
C11   1   -0.319702    0.592279    0.484841    11.00000    0.02266    0.01958 =
         0.02258    0.00032    0.00494   -0.00059
AFIX  33
H11A  2   -0.322640    0.484201    0.506313    11.00000   -1.50000
H11B  2   -0.410125    0.648649    0.486537    11.00000   -1.50000
H11C  2   -0.241072    0.655158    0.511393    11.00000   -1.50000
AFIX   0
C8    1   -0.296679    0.574819    0.407137    11.00000    0.01632    0.01508 =
         0.02066    0.00060   -0.00030   -0.00057
C7    1   -0.107235    0.437057    0.343742    11.00000    0.02191    0.01493 =
         0.01769   -0.00359    0.00002   -0.00074
AFIX  23
H7A   2   -0.186884    0.446748    0.303523    11.00000   -1.20000
H7B   2   -0.087558    0.320265    0.353391    11.00000   -1.20000
AFIX   0
C10   1   -0.408948    0.461318    0.367310    11.00000    0.02006    0.01919 =
         0.02751   -0.00090   -0.00162   -0.00324
AFIX  33
H10A  2   -0.393364    0.450546    0.317704    11.00000   -1.50000
H10B  2   -0.504234    0.506289    0.368437    11.00000   -1.50000
H10C  2   -0.401394    0.354180    0.390195    11.00000   -1.50000
AFIX   0
B1    7   -0.050750    0.692116    0.421532    11.00000    0.01735    0.01120 =
         0.01694    0.00042   -0.00044   -0.00038
H3    2   -0.016802    0.992783    0.406215    11.00000   -1.50000
H2    2   -0.018537    0.787187    0.515437    11.00000   -1.50000
H1    2   -0.121563    0.452413    0.444232    11.00000   -1.50000
HKLF    4

REM  2 in P2(1)/c
REM R1 =  0.0391 for    2810 Fo > 4sig(Fo)  and  0.0422 for all    3060 data
REM    190 parameters refined using      3 restraints

END

WGHT      0.0727      0.5599

REM Highest difference peak  0.501,  deepest hole -0.286,  1-sigma level  0.060
Q1    1   0.2634  0.9366  0.4535  11.00000  0.05    0.50
Q2    1  -0.3049  0.6525  0.3908  11.00000  0.05    0.36
Q3    1   0.0189  0.6774  0.3958  11.00000  0.05    0.36
Q4    1   0.2473  1.0273  0.3619  11.00000  0.05    0.35
Q5    1   0.1912  0.8550  0.3675  11.00000  0.05    0.32
Q6    1  -0.3049  0.5908  0.4474  11.00000  0.05    0.32
Q7    1  -0.3505  0.5221  0.3821  11.00000  0.05    0.31
Q8    1  -0.0019  0.6986  0.4615  11.00000  0.05    0.29
Q9    1   0.2285  0.7269  0.3434  11.00000  0.05    0.28
Q10   1   0.2977  1.0246  0.3857  11.00000  0.05    0.28
Q11   1   0.1249  0.9917  0.4109  11.00000  0.05    0.28
Q12   1  -0.2229  0.5439  0.4073  11.00000  0.05    0.28
Q13   1  -0.0291  0.4684  0.3394  11.00000  0.05    0.27
Q14   1   0.0513  0.5792  0.3473  11.00000  0.05    0.26
Q15   1   0.1319  0.7116  0.3591  11.00000  0.05    0.26
Q16   1  -0.4229  0.5942  0.4861  11.00000  0.05    0.26
Q17   1  -0.2855  0.6862  0.5105  11.00000  0.05    0.25
Q18   1  -0.2676  0.4883  0.5165  11.00000  0.05    0.25
Q19   1   0.2242  0.6288  0.2812  11.00000  0.05    0.25
Q20   1  -0.1307  0.4859  0.3736  11.00000  0.05    0.24
;
_shelx_res_checksum              98679
_exptl_crystal_recrystallization_method 'Re-crystallisation from solvent: CHCl3'
####################################################################### 
# 
# This file contains crystal structure data downloaded from the 
# Cambridge Structural Database (CSD) hosted by the Cambridge 
# Crystallographic Data Centre (CCDC).
# 
# Full information about CCDC data access policies and citation 
# guidelines are available at http://www.ccdc.cam.ac.uk/access/V1 
# 
# Audit and citation data items may have been added by the CCDC. 
# Please retain this information to preserve the provenance of 
# this file and to allow appropriate attribution of the data. 
# 
#######################################################################

data_4a
_database_code_depnum_ccdc_archive 'CCDC 2166287'
loop_
_audit_author_name
_audit_author_address
'Krzysztof Durka'
;Warsaw University of Technology, Faculty of Chemistry
Poland
;
_audit_update_record             
;
2022-04-13 deposited with the CCDC.	2022-08-08 downloaded from the CCDC.
;

_audit_creation_method           SHELXL-2013
_chemical_name_systematic        
;
10-(tert-butyl)-7-fluoro-3,3,8,8-tetramethyl-2,3-dihydro-4H,8H-1,9,11-trioxa-3a-aza-8-sila-10,11a,l4-diborabenzo[ij]cyclopenta[c]azulene
;
_chemical_name_common            ?
_chemical_melting_point          520
_chemical_formula_moiety         'C17 H28 B2 F N O3 Si'
_chemical_formula_sum            'C17 H28 B2 F N O3 Si'
_chemical_formula_weight         363.11

loop_
_atom_type_symbol
_atom_type_description
_atom_type_scat_dispersion_real
_atom_type_scat_dispersion_imag
_atom_type_scat_source
C C 0.0181 0.0091 'International Tables Vol C Tables 4.2.6.8 and 6.1.1.4'
H H 0.0000 0.0000 'International Tables Vol C Tables 4.2.6.8 and 6.1.1.4'
B B 0.0090 0.0039 'International Tables Vol C Tables 4.2.6.8 and 6.1.1.4'
N N 0.0311 0.0180 'International Tables Vol C Tables 4.2.6.8 and 6.1.1.4'
O O 0.0492 0.0322 'International Tables Vol C Tables 4.2.6.8 and 6.1.1.4'
Si Si 0.2541 0.3302 'International Tables Vol C Tables 4.2.6.8 and 6.1.1.4'
F F 0.0727 0.0534 'International Tables Vol C Tables 4.2.6.8 and 6.1.1.4'

_space_group_crystal_system      monoclinic
_space_group_IT_number           14
_space_group_name_H-M_alt        'P 21/c'
_space_group_name_Hall           '-P 2ybc'

_shelx_space_group_comment       
;
The symmetry employed for this shelxl refinement is uniquely defined
by the following loop, which should always be used as a source of
symmetry information in preference to the above space-group names.
They are only intended as comments.
;

loop_
_space_group_symop_operation_xyz
'x, y, z'
'-x, y+1/2, -z+1/2'
'-x, -y, -z'
'x, -y-1/2, z-1/2'

_cell_length_a                   11.5789(3)
_cell_length_b                   9.7201(3)
_cell_length_c                   17.4568(5)
_cell_angle_alpha                90
_cell_angle_beta                 91.799(3)
_cell_angle_gamma                90
_cell_volume                     1963.76(10)
_cell_formula_units_Z            4
_cell_measurement_temperature    100(2)
_cell_measurement_reflns_used    4693
_cell_measurement_theta_min      5.0450
_cell_measurement_theta_max      72.4070

_exptl_crystal_description       block
_exptl_crystal_colour            colourless
_exptl_crystal_density_diffrn    1.228
_exptl_crystal_F_000             776
_exptl_absorpt_coefficient_mu    1.259
_exptl_crystal_size_max          0.333
_exptl_crystal_size_mid          0.115
_exptl_crystal_size_min          0.066
loop_
_exptl_crystal_face_index_h
_exptl_crystal_face_index_k
_exptl_crystal_face_index_l
_exptl_crystal_face_perp_dist
-4 0 -5 0.0418
4 0 5 0.0380
1 -5 -1 0.1479
-2 5 0 0.1602
0 0 -1 0.0203
0 0 1 0.0453
5 1 -4 0.0197
-5 0 4 0.0575
loop_
_exptl_oxdiff_crystal_face_indexfrac_h
_exptl_oxdiff_crystal_face_indexfrac_k
_exptl_oxdiff_crystal_face_indexfrac_l
_exptl_oxdiff_crystal_face_x
_exptl_oxdiff_crystal_face_y
_exptl_oxdiff_crystal_face_z
-3.9994 -0.0168 -4.9931 -0.1614 -0.6772 -0.0910
3.9994 0.0168 4.9931 0.1614 0.6772 0.0910
0.9965 -5.0080 -0.9615 0.0324 0.1462 -0.7955
-1.9963 5.0045 -0.0367 -0.0535 -0.3058 0.7777
-0.0003 -0.0026 -1.0003 -0.0768 -0.0388 -0.0196
0.0003 0.0026 1.0003 0.0768 0.0388 0.0196
4.9966 0.9952 -4.0203 -0.6186 0.4361 0.0675
-4.9961 0.0061 4.0121 0.5856 -0.4489 0.0873
_exptl_absorpt_correction_T_min  0.717
_exptl_absorpt_correction_T_max  1.000
_exptl_absorpt_correction_type   gaussian
_exptl_absorpt_process_details   
;
CrysAlisPro 1.171.40.84a (Rigaku Oxford Diffraction, 2020)
Numerical absorption correction based on gaussian integration over
a multifaceted crystal model
Empirical absorption correction using spherical harmonics,
implemented in SCALE3 ABSPACK scaling algorithm.
;
_oxdiff_exptl_absorpt_empirical_full_min 0.718
_oxdiff_exptl_absorpt_empirical_full_max 1.312
_oxdiff_exptl_absorpt_empirical_details 
;
Empirical correction (ABSPACK) includes:
- Absorption correction using spherical harmonics
- Frame scaling
;
_diffrn_ambient_temperature      100.01(10)
_diffrn_ambient_environment      N~2~
_diffrn_source                   'micro-focus sealed X-ray tube'
_diffrn_source_type              'SuperNova (Cu) X-ray Source'
_diffrn_radiation_probe          x-ray
_diffrn_radiation_type           'Cu K\a'
_diffrn_radiation_wavelength     1.54184
_diffrn_radiation_monochromator  mirror
_diffrn_measurement_device       'four-circle diffractometer'
_diffrn_measurement_device_type  'SuperNova, Dual, Cu at home/near, Atlas'
_diffrn_detector                 'CCD plate'
_diffrn_detector_type            Atlas
_diffrn_detector_area_resol_mean 5.2195
_diffrn_reflns_number            7510
_diffrn_reflns_av_unetI/netI     0.0295
_diffrn_reflns_av_R_equivalents  0.0233
_diffrn_reflns_limit_h_min       -14
_diffrn_reflns_limit_h_max       10
_diffrn_reflns_limit_k_min       -7
_diffrn_reflns_limit_k_max       11
_diffrn_reflns_limit_l_min       -21
_diffrn_reflns_limit_l_max       16
_diffrn_reflns_theta_min         5.069
_diffrn_reflns_theta_max         72.571
_diffrn_reflns_theta_full        67.679
_diffrn_measured_fraction_theta_max 0.974
_diffrn_measured_fraction_theta_full 0.997
_diffrn_reflns_Laue_measured_fraction_max 0.974
_diffrn_reflns_Laue_measured_fraction_full 0.997
_diffrn_reflns_point_group_measured_fraction_max 0.974
_diffrn_reflns_point_group_measured_fraction_full 0.997
_reflns_number_total             3794
_reflns_number_gt                3333
_reflns_threshold_expression     'I > 2\s(I)'
_reflns_Friedel_coverage         0.000
_reflns_Friedel_fraction_max     .
_reflns_Friedel_fraction_full    .

_reflns_special_details          
;
 Reflections were merged by SHELXL according to the crystal
 class for the calculation of statistics and refinement.
 
 _reflns_Friedel_fraction is defined as the number of unique
 Friedel pairs measured divided by the number that would be
 possible theoretically, ignoring centric projections and
 systematic absences.
;

_computing_structure_refinement  'SHELXL-2013 (Sheldrick, 2013)'
_computing_data_collection       'CrysAlisPro 1.171.40.84a (Rigaku OD, 2020)'
_computing_cell_refinement       'CrysAlisPro 1.171.40.84a (Rigaku OD, 2020)'
_computing_data_reduction        'CrysAlisPro 1.171.40.84a (Rigaku OD, 2020)'

_refine_ls_structure_factor_coef Fsqd
_refine_ls_matrix_type           full
_refine_ls_weighting_scheme      calc
_refine_ls_weighting_details     
'w=1/[\s^2^(Fo^2^)+(0.0435P)^2^+1.1643P] where P=(Fo^2^+2Fc^2^)/3'
_atom_sites_solution_primary     ?
_atom_sites_solution_secondary   ?
_atom_sites_solution_hydrogens   mixed
_refine_ls_hydrogen_treatment    mixed
_refine_ls_extinction_method     none
_refine_ls_extinction_coef       .
_refine_ls_number_reflns         3794
_refine_ls_number_parameters     229
_refine_ls_number_restraints     1
_refine_ls_R_factor_all          0.0422
_refine_ls_R_factor_gt           0.0358
_refine_ls_wR_factor_ref         0.0950
_refine_ls_wR_factor_gt          0.0899
_refine_ls_goodness_of_fit_ref   0.975
_refine_ls_restrained_S_all      0.975
_refine_ls_shift/su_max          0.001
_refine_ls_shift/su_mean         0.000

loop_
_atom_site_label
_atom_site_type_symbol
_atom_site_fract_x
_atom_site_fract_y
_atom_site_fract_z
_atom_site_U_iso_or_equiv
_atom_site_adp_type
_atom_site_occupancy
_atom_site_site_symmetry_order
_atom_site_calc_flag
_atom_site_refinement_flags_posn
_atom_site_refinement_flags_adp
_atom_site_refinement_flags_occupancy
_atom_site_disorder_assembly
_atom_site_disorder_group
Si1 Si 0.19358(3) 0.45828(4) 0.10615(2) 0.01715(12) Uani 1 1 d . . . . .
F1 F 0.24416(8) 0.58792(11) -0.04691(5) 0.0264(2) Uani 1 1 d . . . . .
O2 O 0.36457(9) 0.52727(10) 0.26894(6) 0.0159(2) Uani 1 1 d . . . . .
O3 O 0.50209(9) 0.36910(10) 0.21627(6) 0.0162(2) Uani 1 1 d . . . . .
O1 O 0.21074(9) 0.42007(11) 0.19735(6) 0.0189(2) Uani 1 1 d . . . . .
N1 N 0.56697(10) 0.60270(13) 0.23539(7) 0.0148(3) Uani 1 1 d D . . . .
C7 C 0.61491(13) 0.65534(16) 0.16194(9) 0.0180(3) Uani 1 1 d . . . . .
H7A H 0.6815 0.5988 0.1468 0.022 Uiso 1 1 calc R U . . .
H7B H 0.6407 0.7520 0.1679 0.022 Uiso 1 1 calc R U . . .
C1 C 0.32717(13) 0.54943(15) 0.07685(9) 0.0168(3) Uani 1 1 d . . . . .
C12 C 0.17114(13) 0.50068(16) 0.33364(9) 0.0191(3) Uani 1 1 d . . . . .
C3 C 0.51791(13) 0.64519(15) 0.10279(9) 0.0169(3) Uani 1 1 d . . . . .
C2 C 0.42442(13) 0.56743(15) 0.12700(9) 0.0156(3) Uani 1 1 d . . . . .
C6 C 0.33521(14) 0.60722(16) 0.00458(9) 0.0200(3) Uani 1 1 d . . . . .
C4 C 0.52093(14) 0.70212(16) 0.02993(9) 0.0202(3) Uani 1 1 d . . . . .
H4 H 0.5857 0.7547 0.0152 0.024 Uiso 1 1 calc R U . . .
C11 C 0.77277(13) 0.54697(17) 0.28275(10) 0.0210(3) Uani 1 1 d . . . . .
H11A H 0.7832 0.6335 0.3110 0.031 Uiso 1 1 calc R U . . .
H11B H 0.7982 0.5589 0.2302 0.031 Uiso 1 1 calc R U . . .
H11C H 0.8187 0.4745 0.3081 0.031 Uiso 1 1 calc R U . . .
C9 C 0.64481(13) 0.50643(15) 0.28122(9) 0.0170(3) Uani 1 1 d . . . . .
C5 C 0.42847(14) 0.68140(16) -0.02106(9) 0.0219(3) Uani 1 1 d . . . . .
H5 H 0.4290 0.7168 -0.0718 0.026 Uiso 1 1 calc R U . . .
B2 B 0.25422(14) 0.48174(17) 0.26333(10) 0.0160(3) Uani 1 1 d . . . . .
C17 C 0.17009(14) 0.29702(17) 0.05095(9) 0.0215(3) Uani 1 1 d . . . . .
H17A H 0.2380 0.2375 0.0575 0.032 Uiso 1 1 calc R U . . .
H17B H 0.1579 0.3190 -0.0035 0.032 Uiso 1 1 calc R U . . .
H17C H 0.1019 0.2493 0.0696 0.032 Uiso 1 1 calc R U . . .
C8 C 0.62193(13) 0.37142(15) 0.23863(9) 0.0179(3) Uani 1 1 d . . . . .
H8A H 0.6701 0.3659 0.1929 0.021 Uiso 1 1 calc R U . . .
H8B H 0.6409 0.2923 0.2724 0.021 Uiso 1 1 calc R U . . .
C16 C 0.06696(15) 0.5741(2) 0.09383(11) 0.0297(4) Uani 1 1 d . . . . .
H16A H 0.0803 0.6582 0.1238 0.045 Uiso 1 1 calc R U . . .
H16B H -0.0022 0.5275 0.1117 0.045 Uiso 1 1 calc R U . . .
H16C H 0.0559 0.5978 0.0395 0.045 Uiso 1 1 calc R U . . .
C10 C 0.60027(14) 0.50148(17) 0.36273(9) 0.0219(3) Uani 1 1 d . . . . .
H10A H 0.6174 0.5889 0.3887 0.033 Uiso 1 1 calc R U . . .
H10B H 0.6383 0.4262 0.3911 0.033 Uiso 1 1 calc R U . . .
H10C H 0.5166 0.4862 0.3607 0.033 Uiso 1 1 calc R U . . .
C13 C 0.23863(15) 0.5189(2) 0.40992(10) 0.0287(4) Uani 1 1 d . . . . .
H13A H 0.2828 0.4350 0.4216 0.043 Uiso 1 1 calc R U . . .
H13B H 0.1845 0.5362 0.4509 0.043 Uiso 1 1 calc R U . . .
H13C H 0.2917 0.5969 0.4061 0.043 Uiso 1 1 calc R U . . .
C14 C 0.08738(14) 0.37942(17) 0.33990(10) 0.0245(4) Uani 1 1 d . . . . .
H14A H 0.1312 0.2950 0.3507 0.037 Uiso 1 1 calc R U . . .
H14B H 0.0431 0.3690 0.2915 0.037 Uiso 1 1 calc R U . . .
H14C H 0.0344 0.3967 0.3815 0.037 Uiso 1 1 calc R U . . .
C15 C 0.09974(16) 0.63227(18) 0.31731(11) 0.0306(4) Uani 1 1 d . . . . .
H15A H 0.1517 0.7117 0.3154 0.046 Uiso 1 1 calc R U . . .
H15B H 0.0447 0.6458 0.3581 0.046 Uiso 1 1 calc R U . . .
H15C H 0.0576 0.6228 0.2680 0.046 Uiso 1 1 calc R U . . .
B1 B 0.45231(14) 0.50905(17) 0.21214(10) 0.0152(3) Uani 1 1 d . . . . .
H1 H 0.5477(16) 0.6737(15) 0.2634(9) 0.023 Uiso 1 1 d D U . . .

loop_
_atom_site_aniso_label
_atom_site_aniso_U_11
_atom_site_aniso_U_22
_atom_site_aniso_U_33
_atom_site_aniso_U_23
_atom_site_aniso_U_13
_atom_site_aniso_U_12
Si1 0.0126(2) 0.0180(2) 0.0207(2) -0.00183(16) -0.00105(15) 0.00135(15)
F1 0.0265(5) 0.0313(5) 0.0211(5) 0.0022(4) -0.0058(4) -0.0003(4)
O2 0.0124(5) 0.0164(5) 0.0189(5) 0.0001(4) 0.0017(4) -0.0011(4)
O3 0.0124(5) 0.0128(5) 0.0232(5) 0.0000(4) -0.0016(4) -0.0006(4)
O1 0.0150(5) 0.0198(5) 0.0220(5) -0.0020(4) 0.0008(4) -0.0033(4)
N1 0.0130(6) 0.0126(6) 0.0189(6) -0.0002(5) 0.0019(5) 0.0010(5)
C7 0.0152(7) 0.0162(7) 0.0230(8) 0.0034(6) 0.0040(6) -0.0018(6)
C1 0.0162(7) 0.0130(7) 0.0213(7) -0.0017(6) 0.0007(6) 0.0030(6)
C12 0.0158(7) 0.0176(7) 0.0239(8) -0.0007(6) 0.0031(6) -0.0011(6)
C3 0.0164(7) 0.0121(7) 0.0225(7) -0.0008(6) 0.0029(6) 0.0027(6)
C2 0.0153(7) 0.0118(6) 0.0198(7) -0.0015(6) 0.0024(6) 0.0028(5)
C6 0.0206(8) 0.0188(7) 0.0205(8) -0.0010(6) -0.0023(6) 0.0041(6)
C4 0.0213(8) 0.0163(7) 0.0235(8) 0.0005(6) 0.0056(6) 0.0005(6)
C11 0.0130(7) 0.0207(8) 0.0290(8) -0.0005(6) -0.0016(6) -0.0012(6)
C9 0.0125(7) 0.0149(7) 0.0233(8) 0.0014(6) -0.0017(6) 0.0011(6)
C5 0.0272(8) 0.0189(8) 0.0196(7) 0.0024(6) 0.0040(6) 0.0051(6)
B2 0.0142(8) 0.0125(7) 0.0214(8) 0.0018(6) 0.0007(6) 0.0013(6)
C17 0.0189(8) 0.0225(8) 0.0231(8) -0.0036(6) -0.0008(6) -0.0019(6)
C8 0.0123(7) 0.0139(7) 0.0273(8) 0.0007(6) -0.0019(6) 0.0008(5)
C16 0.0208(8) 0.0344(9) 0.0337(9) -0.0026(8) -0.0026(7) 0.0108(7)
C10 0.0180(8) 0.0248(8) 0.0228(8) 0.0006(6) -0.0021(6) -0.0031(6)
C13 0.0245(8) 0.0382(10) 0.0237(8) -0.0076(7) 0.0045(7) -0.0051(8)
C14 0.0202(8) 0.0243(8) 0.0296(9) -0.0008(7) 0.0075(7) -0.0052(7)
C15 0.0253(9) 0.0239(9) 0.0434(11) 0.0008(8) 0.0125(8) 0.0070(7)
B1 0.0124(7) 0.0140(8) 0.0192(8) -0.0017(6) 0.0009(6) -0.0010(6)

_geom_special_details            
;
 All esds (except the esd in the dihedral angle between two l.s. planes)
 are estimated using the full covariance matrix.  The cell esds are taken
 into account individually in the estimation of esds in distances, angles
 and torsion angles; correlations between esds in cell parameters are only
 used when they are defined by crystal symmetry.  An approximate (isotropic)
 treatment of cell esds is used for estimating esds involving l.s. planes.
;

loop_
_geom_bond_atom_site_label_1
_geom_bond_atom_site_label_2
_geom_bond_distance
_geom_bond_site_symmetry_2
_geom_bond_publ_flag
Si1 O1 1.6408(11) . ?
Si1 C16 1.8556(17) . ?
Si1 C17 1.8555(16) . ?
Si1 C1 1.8679(16) . ?
F1 C6 1.3766(18) . ?
O2 B2 1.353(2) . ?
O2 B1 1.4525(19) . ?
O3 C8 1.4299(17) . ?
O3 B1 1.4783(19) . ?
O1 B2 1.380(2) . ?
N1 C7 1.5028(19) . ?
N1 C9 1.5108(19) . ?
N1 B1 1.650(2) . ?
N1 H1 0.878(9) . ?
C7 C3 1.505(2) . ?
C7 H7A 0.9900 . ?
C7 H7B 0.9900 . ?
C1 C6 1.387(2) . ?
C1 C2 1.415(2) . ?
C12 C14 1.532(2) . ?
C12 C13 1.533(2) . ?
C12 C15 1.545(2) . ?
C12 B2 1.594(2) . ?
C3 C4 1.388(2) . ?
C3 C2 1.397(2) . ?
C2 B1 1.614(2) . ?
C6 C5 1.385(2) . ?
C4 C5 1.385(2) . ?
C4 H4 0.9500 . ?
C11 C9 1.533(2) . ?
C11 H11A 0.9800 . ?
C11 H11B 0.9800 . ?
C11 H11C 0.9800 . ?
C9 C8 1.527(2) . ?
C9 C10 1.529(2) . ?
C5 H5 0.9500 . ?
C17 H17A 0.9800 . ?
C17 H17B 0.9800 . ?
C17 H17C 0.9800 . ?
C8 H8A 0.9900 . ?
C8 H8B 0.9900 . ?
C16 H16A 0.9800 . ?
C16 H16B 0.9800 . ?
C16 H16C 0.9800 . ?
C10 H10A 0.9800 . ?
C10 H10B 0.9800 . ?
C10 H10C 0.9800 . ?
C13 H13A 0.9800 . ?
C13 H13B 0.9800 . ?
C13 H13C 0.9800 . ?
C14 H14A 0.9800 . ?
C14 H14B 0.9800 . ?
C14 H14C 0.9800 . ?
C15 H15A 0.9800 . ?
C15 H15B 0.9800 . ?
C15 H15C 0.9800 . ?

loop_
_geom_angle_atom_site_label_1
_geom_angle_atom_site_label_2
_geom_angle_atom_site_label_3
_geom_angle
_geom_angle_site_symmetry_1
_geom_angle_site_symmetry_3
_geom_angle_publ_flag
O1 Si1 C16 108.72(7) . . ?
O1 Si1 C17 108.90(7) . . ?
C16 Si1 C17 110.48(8) . . ?
O1 Si1 C1 107.28(6) . . ?
C16 Si1 C1 109.79(8) . . ?
C17 Si1 C1 111.57(7) . . ?
B2 O2 B1 126.15(12) . . ?
C8 O3 B1 111.86(11) . . ?
B2 O1 Si1 137.87(11) . . ?
C7 N1 C9 115.63(11) . . ?
C7 N1 B1 107.10(11) . . ?
C9 N1 B1 104.51(11) . . ?
C7 N1 H1 108.3(13) . . ?
C9 N1 H1 110.5(13) . . ?
B1 N1 H1 110.7(13) . . ?
N1 C7 C3 105.99(12) . . ?
N1 C7 H7A 110.5 . . ?
C3 C7 H7A 110.5 . . ?
N1 C7 H7B 110.5 . . ?
C3 C7 H7B 110.5 . . ?
H7A C7 H7B 108.7 . . ?
C6 C1 C2 115.97(14) . . ?
C6 C1 Si1 121.40(12) . . ?
C2 C1 Si1 122.60(12) . . ?
C14 C12 C13 109.46(14) . . ?
C14 C12 C15 108.29(13) . . ?
C13 C12 C15 108.67(14) . . ?
C14 C12 B2 111.39(13) . . ?
C13 C12 B2 112.26(13) . . ?
C15 C12 B2 106.62(13) . . ?
C4 C3 C2 122.35(15) . . ?
C4 C3 C7 124.24(14) . . ?
C2 C3 C7 113.37(13) . . ?
C3 C2 C1 119.26(14) . . ?
C3 C2 B1 109.53(13) . . ?
C1 C2 B1 131.19(13) . . ?
F1 C6 C5 116.68(14) . . ?
F1 C6 C1 117.83(14) . . ?
C5 C6 C1 125.48(15) . . ?
C5 C4 C3 119.31(15) . . ?
C5 C4 H4 120.3 . . ?
C3 C4 H4 120.3 . . ?
C9 C11 H11A 109.5 . . ?
C9 C11 H11B 109.5 . . ?
H11A C11 H11B 109.5 . . ?
C9 C11 H11C 109.5 . . ?
H11A C11 H11C 109.5 . . ?
H11B C11 H11C 109.5 . . ?
N1 C9 C8 100.54(11) . . ?
N1 C9 C10 107.41(12) . . ?
C8 C9 C10 111.56(13) . . ?
N1 C9 C11 114.22(12) . . ?
C8 C9 C11 112.47(13) . . ?
C10 C9 C11 110.24(13) . . ?
C6 C5 C4 117.57(15) . . ?
C6 C5 H5 121.2 . . ?
C4 C5 H5 121.2 . . ?
O2 B2 O1 121.44(14) . . ?
O2 B2 C12 119.87(14) . . ?
O1 B2 C12 118.68(13) . . ?
Si1 C17 H17A 109.5 . . ?
Si1 C17 H17B 109.5 . . ?
H17A C17 H17B 109.5 . . ?
Si1 C17 H17C 109.5 . . ?
H17A C17 H17C 109.5 . . ?
H17B C17 H17C 109.5 . . ?
O3 C8 C9 107.36(12) . . ?
O3 C8 H8A 110.2 . . ?
C9 C8 H8A 110.2 . . ?
O3 C8 H8B 110.2 . . ?
C9 C8 H8B 110.2 . . ?
H8A C8 H8B 108.5 . . ?
Si1 C16 H16A 109.5 . . ?
Si1 C16 H16B 109.5 . . ?
H16A C16 H16B 109.5 . . ?
Si1 C16 H16C 109.5 . . ?
H16A C16 H16C 109.5 . . ?
H16B C16 H16C 109.5 . . ?
C9 C10 H10A 109.5 . . ?
C9 C10 H10B 109.5 . . ?
H10A C10 H10B 109.5 . . ?
C9 C10 H10C 109.5 . . ?
H10A C10 H10C 109.5 . . ?
H10B C10 H10C 109.5 . . ?
C12 C13 H13A 109.5 . . ?
C12 C13 H13B 109.5 . . ?
H13A C13 H13B 109.5 . . ?
C12 C13 H13C 109.5 . . ?
H13A C13 H13C 109.5 . . ?
H13B C13 H13C 109.5 . . ?
C12 C14 H14A 109.5 . . ?
C12 C14 H14B 109.5 . . ?
H14A C14 H14B 109.5 . . ?
C12 C14 H14C 109.5 . . ?
H14A C14 H14C 109.5 . . ?
H14B C14 H14C 109.5 . . ?
C12 C15 H15A 109.5 . . ?
C12 C15 H15B 109.5 . . ?
H15A C15 H15B 109.5 . . ?
C12 C15 H15C 109.5 . . ?
H15A C15 H15C 109.5 . . ?
H15B C15 H15C 109.5 . . ?
O2 B1 O3 111.03(12) . . ?
O2 B1 C2 117.50(13) . . ?
O3 B1 C2 115.77(12) . . ?
O2 B1 N1 109.85(12) . . ?
O3 B1 N1 100.73(11) . . ?
C2 B1 N1 99.72(11) . . ?

_refine_diff_density_max         0.334
_refine_diff_density_min         -0.271
_refine_diff_density_rms         0.047

_shelxl_version_number           2013-4

_shelx_res_file                  
;
TITL 2 in P2(1)/c
CELL  1.54178  11.5789   9.7201  17.4568   90.000   91.799   90.000
ZERR     4.00   0.0003   0.0003   0.0005    0.000    0.003    0.000
LATT   1
SYMM  - X, 1/2 + Y, 1/2 - Z
SFAC  C    H    B    N    O    SI   F
UNIT  68 112 8 4 12 4 4
MERG   2
DFIX 0.87 0.01 N1 H1
FMAP   2
PLAN   20
ACTA
OMIT 1 3 1
OMIT 2 2 1
BOND   $H
L.S.  14
TEMP  -173.00
WGHT    0.043500    1.164300
FVAR       0.23586
MOLE    1
SI1   6    0.193578    0.458279    0.106150    11.00000    0.01264    0.01805 =
         0.02067   -0.00183   -0.00105    0.00135
F1    7    0.244162    0.587917   -0.046909    11.00000    0.02647    0.03132 =
         0.02106    0.00216   -0.00584   -0.00026
O2    5    0.364572    0.527272    0.268944    11.00000    0.01237    0.01637 =
         0.01891    0.00014    0.00174   -0.00113
O3    5    0.502087    0.369099    0.216271    11.00000    0.01241    0.01283 =
         0.02319   -0.00003   -0.00163   -0.00064
O1    5    0.210741    0.420069    0.197352    11.00000    0.01501    0.01979 =
         0.02198   -0.00199    0.00077   -0.00330
N1    4    0.566974    0.602696    0.235387    11.00000    0.01299    0.01262 =
         0.01890   -0.00018    0.00186    0.00102
C7    1    0.614913    0.655335    0.161943    11.00000    0.01519    0.01622 =
         0.02296    0.00340    0.00404   -0.00182
AFIX  23
H7A   2    0.681511    0.598756    0.146768    11.00000   -1.20000
H7B   2    0.640686    0.751956    0.167950    11.00000   -1.20000
AFIX   0
C1    1    0.327173    0.549430    0.076848    11.00000    0.01617    0.01303 =
         0.02125   -0.00173    0.00071    0.00296
C12   1    0.171140    0.500685    0.333639    11.00000    0.01577    0.01762 =
         0.02393   -0.00073    0.00313   -0.00106
C3    1    0.517908    0.645192    0.102786    11.00000    0.01643    0.01208 =
         0.02245   -0.00082    0.00286    0.00275
C2    1    0.424415    0.567426    0.127000    11.00000    0.01526    0.01177 =
         0.01980   -0.00150    0.00243    0.00280
C6    1    0.335210    0.607215    0.004578    11.00000    0.02055    0.01882 =
         0.02055   -0.00104   -0.00232    0.00413
C4    1    0.520933    0.702124    0.029935    11.00000    0.02126    0.01627 =
         0.02348    0.00053    0.00559    0.00050
AFIX  43
H4    2    0.585723    0.754736    0.015210    11.00000   -1.20000
AFIX   0
C11   1    0.772767    0.546972    0.282750    11.00000    0.01302    0.02066 =
         0.02905   -0.00049   -0.00157   -0.00124
AFIX  33
H11A  2    0.783212    0.633470    0.310966    11.00000   -1.50000
H11B  2    0.798240    0.558903    0.230155    11.00000   -1.50000
H11C  2    0.818675    0.474466    0.308106    11.00000   -1.50000
AFIX   0
C9    1    0.644809    0.506431    0.281220    11.00000    0.01252    0.01488 =
         0.02333    0.00140   -0.00172    0.00113
C5    1    0.428473    0.681404   -0.021064    11.00000    0.02723    0.01889 =
         0.01964    0.00243    0.00403    0.00515
AFIX  43
H5    2    0.429046    0.716807   -0.071775    11.00000   -1.20000
AFIX   0
B2    3    0.254221    0.481744    0.263335    11.00000    0.01422    0.01253 =
         0.02136    0.00185    0.00075    0.00131
C17   1    0.170094    0.297016    0.050954    11.00000    0.01890    0.02249 =
         0.02311   -0.00361   -0.00081   -0.00191
AFIX  33
H17A  2    0.238024    0.237543    0.057548    11.00000   -1.50000
H17B  2    0.157907    0.319038   -0.003483    11.00000   -1.50000
H17C  2    0.101949    0.249296    0.069647    11.00000   -1.50000
AFIX   0
C8    1    0.621934    0.371416    0.238629    11.00000    0.01232    0.01391 =
         0.02733    0.00074   -0.00190    0.00076
AFIX  23
H8A   2    0.670146    0.365853    0.192889    11.00000   -1.20000
H8B   2    0.640936    0.292253    0.272409    11.00000   -1.20000
AFIX   0
C16   1    0.066963    0.574095    0.093831    11.00000    0.02079    0.03440 =
         0.03370   -0.00258   -0.00256    0.01082
AFIX  33
H16A  2    0.080339    0.658214    0.123759    11.00000   -1.50000
H16B  2   -0.002231    0.527458    0.111701    11.00000   -1.50000
H16C  2    0.055911    0.597779    0.039527    11.00000   -1.50000
AFIX   0
C10   1    0.600266    0.501481    0.362735    11.00000    0.01798    0.02480 =
         0.02282    0.00058   -0.00214   -0.00312
AFIX  33
H10A  2    0.617356    0.588898    0.388663    11.00000   -1.50000
H10B  2    0.638332    0.426200    0.391052    11.00000   -1.50000
H10C  2    0.516571    0.486173    0.360719    11.00000   -1.50000
AFIX   0
C13   1    0.238627    0.518859    0.409921    11.00000    0.02446    0.03817 =
         0.02375   -0.00761    0.00447   -0.00513
AFIX  33
H13A  2    0.282817    0.435048    0.421587    11.00000   -1.50000
H13B  2    0.184505    0.536237    0.450871    11.00000   -1.50000
H13C  2    0.291704    0.596912    0.406071    11.00000   -1.50000
AFIX   0
C14   1    0.087382    0.379422    0.339901    11.00000    0.02022    0.02426 =
         0.02959   -0.00077    0.00752   -0.00524
AFIX  33
H14A  2    0.131159    0.294969    0.350710    11.00000   -1.50000
H14B  2    0.043055    0.369021    0.291498    11.00000   -1.50000
H14C  2    0.034370    0.396729    0.381500    11.00000   -1.50000
AFIX   0
C15   1    0.099742    0.632272    0.317310    11.00000    0.02531    0.02386 =
         0.04337    0.00080    0.01249    0.00703
AFIX  33
H15A  2    0.151680    0.711721    0.315406    11.00000   -1.50000
H15B  2    0.044660    0.645758    0.358135    11.00000   -1.50000
H15C  2    0.057588    0.622822    0.268030    11.00000   -1.50000
AFIX   0
B1    3    0.452311    0.509053    0.212143    11.00000    0.01239    0.01403 =
         0.01920   -0.00166    0.00086   -0.00099
H1    2    0.547678    0.673668    0.263391    11.00000   -1.50000
HKLF    4

REM  2 in P2(1)/c
REM R1 =  0.0368 for    3333 Fo > 4sig(Fo)  and  0.0432 for all    3794 data
REM    229 parameters refined using      1 restraints

END

WGHT      0.0423      1.1110

REM Highest difference peak  0.334,  deepest hole -0.271,  1-sigma level  0.047
Q1    1   0.4269  0.5371  0.1669  11.00000  0.05    0.33
Q2    1   0.2116  0.4907  0.3024  11.00000  0.05    0.32
Q3    1   0.7820  0.6486  0.2812  11.00000  0.05    0.28
Q4    1   0.8111  0.5111  0.2353  11.00000  0.05    0.27
Q5    1   0.6379  0.4398  0.2627  11.00000  0.05    0.26
Q6    1   0.1252  0.5203  0.0940  11.00000  0.05    0.25
Q7    1   0.5623  0.6578  0.1320  11.00000  0.05    0.25
Q8    1   0.1998  0.3475  0.0837  11.00000  0.05    0.25
Q9    1   0.8078  0.5065  0.3345  11.00000  0.05    0.24
Q10   1   0.2785  0.5041  0.0885  11.00000  0.05    0.24
Q11   1   0.5243  0.4396  0.3639  11.00000  0.05    0.24
Q12   1   0.5066  0.5627  0.2233  11.00000  0.05    0.24
Q13   1   0.6092  0.5602  0.2534  11.00000  0.05    0.23
Q14   1   0.6197  0.5092  0.3208  11.00000  0.05    0.22
Q15   1   0.6611  0.4711  0.3952  11.00000  0.05    0.22
Q16   1   0.3831  0.5460  0.0940  11.00000  0.05    0.21
Q17   1   0.3254  0.5776  0.0465  11.00000  0.05    0.21
Q18   1   0.5205  0.6787  0.0669  11.00000  0.05    0.20
Q19   1   0.4769  0.5946  0.1119  11.00000  0.05    0.20
Q20   1   0.7053  0.5291  0.2823  11.00000  0.05    0.20
;
_shelx_res_checksum              19768
_exptl_crystal_recrystallization_method 'Re-crystallisation from solvent: CHCl3'
####################################################################### 
# 
# This file contains crystal structure data downloaded from the 
# Cambridge Structural Database (CSD) hosted by the Cambridge 
# Crystallographic Data Centre (CCDC).
# 
# Full information about CCDC data access policies and citation 
# guidelines are available at http://www.ccdc.cam.ac.uk/access/V1 
# 
# Audit and citation data items may have been added by the CCDC. 
# Please retain this information to preserve the provenance of 
# this file and to allow appropriate attribution of the data. 
# 
#######################################################################

data_5b
_database_code_depnum_ccdc_archive 'CCDC 2166289'
loop_
_audit_author_name
_audit_author_address
'Krzysztof Durka'
;Warsaw University of Technology, Faculty of Chemistry
Poland
;
_audit_update_record             
;
2022-04-13 deposited with the CCDC.	2022-08-08 downloaded from the CCDC.
;

_audit_creation_method           SHELXL-2013
_chemical_name_systematic        
;
4-(4,4-Dimethyl-2-oxazolin-2-yl)-7-fluoro-1,1-dimethyl-3-hydroxybenzo[1,2,3]siloxaborole trifluoromethanesulfonate
;
_chemical_name_common            ?
_chemical_melting_point          479
_chemical_formula_moiety         'C14 H18 B F4 N O6 S Si'
_chemical_formula_sum            'C14 H18 B F4 N O6 S Si'
_chemical_formula_weight         443.25

loop_
_atom_type_symbol
_atom_type_description
_atom_type_scat_dispersion_real
_atom_type_scat_dispersion_imag
_atom_type_scat_source
C C 0.0033 0.0016 'International Tables Vol C Tables 4.2.6.8 and 6.1.1.4'
H H 0.0000 0.0000 'International Tables Vol C Tables 4.2.6.8 and 6.1.1.4'
B B 0.0013 0.0007 'International Tables Vol C Tables 4.2.6.8 and 6.1.1.4'
N N 0.0061 0.0033 'International Tables Vol C Tables 4.2.6.8 and 6.1.1.4'
O O 0.0106 0.0060 'International Tables Vol C Tables 4.2.6.8 and 6.1.1.4'
Si Si 0.0817 0.0704 'International Tables Vol C Tables 4.2.6.8 and 6.1.1.4'
F F 0.0171 0.0103 'International Tables Vol C Tables 4.2.6.8 and 6.1.1.4'
S S 0.1246 0.1234 'International Tables Vol C Tables 4.2.6.8 and 6.1.1.4'

_space_group_crystal_system      triclinic
_space_group_IT_number           2
_space_group_name_H-M_alt        'P -1'
_space_group_name_Hall           '-P 1'

_shelx_space_group_comment       
;
The symmetry employed for this shelxl refinement is uniquely defined
by the following loop, which should always be used as a source of
symmetry information in preference to the above space-group names.
They are only intended as comments.
;

loop_
_space_group_symop_operation_xyz
'x, y, z'
'-x, -y, -z'

_cell_length_a                   8.8063(8)
_cell_length_b                   9.3428(7)
_cell_length_c                   12.2512(11)
_cell_angle_alpha                76.873(7)
_cell_angle_beta                 86.633(7)
_cell_angle_gamma                82.552(7)
_cell_volume                     972.90(15)
_cell_formula_units_Z            2
_cell_measurement_temperature    100(2)
_cell_measurement_reflns_used    3489
_cell_measurement_theta_min      2.3510
_cell_measurement_theta_max      29.3150

_exptl_crystal_description       shapeless
_exptl_crystal_colour            colourless
_exptl_crystal_density_diffrn    1.513
_exptl_crystal_F_000             456
_exptl_absorpt_coefficient_mu    0.296
_exptl_crystal_size_max          0.281
_exptl_crystal_size_mid          0.271
_exptl_crystal_size_min          0.234
loop_
_exptl_crystal_face_index_h
_exptl_crystal_face_index_k
_exptl_crystal_face_index_l
_exptl_crystal_face_perp_dist
0 0 -1 0.1328
0 0 1 0.1083
-1 -5 -2 0.1213
1 5 1 0.1082
5 -3 2 0.0653
-5 3 3 0.1047
-5 -1 1 0.0903
5 2 3 0.1026
1 0 -5 0.1183
-1 5 -1 0.1280
1 -5 2 0.1130
loop_
_exptl_oxdiff_crystal_face_indexfrac_h
_exptl_oxdiff_crystal_face_indexfrac_k
_exptl_oxdiff_crystal_face_indexfrac_l
_exptl_oxdiff_crystal_face_x
_exptl_oxdiff_crystal_face_y
_exptl_oxdiff_crystal_face_z
-0.0001 0.0004 -1.0001 0.0039 -0.0006 0.0594
0.0001 -0.0004 1.0001 -0.0039 0.0006 -0.0594
-1.0033 -5.0033 -1.9918 -0.0967 -0.3685 0.0316
1.0032 5.0037 0.9917 0.1006 0.3679 0.0277
4.9923 -2.9917 2.0263 -0.4958 -0.0649 -0.1292
-4.9919 2.9895 2.9743 0.4765 0.0676 -0.1676
-4.9954 -1.0113 0.9838 0.3398 -0.2053 -0.1126
4.9966 2.0100 3.0142 -0.3192 0.2755 -0.1089
0.9985 0.0043 -4.9968 -0.0566 0.0248 0.3043
-0.9948 5.0004 -1.0160 0.2603 0.3117 0.1315
0.9949 -5.0009 2.0161 -0.2641 -0.3111 -0.1909
_exptl_absorpt_correction_T_min  0.755
_exptl_absorpt_correction_T_max  1.000
_exptl_absorpt_correction_type   gaussian
_exptl_absorpt_process_details   
;
CrysAlisPro 1.171.40.84a (Rigaku Oxford Diffraction, 2020)
Numerical absorption correction based on gaussian integration over
a multifaceted crystal model
Empirical absorption correction using spherical harmonics,
implemented in SCALE3 ABSPACK scaling algorithm.
;
_oxdiff_exptl_absorpt_empirical_full_min 0.718
_oxdiff_exptl_absorpt_empirical_full_max 1.485
_oxdiff_exptl_absorpt_empirical_details 
;
Empirical correction (ABSPACK) includes:
- Absorption correction using spherical harmonics
- Frame scaling
;
_diffrn_ambient_temperature      100.01(10)
_diffrn_ambient_environment      N~2~
_diffrn_source                   'micro-focus sealed X-ray tube'
_diffrn_source_type              'SuperNova (Mo) X-ray Source'
_diffrn_radiation_probe          x-ray
_diffrn_radiation_type           'Mo K\a'
_diffrn_radiation_wavelength     0.71073
_diffrn_radiation_monochromator  mirror
_diffrn_measurement_device       'four-circle diffractometer'
_diffrn_measurement_device_type  'SuperNova, Dual, Cu at home/near, Atlas'
_diffrn_detector                 'CCD plate'
_diffrn_detector_type            Atlas
_diffrn_detector_area_resol_mean 5.2195

_diffrn_reflns_number            7537
_diffrn_reflns_av_unetI/netI     0.0556
_diffrn_reflns_av_R_equivalents  0.0240
_diffrn_reflns_limit_h_min       -10
_diffrn_reflns_limit_h_max       11
_diffrn_reflns_limit_k_min       -12
_diffrn_reflns_limit_k_max       12
_diffrn_reflns_limit_l_min       -16
_diffrn_reflns_limit_l_max       11
_diffrn_reflns_theta_min         2.255
_diffrn_reflns_theta_max         29.697
_diffrn_reflns_theta_full        25.242
_diffrn_measured_fraction_theta_max 0.880
_diffrn_measured_fraction_theta_full 0.999
_diffrn_reflns_Laue_measured_fraction_max 0.880
_diffrn_reflns_Laue_measured_fraction_full 0.999
_diffrn_reflns_point_group_measured_fraction_max 0.880
_diffrn_reflns_point_group_measured_fraction_full 0.999
_reflns_number_total             4855
_reflns_number_gt                3755
_reflns_threshold_expression     'I > 2\s(I)'
_reflns_Friedel_coverage         0.000
_reflns_Friedel_fraction_max     .
_reflns_Friedel_fraction_full    .

_reflns_special_details          
;
 Reflections were merged by SHELXL according to the crystal
 class for the calculation of statistics and refinement.
 
 _reflns_Friedel_fraction is defined as the number of unique
 Friedel pairs measured divided by the number that would be
 possible theoretically, ignoring centric projections and
 systematic absences.
;

_computing_structure_refinement  'SHELXL-2013 (Sheldrick, 2013)'
_computing_data_collection       'CrysAlisPro 1.171.40.84a (Rigaku OD, 2020)'
_computing_cell_refinement       'CrysAlisPro 1.171.40.84a (Rigaku OD, 2020)'
_computing_data_reduction        'CrysAlisPro 1.171.40.84a (Rigaku OD, 2020)'

_refine_special_details          
;
 ?
;
_refine_ls_structure_factor_coef Fsqd
_refine_ls_matrix_type           full
_refine_ls_weighting_scheme      calc
_refine_ls_weighting_details     
'w=1/[\s^2^(Fo^2^)+(0.1962P)^2^+1.4239P] where P=(Fo^2^+2Fc^2^)/3'
_atom_sites_solution_primary     ?
_atom_sites_solution_secondary   ?
_atom_sites_solution_hydrogens   geom
_refine_ls_hydrogen_treatment    constr
_refine_ls_extinction_method     none
_refine_ls_extinction_coef       .
_refine_ls_number_reflns         4855
_refine_ls_number_parameters     254
_refine_ls_number_restraints     0
_refine_ls_R_factor_all          0.1043
_refine_ls_R_factor_gt           0.0858
_refine_ls_wR_factor_ref         0.2902
_refine_ls_wR_factor_gt          0.2664
_refine_ls_goodness_of_fit_ref   1.057
_refine_ls_restrained_S_all      1.057
_refine_ls_shift/su_max          0.000
_refine_ls_shift/su_mean         0.000

loop_
_atom_site_label
_atom_site_type_symbol
_atom_site_fract_x
_atom_site_fract_y
_atom_site_fract_z
_atom_site_U_iso_or_equiv
_atom_site_adp_type
_atom_site_occupancy
_atom_site_site_symmetry_order
_atom_site_calc_flag
_atom_site_refinement_flags_posn
_atom_site_refinement_flags_adp
_atom_site_refinement_flags_occupancy
_atom_site_disorder_assembly
_atom_site_disorder_group
O5 O 1.1091(3) 0.2037(3) 0.1200(2) 0.0224(6) Uani 1 1 d . . . . .
F3 F 1.1446(4) 0.3533(4) 0.3029(3) 0.0438(8) Uani 1 1 d . . . . .
F2 F 1.3656(4) 0.2331(4) 0.3462(2) 0.0441(8) Uani 1 1 d . . . . .
O6 O 1.3656(4) 0.0773(4) 0.1577(3) 0.0330(8) Uani 1 1 d . . . . .
O4 O 1.1592(4) 0.0309(4) 0.2993(3) 0.0313(8) Uani 1 1 d . . . . .
C14 C 1.2681(5) 0.2822(5) 0.2626(3) 0.0244(9) Uani 1 1 d . . . . .
F4 F 1.3344(4) 0.3819(3) 0.1842(2) 0.0411(8) Uani 1 1 d . . . . .
S1 S 1.22140(11) 0.12992(10) 0.20439(7) 0.0186(3) Uani 1 1 d . . . . .
Si2 Si 0.75358(12) 0.69682(12) 0.32901(8) 0.0155(3) Uani 1 1 d . . . . .
F1 F 0.7266(3) 0.4322(3) 0.55394(18) 0.0225(5) Uani 1 1 d . . . . .
O3 O 0.7497(3) 0.0890(3) 0.1686(2) 0.0193(6) Uani 1 1 d . . . . .
O1 O 0.7787(3) 0.7150(3) 0.1890(2) 0.0167(6) Uani 1 1 d . . . . .
O2 O 0.8143(3) 0.5771(3) 0.0458(2) 0.0198(6) Uani 1 1 d . . . . .
H2 H 0.8297 0.6610 0.0075 0.030 Uiso 1 1 calc R U . . .
N1 N 0.7498(4) 0.3069(4) 0.0535(3) 0.0185(7) Uani 1 1 d . . . . .
H1 H 0.7562 0.4026 0.0330 0.022 Uiso 1 1 calc R U . . .
C3 C 0.7501(4) 0.4914(4) 0.3566(3) 0.0172(7) Uani 1 1 d . . . . .
C4 C 0.7426(4) 0.3849(4) 0.4560(3) 0.0167(7) Uani 1 1 d . . . . .
C11 C 0.7291(4) 0.2126(4) -0.0261(3) 0.0168(7) Uani 1 1 d . . . . .
C5 C 0.7547(5) 0.2342(5) 0.4618(3) 0.0193(8) Uani 1 1 d . . . . .
H5 H 0.7573 0.1648 0.5318 0.023 Uiso 1 1 calc R U . . .
C6 C 0.7629(4) 0.1881(4) 0.3608(3) 0.0183(7) Uani 1 1 d . . . . .
H6 H 0.7679 0.0857 0.3617 0.022 Uiso 1 1 calc R U . . .
C9 C 0.7573(4) 0.2323(4) 0.1562(3) 0.0165(7) Uani 1 1 d . . . . .
C8 C 0.9214(5) 0.7495(5) 0.3878(3) 0.0220(8) Uani 1 1 d . . . . .
H8A H 1.0147 0.6914 0.3666 0.033 Uiso 1 1 calc R U . . .
H8B H 0.9097 0.7297 0.4697 0.033 Uiso 1 1 calc R U . . .
H8C H 0.9286 0.8551 0.3583 0.033 Uiso 1 1 calc R U . . .
C2 C 0.7629(4) 0.4445(4) 0.2538(3) 0.0156(7) Uani 1 1 d . . . . .
C1 C 0.7638(4) 0.2919(4) 0.2573(3) 0.0155(7) Uani 1 1 d . . . . .
C13 C 0.5703(5) 0.2575(5) -0.0764(4) 0.0233(8) Uani 1 1 d . . . . .
H13A H 0.4916 0.2452 -0.0161 0.035 Uiso 1 1 calc R U . . .
H13B H 0.5559 0.1947 -0.1282 0.035 Uiso 1 1 calc R U . . .
H13C H 0.5616 0.3613 -0.1171 0.035 Uiso 1 1 calc R U . . .
C12 C 0.8561(5) 0.2275(5) -0.1158(4) 0.0238(8) Uani 1 1 d . . . . .
H12A H 0.9556 0.1990 -0.0803 0.036 Uiso 1 1 calc R U . . .
H12B H 0.8499 0.3304 -0.1582 0.036 Uiso 1 1 calc R U . . .
H12C H 0.8446 0.1627 -0.1667 0.036 Uiso 1 1 calc R U . . .
C7 C 0.5700(5) 0.8011(5) 0.3624(3) 0.0215(8) Uani 1 1 d . . . . .
H7A H 0.4857 0.7669 0.3304 0.032 Uiso 1 1 calc R U . . .
H7B H 0.5727 0.9069 0.3306 0.032 Uiso 1 1 calc R U . . .
H7C H 0.5545 0.7847 0.4440 0.032 Uiso 1 1 calc R U . . .
C10 C 0.7397(5) 0.0599(4) 0.0558(3) 0.0203(8) Uani 1 1 d . . . . .
H10A H 0.6477 0.0108 0.0516 0.024 Uiso 1 1 calc R U . . .
H10B H 0.8316 -0.0045 0.0377 0.024 Uiso 1 1 calc R U . . .
B1 B 0.7855(5) 0.5848(5) 0.1543(3) 0.0157(8) Uani 1 1 d . . . . .

loop_
_atom_site_aniso_label
_atom_site_aniso_U_11
_atom_site_aniso_U_22
_atom_site_aniso_U_33
_atom_site_aniso_U_23
_atom_site_aniso_U_13
_atom_site_aniso_U_12
O5 0.0294(16) 0.0226(15) 0.0129(13) 0.0034(10) -0.0039(11) -0.0066(12)
F3 0.053(2) 0.0413(18) 0.0437(18) -0.0261(15) 0.0009(14) -0.0002(15)
F2 0.053(2) 0.055(2) 0.0272(15) -0.0072(14) -0.0182(13) -0.0140(16)
O6 0.0335(18) 0.0307(18) 0.0295(17) -0.0029(14) 0.0018(13) 0.0070(14)
O4 0.045(2) 0.0247(16) 0.0200(15) 0.0076(12) -0.0031(13) -0.0117(14)
C14 0.035(2) 0.023(2) 0.0168(19) -0.0034(15) -0.0001(16) -0.0078(17)
F4 0.062(2) 0.0326(16) 0.0324(15) -0.0015(12) -0.0039(13) -0.0270(15)
S1 0.0246(5) 0.0163(5) 0.0132(5) 0.0010(3) -0.0013(3) -0.0033(4)
Si2 0.0178(5) 0.0161(5) 0.0123(5) -0.0016(4) -0.0008(4) -0.0029(4)
F1 0.0320(13) 0.0236(12) 0.0105(11) -0.0013(9) 0.0004(9) -0.0034(10)
O3 0.0287(15) 0.0137(13) 0.0149(13) -0.0004(10) -0.0010(10) -0.0045(11)
O1 0.0204(13) 0.0154(13) 0.0138(13) -0.0008(10) -0.0004(9) -0.0048(10)
O2 0.0309(16) 0.0154(13) 0.0121(13) -0.0004(10) 0.0015(10) -0.0051(11)
N1 0.0272(18) 0.0133(15) 0.0149(16) -0.0025(12) -0.0037(12) -0.0016(13)
C3 0.0167(17) 0.0193(18) 0.0154(18) -0.0021(14) -0.0002(13) -0.0043(14)
C4 0.0172(17) 0.0238(19) 0.0086(16) -0.0023(13) -0.0001(12) -0.0031(14)
C11 0.0208(18) 0.0146(17) 0.0165(17) -0.0057(13) -0.0006(13) -0.0039(14)
C5 0.0209(18) 0.0207(19) 0.0141(17) 0.0013(14) -0.0026(13) -0.0024(14)
C6 0.0224(19) 0.0163(18) 0.0151(18) -0.0009(14) -0.0016(13) -0.0022(14)
C9 0.0139(16) 0.0145(17) 0.0191(18) 0.0003(13) 0.0000(13) -0.0014(13)
C8 0.026(2) 0.023(2) 0.0186(19) -0.0056(15) -0.0013(14) -0.0070(16)
C2 0.0167(17) 0.0157(17) 0.0127(17) -0.0001(13) -0.0009(12) -0.0013(13)
C1 0.0170(17) 0.0157(17) 0.0124(17) 0.0000(13) 0.0002(12) -0.0029(13)
C13 0.023(2) 0.022(2) 0.025(2) -0.0030(16) -0.0044(15) -0.0049(16)
C12 0.023(2) 0.023(2) 0.025(2) -0.0051(16) 0.0079(15) -0.0074(16)
C7 0.023(2) 0.022(2) 0.0179(19) -0.0036(14) 0.0004(14) -0.0016(15)
C10 0.033(2) 0.0134(17) 0.0142(18) -0.0013(13) -0.0019(14) -0.0027(15)
B1 0.0168(19) 0.0137(19) 0.0146(19) 0.0003(14) -0.0019(14) -0.0003(15)

_geom_special_details            
;
 All esds (except the esd in the dihedral angle between two l.s. planes)
 are estimated using the full covariance matrix.  The cell esds are taken
 into account individually in the estimation of esds in distances, angles
 and torsion angles; correlations between esds in cell parameters are only
 used when they are defined by crystal symmetry.  An approximate (isotropic)
 treatment of cell esds is used for estimating esds involving l.s. planes.
;

loop_
_geom_bond_atom_site_label_1
_geom_bond_atom_site_label_2
_geom_bond_distance
_geom_bond_site_symmetry_2
_geom_bond_publ_flag
O5 S1 1.463(3) . ?
F3 C14 1.329(5) . ?
F2 C14 1.336(5) . ?
O6 S1 1.436(3) . ?
O4 S1 1.441(3) . ?
C14 F4 1.342(5) . ?
C14 S1 1.830(4) . ?
Si2 O1 1.689(3) . ?
Si2 C8 1.849(4) . ?
Si2 C7 1.851(4) . ?
Si2 C3 1.875(4) . ?
F1 C4 1.364(4) . ?
O3 C9 1.322(5) . ?
O3 C10 1.477(5) . ?
O1 B1 1.371(5) . ?
O2 B1 1.355(5) . ?
O2 H2 0.8400 . ?
N1 C9 1.293(5) . ?
N1 C11 1.488(5) . ?
N1 H1 0.8800 . ?
C3 C4 1.391(5) . ?
C3 C2 1.418(5) . ?
C4 C5 1.384(6) . ?
C11 C12 1.517(5) . ?
C11 C13 1.531(6) . ?
C11 C10 1.542(5) . ?
C5 C6 1.394(5) . ?
C5 H5 0.9500 . ?
C6 C1 1.410(5) . ?
C6 H6 0.9500 . ?
C9 C1 1.476(5) . ?
C8 H8A 0.9800 . ?
C8 H8B 0.9800 . ?
C8 H8C 0.9800 . ?
C2 C1 1.416(5) . ?
C2 B1 1.599(5) . ?
C13 H13A 0.9800 . ?
C13 H13B 0.9800 . ?
C13 H13C 0.9800 . ?
C12 H12A 0.9800 . ?
C12 H12B 0.9800 . ?
C12 H12C 0.9800 . ?
C7 H7A 0.9800 . ?
C7 H7B 0.9800 . ?
C7 H7C 0.9800 . ?
C10 H10A 0.9900 . ?
C10 H10B 0.9900 . ?

loop_
_geom_angle_atom_site_label_1
_geom_angle_atom_site_label_2
_geom_angle_atom_site_label_3
_geom_angle
_geom_angle_site_symmetry_1
_geom_angle_site_symmetry_3
_geom_angle_publ_flag
F3 C14 F2 107.5(3) . . ?
F3 C14 F4 107.4(4) . . ?
F2 C14 F4 107.5(4) . . ?
F3 C14 S1 112.2(3) . . ?
F2 C14 S1 111.2(3) . . ?
F4 C14 S1 111.0(3) . . ?
O6 S1 O4 116.6(2) . . ?
O6 S1 O5 113.75(18) . . ?
O4 S1 O5 114.16(19) . . ?
O6 S1 C14 103.2(2) . . ?
O4 S1 C14 103.84(19) . . ?
O5 S1 C14 102.89(19) . . ?
O1 Si2 C8 110.26(16) . . ?
O1 Si2 C7 110.57(16) . . ?
C8 Si2 C7 113.39(19) . . ?
O1 Si2 C3 93.63(15) . . ?
C8 Si2 C3 113.14(18) . . ?
C7 Si2 C3 114.16(18) . . ?
C9 O3 C10 107.7(3) . . ?
B1 O1 Si2 114.2(2) . . ?
B1 O2 H2 109.5 . . ?
C9 N1 C11 112.3(3) . . ?
C9 N1 H1 123.8 . . ?
C11 N1 H1 123.8 . . ?
C4 C3 C2 118.4(4) . . ?
C4 C3 Si2 131.6(3) . . ?
C2 C3 Si2 109.9(3) . . ?
F1 C4 C5 118.1(3) . . ?
F1 C4 C3 117.7(3) . . ?
C5 C4 C3 124.2(3) . . ?
N1 C11 C12 109.4(3) . . ?
N1 C11 C13 109.3(3) . . ?
C12 C11 C13 111.9(3) . . ?
N1 C11 C10 99.6(3) . . ?
C12 C11 C10 114.1(3) . . ?
C13 C11 C10 111.7(3) . . ?
C4 C5 C6 117.4(3) . . ?
C4 C5 H5 121.3 . . ?
C6 C5 H5 121.3 . . ?
C5 C6 C1 120.8(4) . . ?
C5 C6 H6 119.6 . . ?
C1 C6 H6 119.6 . . ?
N1 C9 O3 114.3(3) . . ?
N1 C9 C1 126.9(3) . . ?
O3 C9 C1 118.7(3) . . ?
Si2 C8 H8A 109.5 . . ?
Si2 C8 H8B 109.5 . . ?
H8A C8 H8B 109.5 . . ?
Si2 C8 H8C 109.5 . . ?
H8A C8 H8C 109.5 . . ?
H8B C8 H8C 109.5 . . ?
C1 C2 C3 118.3(3) . . ?
C1 C2 B1 133.1(3) . . ?
C3 C2 B1 108.4(3) . . ?
C6 C1 C2 120.7(3) . . ?
C6 C1 C9 116.1(3) . . ?
C2 C1 C9 123.2(3) . . ?
C11 C13 H13A 109.5 . . ?
C11 C13 H13B 109.5 . . ?
H13A C13 H13B 109.5 . . ?
C11 C13 H13C 109.5 . . ?
H13A C13 H13C 109.5 . . ?
H13B C13 H13C 109.5 . . ?
C11 C12 H12A 109.5 . . ?
C11 C12 H12B 109.5 . . ?
H12A C12 H12B 109.5 . . ?
C11 C12 H12C 109.5 . . ?
H12A C12 H12C 109.5 . . ?
H12B C12 H12C 109.5 . . ?
Si2 C7 H7A 109.5 . . ?
Si2 C7 H7B 109.5 . . ?
H7A C7 H7B 109.5 . . ?
Si2 C7 H7C 109.5 . . ?
H7A C7 H7C 109.5 . . ?
H7B C7 H7C 109.5 . . ?
O3 C10 C11 105.8(3) . . ?
O3 C10 H10A 110.6 . . ?
C11 C10 H10A 110.6 . . ?
O3 C10 H10B 110.6 . . ?
C11 C10 H10B 110.6 . . ?
H10A C10 H10B 108.7 . . ?
O2 B1 O1 122.3(3) . . ?
O2 B1 C2 123.9(3) . . ?
O1 B1 C2 113.8(3) . . ?

_refine_diff_density_max         1.945
_refine_diff_density_min         -0.489
_refine_diff_density_rms         0.227

_shelxl_version_number           2013-4

_shelx_res_file                  
;
TITL 2 in P-1
CELL  0.71073   8.8063   9.3428  12.2512   76.873   86.633   82.552
ZERR     2.00   0.0008   0.0007   0.0011    0.007    0.007    0.007
LATT   1
SFAC  C    H    B    N    O    SI   F    S
UNIT  28 36 2 2 12 2 8 2
MERG   2
OMIT     7  -1   5
OMIT     7   2   6
FMAP   2
PLAN   10
ACTA
BOND   $H
L.S.  14
TEMP  -173.00
WGHT    0.196200    1.423900
FVAR       0.23102
O5    5    1.109069    0.203709    0.120048    11.00000    0.02942    0.02257 =
         0.01290    0.00343   -0.00393   -0.00664
F3    7    1.144559    0.353302    0.302856    11.00000    0.05281    0.04128 =
         0.04372   -0.02610    0.00089   -0.00018
F2    7    1.365629    0.233094    0.346174    11.00000    0.05335    0.05480 =
         0.02721   -0.00721   -0.01817   -0.01397
O6    5    1.365598    0.077313    0.157743    11.00000    0.03355    0.03075 =
         0.02948   -0.00288    0.00180    0.00701
O4    5    1.159168    0.030886    0.299345    11.00000    0.04542    0.02470 =
         0.01995    0.00761   -0.00313   -0.01165
C14   1    1.268124    0.282173    0.262606    11.00000    0.03451    0.02253 =
         0.01679   -0.00339   -0.00012   -0.00777
F4    7    1.334360    0.381905    0.184183    11.00000    0.06167    0.03261 =
         0.03239   -0.00147   -0.00389   -0.02705
MOLE    1
S1    8    1.221398    0.129916    0.204387    11.00000    0.02464    0.01626 =
         0.01321    0.00103   -0.00125   -0.00327
SI2   6    0.753580    0.696818    0.329005    11.00000    0.01777    0.01607 =
         0.01235   -0.00158   -0.00076   -0.00295
F1    7    0.726640    0.432169    0.553945    11.00000    0.03204    0.02363 =
         0.01047   -0.00129    0.00044   -0.00338
O3    5    0.749739    0.089031    0.168562    11.00000    0.02868    0.01369 =
         0.01488   -0.00043   -0.00101   -0.00454
O1    5    0.778737    0.715032    0.189038    11.00000    0.02036    0.01545 =
         0.01381   -0.00077   -0.00037   -0.00476
O2    5    0.814332    0.577080    0.045799    11.00000    0.03091    0.01536 =
         0.01213   -0.00037    0.00155   -0.00513
AFIX 147
H2    2    0.829658    0.660972    0.007504    11.00000   -1.50000
AFIX   0
N1    4    0.749771    0.306922    0.053493    11.00000    0.02720    0.01334 =
         0.01494   -0.00248   -0.00372   -0.00160
AFIX  43
H1    2    0.756153    0.402585    0.033048    11.00000   -1.20000
AFIX   0
C3    1    0.750146    0.491408    0.356574    11.00000    0.01672    0.01927 =
         0.01539   -0.00211   -0.00019   -0.00429
C4    1    0.742592    0.384906    0.455966    11.00000    0.01722    0.02380 =
         0.00862   -0.00232   -0.00013   -0.00307
C11   1    0.729145    0.212622   -0.026142    11.00000    0.02077    0.01457 =
         0.01655   -0.00574   -0.00062   -0.00394
C5    1    0.754683    0.234187    0.461756    11.00000    0.02087    0.02070 =
         0.01414    0.00131   -0.00256   -0.00244
AFIX  43
H5    2    0.757283    0.164830    0.531789    11.00000   -1.20000
AFIX   0
C6    1    0.762898    0.188150    0.360765    11.00000    0.02242    0.01631 =
         0.01507   -0.00088   -0.00161   -0.00222
AFIX  43
H6    2    0.767936    0.085702    0.361660    11.00000   -1.20000
AFIX   0
C9    1    0.757252    0.232299    0.156169    11.00000    0.01391    0.01446 =
         0.01907    0.00034    0.00004   -0.00140
C8    1    0.921369    0.749455    0.387819    11.00000    0.02625    0.02279 =
         0.01862   -0.00560   -0.00132   -0.00697
AFIX  33
H8A   2    1.014716    0.691444    0.366609    11.00000   -1.50000
H8B   2    0.909741    0.729725    0.469735    11.00000   -1.50000
H8C   2    0.928582    0.855095    0.358287    11.00000   -1.50000
AFIX   0
C2    1    0.762908    0.444497    0.253800    11.00000    0.01668    0.01574 =
         0.01269   -0.00015   -0.00091   -0.00133
C1    1    0.763815    0.291861    0.257341    11.00000    0.01699    0.01568 =
         0.01242    0.00003    0.00018   -0.00288
C13   1    0.570263    0.257461   -0.076422    11.00000    0.02264    0.02239 =
         0.02485   -0.00296   -0.00442   -0.00493
AFIX  33
H13A  2    0.491597    0.245158   -0.016148    11.00000   -1.50000
H13B  2    0.555875    0.194663   -0.128199    11.00000   -1.50000
H13C  2    0.561631    0.361259   -0.117100    11.00000   -1.50000
AFIX   0
C12   1    0.856053    0.227516   -0.115759    11.00000    0.02257    0.02347 =
         0.02528   -0.00511    0.00785   -0.00736
AFIX  33
H12A  2    0.955641    0.199018   -0.080302    11.00000   -1.50000
H12B  2    0.849890    0.330426   -0.158197    11.00000   -1.50000
H12C  2    0.844624    0.162729   -0.166681    11.00000   -1.50000
AFIX   0
C7    1    0.570040    0.801093    0.362430    11.00000    0.02340    0.02237 =
         0.01795   -0.00365    0.00045   -0.00159
AFIX  33
H7A   2    0.485696    0.766861    0.330432    11.00000   -1.50000
H7B   2    0.572714    0.906936    0.330571    11.00000   -1.50000
H7C   2    0.554513    0.784704    0.443988    11.00000   -1.50000
AFIX   0
C10   1    0.739661    0.059930    0.055780    11.00000    0.03259    0.01336 =
         0.01422   -0.00129   -0.00194   -0.00267
AFIX  23
H10A  2    0.647735    0.010833    0.051616    11.00000   -1.20000
H10B  2    0.831586   -0.004547    0.037737    11.00000   -1.20000
AFIX   0
B1    3    0.785460    0.584818    0.154275    11.00000    0.01683    0.01366 =
         0.01458    0.00034   -0.00190   -0.00029
HKLF    4

REM  2 in P-1
REM R1 =  0.0858 for    3755 Fo > 4sig(Fo)  and  0.1043 for all    4855 data
REM    254 parameters refined using      0 restraints

END

WGHT      0.1965      1.4092

REM Highest difference peak  1.945,  deepest hole -0.489,  1-sigma level  0.227
Q1    1   1.3567  0.1274  0.2022  11.00000  0.05    1.95
Q2    1   0.6469  0.1278  0.1993  11.00000  0.05    1.88
Q3    1   1.0855  0.1331  0.2030  11.00000  0.05    1.88
Q4    1   0.6317  0.7020  0.3281  11.00000  0.05    1.78
Q5    1   1.5068  0.1285  0.2016  11.00000  0.05    1.74
Q6    1   0.9347  0.1298  0.1997  11.00000  0.05    1.73
Q7    1   0.7918  0.1307  0.1986  11.00000  0.05    1.62
Q8    1   1.1913  0.6989  0.3298  11.00000  0.05    1.60
Q9    1   0.9009  0.6951  0.3282  11.00000  0.05    1.58
Q10   1   0.3324  0.6987  0.3286  11.00000  0.05    1.51
;
_shelx_res_checksum              42366
_exptl_crystal_recrystallization_method 'Re-crystallisation from solvent: CHCl3'
####################################################################### 
# 
# This file contains crystal structure data downloaded from the 
# Cambridge Structural Database (CSD) hosted by the Cambridge 
# Crystallographic Data Centre (CCDC).
# 
# Full information about CCDC data access policies and citation 
# guidelines are available at http://www.ccdc.cam.ac.uk/access/V1 
# 
# Audit and citation data items may have been added by the CCDC. 
# Please retain this information to preserve the provenance of 
# this file and to allow appropriate attribution of the data. 
# 
#######################################################################

data_5c
_database_code_depnum_ccdc_archive 'CCDC 2166290'
loop_
_audit_author_name
_audit_author_address
'Krzysztof Durka'
;Warsaw University of Technology, Faculty of Chemistry
Poland
;
_audit_update_record             
;
2022-04-13 deposited with the CCDC.	2022-08-08 downloaded from the CCDC.
;

_audit_creation_method           SHELXL-2013
_chemical_name_systematic        
;
4-[2-Methyl-2-ammoniumpropoxycarbonyl]-7-fluoro-1,1-dimethyl-3-hydroxybenzo[1,2,3]siloxaborole chloride
;
_chemical_name_common            ?
_chemical_melting_point          494
_chemical_formula_moiety         'C13 H22 B Cl F N O3 Si'
_chemical_formula_sum            'C13 H22 B Cl F N O3 Si'
_chemical_formula_weight         333.66

loop_
_atom_type_symbol
_atom_type_description
_atom_type_scat_dispersion_real
_atom_type_scat_dispersion_imag
_atom_type_scat_source
C C 0.0181 0.0091 'International Tables Vol C Tables 4.2.6.8 and 6.1.1.4'
H H 0.0000 0.0000 'International Tables Vol C Tables 4.2.6.8 and 6.1.1.4'
B B 0.0090 0.0039 'International Tables Vol C Tables 4.2.6.8 and 6.1.1.4'
F F 0.0727 0.0534 'International Tables Vol C Tables 4.2.6.8 and 6.1.1.4'
Si Si 0.2541 0.3302 'International Tables Vol C Tables 4.2.6.8 and 6.1.1.4'
Cl Cl 0.3639 0.7018 'International Tables Vol C Tables 4.2.6.8 and 6.1.1.4'
O O 0.0492 0.0322 'International Tables Vol C Tables 4.2.6.8 and 6.1.1.4'
N N 0.0311 0.0180 'International Tables Vol C Tables 4.2.6.8 and 6.1.1.4'

_space_group_crystal_system      monoclinic
_space_group_IT_number           14
_space_group_name_H-M_alt        'P 21/c'
_space_group_name_Hall           '-P 2ybc'

_shelx_space_group_comment       
;
The symmetry employed for this shelxl refinement is uniquely defined
by the following loop, which should always be used as a source of
symmetry information in preference to the above space-group names.
They are only intended as comments.
;

loop_
_space_group_symop_operation_xyz
'x, y, z'
'-x, y+1/2, -z+1/2'
'-x, -y, -z'
'x, -y-1/2, z-1/2'

_cell_length_a                   11.7424(3)
_cell_length_b                   11.9111(2)
_cell_length_c                   12.6569(3)
_cell_angle_alpha                90
_cell_angle_beta                 110.168(2)
_cell_angle_gamma                90
_cell_volume                     1661.71(7)
_cell_formula_units_Z            4
_cell_measurement_temperature    100(2)
_cell_measurement_reflns_used    5150
_cell_measurement_theta_min      3.9840
_cell_measurement_theta_max      76.6580

_exptl_crystal_description       shapeless
_exptl_crystal_colour            colourless
_exptl_crystal_density_diffrn    1.334
_exptl_crystal_F_000             704
_exptl_absorpt_coefficient_mu    2.893
_exptl_crystal_size_max          0.211
_exptl_crystal_size_mid          0.084
_exptl_crystal_size_min          0.048
loop_
_exptl_crystal_face_index_h
_exptl_crystal_face_index_k
_exptl_crystal_face_index_l
_exptl_crystal_face_perp_dist
-1 -5 0 0.0433
1 5 -3 0.0850
0 -1 -1 0.0443
-5 1 -1 0.0394
1 0 0 0.0165
-1 5 5 0.0361
-5 0 1 0.0213
loop_
_exptl_oxdiff_crystal_face_indexfrac_h
_exptl_oxdiff_crystal_face_indexfrac_k
_exptl_oxdiff_crystal_face_indexfrac_l
_exptl_oxdiff_crystal_face_x
_exptl_oxdiff_crystal_face_y
_exptl_oxdiff_crystal_face_z
-0.9993 -4.9993 -0.0023 -0.4603 0.2249 0.4185
0.9952 4.9986 -2.9964 0.2148 -0.1184 -0.7007
-0.0013 -0.9999 -1.0005 -0.1752 0.0529 -0.0064
-5.0008 0.9966 -0.9881 0.0456 0.7085 -0.2815
0.9999 0.0006 -0.0021 -0.0068 -0.1381 0.0200
-0.9936 4.9991 5.0044 0.8830 -0.1262 0.0119
-4.9980 -0.0027 1.0102 0.1158 0.6549 -0.0057
_exptl_absorpt_correction_T_min  0.861
_exptl_absorpt_correction_T_max  1.000
_exptl_absorpt_correction_type   gaussian
_exptl_absorpt_process_details   
;
CrysAlisPro 1.171.40.84a (Rigaku Oxford Diffraction, 2020)
Numerical absorption correction based on gaussian integration over
a multifaceted crystal model
Empirical absorption correction using spherical harmonics,
implemented in SCALE3 ABSPACK scaling algorithm.
;
_oxdiff_exptl_absorpt_empirical_full_min 0.770
_oxdiff_exptl_absorpt_empirical_full_max 1.881
_oxdiff_exptl_absorpt_empirical_details 
;
Empirical correction (ABSPACK) includes:
- Absorption correction using spherical harmonics
- Frame scaling
- Detector area scaling
;

_diffrn_ambient_temperature      100.01(10)
_diffrn_ambient_environment      N~2~
_diffrn_source                   'micro-focus sealed X-ray tube'
_diffrn_source_type              'SuperNova (Cu) X-ray Source'
_diffrn_radiation_probe          x-ray
_diffrn_radiation_type           'Cu K\a'
_diffrn_radiation_wavelength     1.54184
_diffrn_radiation_monochromator  mirror
_diffrn_measurement_device       'four-circle diffractometer'
_diffrn_measurement_device_type  'SuperNova, Dual, Cu at home/near, Atlas'
_diffrn_detector                 'CCD plate'
_diffrn_detector_type            Atlas
_diffrn_detector_area_resol_mean 5.2195
_diffrn_reflns_number            7956
_diffrn_reflns_av_unetI/netI     0.0356
_diffrn_reflns_av_R_equivalents  0.0310
_diffrn_reflns_limit_h_min       -14
_diffrn_reflns_limit_h_max       14
_diffrn_reflns_limit_k_min       -14
_diffrn_reflns_limit_k_max       10
_diffrn_reflns_limit_l_min       -13
_diffrn_reflns_limit_l_max       15
_diffrn_reflns_theta_min         4.010
_diffrn_reflns_theta_max         76.785
_diffrn_reflns_theta_full        67.679
_diffrn_measured_fraction_theta_max 0.983
_diffrn_measured_fraction_theta_full 1.000
_diffrn_reflns_Laue_measured_fraction_max 0.983
_diffrn_reflns_Laue_measured_fraction_full 1.000
_diffrn_reflns_point_group_measured_fraction_max 0.983
_diffrn_reflns_point_group_measured_fraction_full 1.000
_reflns_number_total             3445
_reflns_number_gt                3115
_reflns_threshold_expression     'I > 2\s(I)'
_reflns_Friedel_coverage         0.000
_reflns_Friedel_fraction_max     .
_reflns_Friedel_fraction_full    .

_reflns_special_details          
;
 Reflections were merged by SHELXL according to the crystal
 class for the calculation of statistics and refinement.
 
 _reflns_Friedel_fraction is defined as the number of unique
 Friedel pairs measured divided by the number that would be
 possible theoretically, ignoring centric projections and
 systematic absences.
;

_computing_structure_refinement  'SHELXL-2013 (Sheldrick, 2013)'
_computing_data_collection       'CrysAlisPro 1.171.40.84a (Rigaku OD, 2020)'
_computing_cell_refinement       'CrysAlisPro 1.171.40.84a (Rigaku OD, 2020)'
_computing_data_reduction        'CrysAlisPro 1.171.40.84a (Rigaku OD, 2020)'

_refine_special_details          
;
 ?
;
_refine_ls_structure_factor_coef Fsqd
_refine_ls_matrix_type           full
_refine_ls_weighting_scheme      calc
_refine_ls_weighting_details     
'w=1/[\s^2^(Fo^2^)+(0.0551P)^2^+0.5314P] where P=(Fo^2^+2Fc^2^)/3'
_atom_sites_solution_hydrogens   mixed
_refine_ls_hydrogen_treatment    mixed
_refine_ls_extinction_method     none
_refine_ls_extinction_coef       .
_refine_ls_number_reflns         3445
_refine_ls_number_parameters     202
_refine_ls_number_restraints     4
_refine_ls_R_factor_all          0.0401
_refine_ls_R_factor_gt           0.0363
_refine_ls_wR_factor_ref         0.0995
_refine_ls_wR_factor_gt          0.0950
_refine_ls_goodness_of_fit_ref   1.070
_refine_ls_restrained_S_all      1.060
_refine_ls_shift/su_max          0.001
_refine_ls_shift/su_mean         0.000

loop_
_atom_site_label
_atom_site_type_symbol
_atom_site_fract_x
_atom_site_fract_y
_atom_site_fract_z
_atom_site_U_iso_or_equiv
_atom_site_adp_type
_atom_site_occupancy
_atom_site_site_symmetry_order
_atom_site_calc_flag
_atom_site_refinement_flags_posn
_atom_site_refinement_flags_adp
_atom_site_refinement_flags_occupancy
_atom_site_disorder_assembly
_atom_site_disorder_group
N1 N 0.51336(11) 0.75008(11) 0.61002(10) 0.0114(2) Uani 1 1 d D . . . .
C12 C 0.37666(14) 0.61197(13) 0.49122(12) 0.0138(3) Uani 1 1 d . . . . .
H12A H 0.4233 0.5492 0.5374 0.017 Uiso 1 1 calc R U . . .
H12B H 0.2917 0.5871 0.4543 0.017 Uiso 1 1 calc R U . . .
C9 C 0.54126(14) 0.85414(13) 0.68163(13) 0.0148(3) Uani 1 1 d . . . . .
H9A H 0.4948 0.8524 0.7337 0.018 Uiso 1 1 calc R U . . .
H9B H 0.5149 0.9209 0.6327 0.018 Uiso 1 1 calc R U . . .
C14 C 0.34185(14) 0.67725(13) 0.66372(13) 0.0155(3) Uani 1 1 d . . . . .
H14A H 0.3940 0.6158 0.7046 0.023 Uiso 1 1 calc R U . . .
H14B H 0.2574 0.6517 0.6348 0.023 Uiso 1 1 calc R U . . .
H14C H 0.3491 0.7409 0.7147 0.023 Uiso 1 1 calc R U . . .
C13 C 0.38092(13) 0.71367(12) 0.56559(12) 0.0124(3) Uani 1 1 d . . . . .
C10 C 0.30369(14) 0.80972(14) 0.49861(13) 0.0177(3) Uani 1 1 d . . . . .
H10A H 0.3313 0.8299 0.4363 0.027 Uiso 1 1 calc R U . . .
H10B H 0.3115 0.8749 0.5479 0.027 Uiso 1 1 calc R U . . .
H10C H 0.2186 0.7862 0.4685 0.027 Uiso 1 1 calc R U . . .
O3 O 0.42768(11) 0.64266(10) 0.40860(9) 0.0190(2) Uani 1 1 d D . . . .
H1A H 0.533(2) 0.761(2) 0.5523(14) 0.029 Uiso 1 1 d D U . . .
H1B H 0.5545(19) 0.6971(15) 0.6507(17) 0.029 Uiso 1 1 d D U . . .
H3A H 0.406(2) 0.5932(16) 0.3587(16) 0.029 Uiso 1 1 d D U . . .
Cl1 Cl 0.65288(3) 0.94730(3) 0.25554(3) 0.01463(11) Uani 1 1 d . . . . .
Si1 Si 0.96868(4) 0.94835(3) 0.67006(3) 0.01346(12) Uani 1 1 d . . . . .
F1 F 1.03645(9) 0.90022(9) 0.94490(8) 0.0228(2) Uani 1 1 d . . . . .
O1 O 0.84700(10) 0.93897(9) 0.55160(9) 0.0159(2) Uani 1 1 d . . . . .
O2 O 0.63645(10) 0.88647(10) 0.48584(9) 0.0155(2) Uani 1 1 d D . . . .
C1 C 0.88440(14) 0.90438(12) 0.76525(13) 0.0137(3) Uani 1 1 d . . . . .
C2 C 0.76080(14) 0.89004(12) 0.69863(13) 0.0131(3) Uani 1 1 d . . . . .
C6 C 0.91716(14) 0.88904(13) 0.87982(13) 0.0161(3) Uani 1 1 d . . . . .
B1 B 0.74321(15) 0.90627(14) 0.56967(14) 0.0130(3) Uani 1 1 d . . . . .
C5 C 0.83523(15) 0.86332(14) 0.93223(13) 0.0181(3) Uani 1 1 d . . . . .
H5 H 0.8611 0.8539 1.0116 0.022 Uiso 1 1 calc R U . . .
C4 C 0.71322(15) 0.85140(13) 0.86583(13) 0.0161(3) Uani 1 1 d . . . . .
H4 H 0.6553 0.8343 0.9005 0.019 Uiso 1 1 calc R U . . .
C3 C 0.67513(14) 0.86428(12) 0.74910(13) 0.0130(3) Uani 1 1 d . . . . .
C7 C 1.08744(14) 0.84990(14) 0.66291(15) 0.0206(3) Uani 1 1 d . . . . .
H7A H 1.0546 0.7735 0.6510 0.031 Uiso 1 1 calc R U . . .
H7B H 1.1566 0.8529 0.7336 0.031 Uiso 1 1 calc R U . . .
H7C H 1.1142 0.8711 0.6004 0.031 Uiso 1 1 calc R U . . .
C8 C 1.02411(15) 1.09501(14) 0.69308(15) 0.0210(3) Uani 1 1 d . . . . .
H8A H 0.9584 1.1444 0.6958 0.032 Uiso 1 1 calc R U . . .
H8B H 1.0510 1.1182 0.6312 0.032 Uiso 1 1 calc R U . . .
H8C H 1.0922 1.1000 0.7644 0.032 Uiso 1 1 calc R U . . .
H2A H 0.642(2) 0.896(2) 0.4220(12) 0.032 Uiso 1 1 d D U . . .

loop_
_atom_site_aniso_label
_atom_site_aniso_U_11
_atom_site_aniso_U_22
_atom_site_aniso_U_33
_atom_site_aniso_U_23
_atom_site_aniso_U_13
_atom_site_aniso_U_12
N1 0.0104(6) 0.0127(6) 0.0124(6) -0.0009(5) 0.0055(5) 0.0003(4)
C12 0.0133(7) 0.0149(7) 0.0136(7) -0.0005(5) 0.0054(5) -0.0012(5)
C9 0.0134(7) 0.0140(7) 0.0187(7) -0.0046(6) 0.0078(6) -0.0010(5)
C14 0.0138(7) 0.0180(7) 0.0169(7) -0.0014(6) 0.0082(6) -0.0019(6)
C13 0.0088(6) 0.0139(7) 0.0143(7) -0.0008(5) 0.0036(5) 0.0000(5)
C10 0.0140(7) 0.0180(7) 0.0196(7) 0.0011(6) 0.0038(6) 0.0034(6)
O3 0.0259(6) 0.0190(5) 0.0157(5) -0.0048(4) 0.0117(5) -0.0052(5)
Cl1 0.01522(19) 0.01473(19) 0.01277(18) 0.00098(11) 0.00330(14) -0.00171(12)
Si1 0.0102(2) 0.0156(2) 0.0157(2) -0.00086(14) 0.00588(16) -0.00064(14)
F1 0.0142(5) 0.0329(6) 0.0170(5) -0.0014(4) -0.0004(4) 0.0000(4)
O1 0.0139(5) 0.0206(6) 0.0146(5) 0.0011(4) 0.0068(4) -0.0014(4)
O2 0.0145(5) 0.0202(5) 0.0113(5) 0.0003(4) 0.0039(4) -0.0018(4)
C1 0.0135(7) 0.0127(7) 0.0160(7) -0.0006(5) 0.0067(6) 0.0005(5)
C2 0.0141(7) 0.0108(6) 0.0143(7) -0.0013(5) 0.0050(6) 0.0010(5)
C6 0.0139(7) 0.0165(7) 0.0155(7) -0.0023(5) 0.0020(6) 0.0005(6)
B1 0.0135(8) 0.0115(7) 0.0156(8) -0.0002(6) 0.0070(6) 0.0006(6)
C5 0.0228(8) 0.0184(7) 0.0126(7) -0.0005(6) 0.0054(6) -0.0006(6)
C4 0.0198(8) 0.0153(7) 0.0167(7) -0.0017(5) 0.0108(6) -0.0016(6)
C3 0.0142(7) 0.0105(6) 0.0150(7) -0.0026(5) 0.0058(6) -0.0005(5)
C7 0.0151(7) 0.0219(8) 0.0271(8) -0.0023(6) 0.0102(6) 0.0014(6)
C8 0.0185(8) 0.0171(8) 0.0280(8) -0.0017(6) 0.0087(7) -0.0037(6)

_geom_special_details            
;
 All esds (except the esd in the dihedral angle between two l.s. planes)
 are estimated using the full covariance matrix.  The cell esds are taken
 into account individually in the estimation of esds in distances, angles
 and torsion angles; correlations between esds in cell parameters are only
 used when they are defined by crystal symmetry.  An approximate (isotropic)
 treatment of cell esds is used for estimating esds involving l.s. planes.
;

loop_
_geom_bond_atom_site_label_1
_geom_bond_atom_site_label_2
_geom_bond_distance
_geom_bond_site_symmetry_2
_geom_bond_publ_flag
N1 C9 1.5035(18) . ?
N1 C13 1.5230(18) . ?
N1 H1A 0.847(10) . ?
N1 H1B 0.851(10) . ?
C12 O3 1.4205(18) . ?
C12 C13 1.524(2) . ?
C12 H12A 0.9900 . ?
C12 H12B 0.9900 . ?
C9 C3 1.513(2) . ?
C9 H9A 0.9900 . ?
C9 H9B 0.9900 . ?
C14 C13 1.528(2) . ?
C14 H14A 0.9800 . ?
C14 H14B 0.9800 . ?
C14 H14C 0.9800 . ?
C13 C10 1.523(2) . ?
C10 H10A 0.9800 . ?
C10 H10B 0.9800 . ?
C10 H10C 0.9800 . ?
O3 H3A 0.837(10) . ?
Si1 O1 1.6808(12) . ?
Si1 C7 1.8479(16) . ?
Si1 C8 1.8518(17) . ?
Si1 C1 1.8782(15) . ?
F1 C6 1.3648(18) . ?
O1 B1 1.372(2) . ?
O2 B1 1.355(2) . ?
O2 H2A 0.840(10) . ?
C1 C6 1.378(2) . ?
C1 C2 1.415(2) . ?
C2 C3 1.399(2) . ?
C2 B1 1.585(2) . ?
C6 C5 1.378(2) . ?
C5 C4 1.396(2) . ?
C5 H5 0.9500 . ?
C4 C3 1.397(2) . ?
C4 H4 0.9500 . ?
C7 H7A 0.9800 . ?
C7 H7B 0.9800 . ?
C7 H7C 0.9800 . ?
C8 H8A 0.9800 . ?
C8 H8B 0.9800 . ?
C8 H8C 0.9800 . ?

loop_
_geom_angle_atom_site_label_1
_geom_angle_atom_site_label_2
_geom_angle_atom_site_label_3
_geom_angle
_geom_angle_site_symmetry_1
_geom_angle_site_symmetry_3
_geom_angle_publ_flag
C9 N1 C13 116.10(11) . . ?
C9 N1 H1A 109.1(17) . . ?
C13 N1 H1A 105.6(17) . . ?
C9 N1 H1B 106.6(17) . . ?
C13 N1 H1B 107.9(16) . . ?
H1A N1 H1B 112(2) . . ?
O3 C12 C13 108.52(12) . . ?
O3 C12 H12A 110.0 . . ?
C13 C12 H12A 110.0 . . ?
O3 C12 H12B 110.0 . . ?
C13 C12 H12B 110.0 . . ?
H12A C12 H12B 108.4 . . ?
N1 C9 C3 111.98(12) . . ?
N1 C9 H9A 109.2 . . ?
C3 C9 H9A 109.2 . . ?
N1 C9 H9B 109.2 . . ?
C3 C9 H9B 109.2 . . ?
H9A C9 H9B 107.9 . . ?
C13 C14 H14A 109.5 . . ?
C13 C14 H14B 109.5 . . ?
H14A C14 H14B 109.5 . . ?
C13 C14 H14C 109.5 . . ?
H14A C14 H14C 109.5 . . ?
H14B C14 H14C 109.5 . . ?
N1 C13 C10 109.14(12) . . ?
N1 C13 C12 105.44(11) . . ?
C10 C13 C12 111.51(12) . . ?
N1 C13 C14 109.59(12) . . ?
C10 C13 C14 112.19(12) . . ?
C12 C13 C14 108.74(12) . . ?
C13 C10 H10A 109.5 . . ?
C13 C10 H10B 109.5 . . ?
H10A C10 H10B 109.5 . . ?
C13 C10 H10C 109.5 . . ?
H10A C10 H10C 109.5 . . ?
H10B C10 H10C 109.5 . . ?
C12 O3 H3A 105.9(17) . . ?
O1 Si1 C7 109.75(7) . . ?
O1 Si1 C8 110.34(7) . . ?
C7 Si1 C8 112.09(8) . . ?
O1 Si1 C1 94.58(6) . . ?
C7 Si1 C1 115.33(7) . . ?
C8 Si1 C1 113.36(7) . . ?
B1 O1 Si1 113.64(10) . . ?
B1 O2 H2A 111.9(17) . . ?
C6 C1 C2 117.89(14) . . ?
C6 C1 Si1 133.97(12) . . ?
C2 C1 Si1 108.09(11) . . ?
C3 C2 C1 120.37(14) . . ?
C3 C2 B1 129.65(14) . . ?
C1 C2 B1 109.98(13) . . ?
F1 C6 C5 118.21(14) . . ?
F1 C6 C1 118.57(14) . . ?
C5 C6 C1 123.23(15) . . ?
O2 B1 O1 123.66(14) . . ?
O2 B1 C2 122.83(14) . . ?
O1 B1 C2 113.49(14) . . ?
C6 C5 C4 118.34(14) . . ?
C6 C5 H5 120.8 . . ?
C4 C5 H5 120.8 . . ?
C5 C4 C3 120.89(14) . . ?
C5 C4 H4 119.6 . . ?
C3 C4 H4 119.6 . . ?
C4 C3 C2 119.26(14) . . ?
C4 C3 C9 118.67(14) . . ?
C2 C3 C9 122.04(14) . . ?
Si1 C7 H7A 109.5 . . ?
Si1 C7 H7B 109.5 . . ?
H7A C7 H7B 109.5 . . ?
Si1 C7 H7C 109.5 . . ?
H7A C7 H7C 109.5 . . ?
H7B C7 H7C 109.5 . . ?
Si1 C8 H8A 109.5 . . ?
Si1 C8 H8B 109.5 . . ?
H8A C8 H8B 109.5 . . ?
Si1 C8 H8C 109.5 . . ?
H8A C8 H8C 109.5 . . ?
H8B C8 H8C 109.5 . . ?

_refine_diff_density_max         0.385
_refine_diff_density_min         -0.286
_refine_diff_density_rms         0.065

_shelxl_version_number           2013-4

_shelx_res_file                  
;
TITL 2 in P2(1)/c
CELL  1.54178  11.7424  11.9111  12.6569   90.000  110.168   90.000
ZERR     4.00   0.0003   0.0002   0.0003    0.000    0.002    0.000
LATT   1
SYMM  - X, 1/2 + Y, 1/2 - Z
SFAC  C    H    B    F    SI   CL   O    N
UNIT  52 88 4 4 4 4 12 4
MERG   2
DFIX 0.84 0.01 O2 H2A
DFIX 0.84 0.01 N1 H1A
DFIX 0.84 0.01 N1 H1B
DFIX 0.84 0.01 O3 H3A
FMAP   2
PLAN   20
ACTA
BOND   $H
L.S.  14
TEMP  -173.00
WGHT    0.055100    0.531400
FVAR       0.17410
N1    8    0.513357    0.750075    0.610019    11.00000    0.01036    0.01265 =
         0.01236   -0.00091    0.00548    0.00035
C12   1    0.376663    0.611970    0.491218    11.00000    0.01332    0.01492 =
         0.01364   -0.00054    0.00539   -0.00119
AFIX  23
H12A  2    0.423256    0.549177    0.537421    11.00000   -1.20000
H12B  2    0.291675    0.587148    0.454310    11.00000   -1.20000
AFIX   0
C9    1    0.541264    0.854136    0.681629    11.00000    0.01343    0.01397 =
         0.01871   -0.00459    0.00785   -0.00101
AFIX  23
H9A   2    0.494843    0.852448    0.733723    11.00000   -1.20000
H9B   2    0.514872    0.920922    0.632695    11.00000   -1.20000
AFIX   0
C14   1    0.341850    0.677253    0.663725    11.00000    0.01385    0.01803 =
         0.01690   -0.00144    0.00818   -0.00193
AFIX  33
H14A  2    0.394036    0.615817    0.704645    11.00000   -1.50000
H14B  2    0.257374    0.651678    0.634783    11.00000   -1.50000
H14C  2    0.349080    0.740906    0.714692    11.00000   -1.50000
AFIX   0
C13   1    0.380921    0.713672    0.565591    11.00000    0.00883    0.01386 =
         0.01427   -0.00077    0.00365   -0.00001
C10   1    0.303689    0.809718    0.498614    11.00000    0.01398    0.01796 =
         0.01961    0.00108    0.00378    0.00339
AFIX  33
H10A  2    0.331285    0.829891    0.436327    11.00000   -1.50000
H10B  2    0.311531    0.874879    0.547901    11.00000   -1.50000
H10C  2    0.218558    0.786185    0.468518    11.00000   -1.50000
AFIX   0
O3    7    0.427675    0.642660    0.408602    11.00000    0.02592    0.01902 =
         0.01570   -0.00483    0.01172   -0.00519
H1A   2    0.532738    0.760936    0.552288    11.00000   -1.50000
H1B   2    0.554547    0.697144    0.650679    11.00000   -1.50000
H3A   2    0.405570    0.593150    0.358746    11.00000   -1.50000
MOLE    1
CL1   6    0.652876    0.947295    0.255536    11.00000    0.01522    0.01473 =
         0.01277    0.00098    0.00330   -0.00171
SI1   5    0.968684    0.948354    0.670063    11.00000    0.01022    0.01556 =
         0.01571   -0.00086    0.00588   -0.00064
F1    4    1.036449    0.900218    0.944898    11.00000    0.01415    0.03285 =
         0.01699   -0.00136   -0.00043    0.00001
O1    7    0.847000    0.938971    0.551597    11.00000    0.01388    0.02056 =
         0.01461    0.00110    0.00679   -0.00142
O2    7    0.636452    0.886467    0.485840    11.00000    0.01452    0.02022 =
         0.01129    0.00032    0.00390   -0.00184
C1    1    0.884397    0.904385    0.765253    11.00000    0.01350    0.01270 =
         0.01604   -0.00059    0.00674    0.00045
C2    1    0.760798    0.890037    0.698633    11.00000    0.01411    0.01081 =
         0.01434   -0.00129    0.00495    0.00099
C6    1    0.917159    0.889040    0.879817    11.00000    0.01391    0.01647 =
         0.01551   -0.00234    0.00198    0.00045
B1    3    0.743209    0.906268    0.569669    11.00000    0.01354    0.01147 =
         0.01561   -0.00017    0.00704    0.00063
C5    1    0.835232    0.863320    0.932227    11.00000    0.02281    0.01842 =
         0.01261   -0.00047    0.00540   -0.00061
AFIX  43
H5    2    0.861143    0.853937    1.011554    11.00000   -1.20000
AFIX   0
C4    1    0.713218    0.851398    0.865833    11.00000    0.01983    0.01527 =
         0.01667   -0.00171    0.01077   -0.00158
AFIX  43
H4    2    0.655307    0.834291    0.900517    11.00000   -1.20000
AFIX   0
C3    1    0.675134    0.864281    0.749104    11.00000    0.01424    0.01050 =
         0.01499   -0.00265    0.00579   -0.00050
C7    1    1.087435    0.849900    0.662914    11.00000    0.01514    0.02187 =
         0.02707   -0.00228    0.01022    0.00138
AFIX  33
H7A   2    1.054561    0.773470    0.650965    11.00000   -1.50000
H7B   2    1.156567    0.852931    0.733631    11.00000   -1.50000
H7C   2    1.114154    0.871088    0.600354    11.00000   -1.50000
AFIX   0
C8    1    1.024115    1.095008    0.693079    11.00000    0.01851    0.01711 =
         0.02801   -0.00169    0.00870   -0.00374
AFIX  33
H8A   2    0.958426    1.144377    0.695816    11.00000   -1.50000
H8B   2    1.051018    1.118242    0.631199    11.00000   -1.50000
H8C   2    1.092236    1.100016    0.764401    11.00000   -1.50000
AFIX   0
H2A   2    0.641848    0.896188    0.422022    11.00000   -1.50000
HKLF    4

REM  2 in P2(1)/c
REM R1 =  0.0363 for    3115 Fo > 4sig(Fo)  and  0.0401 for all    3445 data
REM    202 parameters refined using      4 restraints

END

WGHT      0.0563      0.4963

REM Highest difference peak  0.385,  deepest hole -0.286,  1-sigma level  0.065
Q1    1   0.9268  0.9259  0.7295  11.00000  0.05    0.38
Q2    1   0.9837  1.0356  0.6746  11.00000  0.05    0.38
Q3    1   0.7436  0.8935  0.6365  11.00000  0.05    0.37
Q4    1   0.3773  0.6630  0.5309  11.00000  0.05    0.37
Q5    1   0.3635  0.6949  0.6129  11.00000  0.05    0.33
Q6    1   0.3445  0.7599  0.5267  11.00000  0.05    0.33
Q7    1   0.6069  0.8592  0.7123  11.00000  0.05    0.32
Q8    1   0.6528  0.8614  0.2507  11.00000  0.05    0.29
Q9    1   1.0506  0.9079  0.6706  11.00000  0.05    0.28
Q10   1   0.6503  1.0392  0.2572  11.00000  0.05    0.27
Q11   1   0.5260  0.8019  0.6458  11.00000  0.05    0.27
Q12   1   0.6361  0.9327  0.3297  11.00000  0.05    0.27
Q13   1   0.8788  0.8486  0.9024  11.00000  0.05    0.25
Q14   1   0.7105  0.8756  0.7206  11.00000  0.05    0.25
Q15   1   0.8221  0.8996  0.7317  11.00000  0.05    0.24
Q16   1   0.7016  0.8439  0.8027  11.00000  0.05    0.24
Q17   1   0.4451  0.7298  0.5935  11.00000  0.05    0.23
Q18   1   0.7394  0.9274  0.2444  11.00000  0.05    0.21
Q19   1   0.6018  0.7158  0.8011  11.00000  0.05    0.21
Q20   1   0.2719  0.6227  0.4724  11.00000  0.05    0.20
;
_shelx_res_checksum              8168
_exptl_crystal_recrystallization_method 'Re-crystallisation from solvent: CHCl3'
####################################################################### 
# 
# This file contains crystal structure data downloaded from the 
# Cambridge Structural Database (CSD) hosted by the Cambridge 
# Crystallographic Data Centre (CCDC).
# 
# Full information about CCDC data access policies and citation 
# guidelines are available at http://www.ccdc.cam.ac.uk/access/V1 
# 
# Audit and citation data items may have been added by the CCDC. 
# Please retain this information to preserve the provenance of 
# this file and to allow appropriate attribution of the data. 
# 
#######################################################################

data_5d
_database_code_depnum_ccdc_archive 'CCDC 2166291'
loop_
_audit_author_name
_audit_author_address
'Krzysztof Durka'
;Warsaw University of Technology, Faculty of Chemistry
Poland
;
_audit_update_record             
;
2022-04-13 deposited with the CCDC.	2022-08-08 downloaded from the CCDC.
;

_audit_creation_method           SHELXL-2018/3
_shelx_SHELXL_version_number     2018/3
_chemical_name_systematic        
5,12-Difluoro-2,9-bis((1-hydroxy-2-methylpropan-2-yl)iminio)-6,6,13,13-tetramethyl-2H,6H,9H,13H-1,7,8,14,15-pentaoxa-6,13-disila-7a,14a-dibora-7a,14a-methanocyclodeca[1,2,3-cd:6,7,8-cd]diindene-7a,14a-diuide
_chemical_name_common            ?
_chemical_melting_point          492
_chemical_formula_moiety         'C26 H35 B2 F2 N2 O7 Si2, C3 H6 O, 2(H2 O)'
_chemical_formula_sum            'C29 H45 B2 F2 N2 O10 Si2'
_chemical_formula_weight         697.47

loop_
_atom_type_symbol
_atom_type_description
_atom_type_scat_dispersion_real
_atom_type_scat_dispersion_imag
_atom_type_scat_source
C C 0.0181 0.0091 'International Tables Vol C Tables 4.2.6.8 and 6.1.1.4'
H H 0.0000 0.0000 'International Tables Vol C Tables 4.2.6.8 and 6.1.1.4'
Cl Cl 0.3639 0.7018 'International Tables Vol C Tables 4.2.6.8 and 6.1.1.4'
N N 0.0311 0.0180 'International Tables Vol C Tables 4.2.6.8 and 6.1.1.4'
O O 0.0492 0.0322 'International Tables Vol C Tables 4.2.6.8 and 6.1.1.4'
Si Si 0.2541 0.3302 'International Tables Vol C Tables 4.2.6.8 and 6.1.1.4'
B B 0.0090 0.0039 'International Tables Vol C Tables 4.2.6.8 and 6.1.1.4'
F F 0.0727 0.0534 'International Tables Vol C Tables 4.2.6.8 and 6.1.1.4'

_space_group_crystal_system      triclinic
_space_group_IT_number           2
_space_group_name_H-M_alt        'P -1'
_space_group_name_Hall           '-P 1'

_shelx_space_group_comment       
;
The symmetry employed for this shelxl refinement is uniquely defined
by the following loop, which should always be used as a source of
symmetry information in preference to the above space-group names.
They are only intended as comments.
;

loop_
_space_group_symop_operation_xyz
'x, y, z'
'-x, -y, -z'

_cell_length_a                   10.1514(2)
_cell_length_b                   11.8762(3)
_cell_length_c                   16.5964(3)
_cell_angle_alpha                106.057(2)
_cell_angle_beta                 90.992(2)
_cell_angle_gamma                114.642(2)
_cell_volume                     1727.43(7)
_cell_formula_units_Z            2
_cell_measurement_temperature    100(2)
_cell_measurement_reflns_used    19106
_cell_measurement_theta_min      2.4810
_cell_measurement_theta_max      76.5410

_exptl_crystal_description       shapeless
_exptl_crystal_colour            colourless
_exptl_crystal_density_diffrn    1.341
_exptl_crystal_F_000             738
_exptl_absorpt_correction_type   gaussian
_exptl_absorpt_process_details   
;
CrysAlisPro 1.171.40.84a (Rigaku Oxford Diffraction, 2020)
Numerical absorption correction based on gaussian integration over
a multifaceted crystal model
Empirical absorption correction using spherical harmonics,
implemented in SCALE3 ABSPACK scaling algorithm.
;
_oxdiff_exptl_absorpt_empirical_full_min 0.766
_oxdiff_exptl_absorpt_empirical_full_max 1.334
_exptl_absorpt_correction_T_min  0.555
_exptl_absorpt_correction_T_max  1.000
_oxdiff_exptl_absorpt_empirical_details 
;
Empirical correction (ABSPACK) includes:
- Absorption correction using spherical harmonics
- Frame scaling
;
_exptl_crystal_size_max          0.274
_exptl_crystal_size_mid          0.209
_exptl_crystal_size_min          0.113
_exptl_absorpt_coefficient_mu    1.510
_diffrn_ambient_temperature      100.00(10)
_diffrn_ambient_environment      N~2~
_diffrn_source                   'micro-focus sealed X-ray tube'
_diffrn_source_type              'SuperNova (Cu) X-ray Source'
_diffrn_radiation_probe          x-ray
_diffrn_radiation_type           'Cu K\a'
_diffrn_radiation_wavelength     1.54184
_diffrn_radiation_monochromator  mirror
_diffrn_measurement_device       'four-circle diffractometer'
_diffrn_measurement_device_type  'SuperNova, Dual, Cu at home/near, Atlas'
_diffrn_detector                 'CCD plate'
_diffrn_detector_type            Atlas
_diffrn_detector_area_resol_mean 5.2195
_diffrn_reflns_number            36536
_diffrn_reflns_av_unetI/netI     0.0217
_diffrn_reflns_av_R_equivalents  0.0314
_diffrn_reflns_limit_h_min       -12
_diffrn_reflns_limit_h_max       12
_diffrn_reflns_limit_k_min       -14
_diffrn_reflns_limit_k_max       14
_diffrn_reflns_limit_l_min       -20
_diffrn_reflns_limit_l_max       20
_diffrn_reflns_theta_min         2.803
_diffrn_reflns_theta_max         77.096
_diffrn_reflns_theta_full        67.684
_diffrn_measured_fraction_theta_max 0.991
_diffrn_measured_fraction_theta_full 1.000
_diffrn_reflns_Laue_measured_fraction_max 0.991
_diffrn_reflns_Laue_measured_fraction_full 1.000
_diffrn_reflns_point_group_measured_fraction_max 0.991
_diffrn_reflns_point_group_measured_fraction_full 1.000
_reflns_number_total             7240
_reflns_number_gt                6794
_reflns_threshold_expression     'I > 2\s(I)'
_reflns_Friedel_coverage         0.000
_reflns_Friedel_fraction_max     .
_reflns_Friedel_fraction_full    .

_reflns_special_details          
;
 Reflections were merged by SHELXL according to the crystal
 class for the calculation of statistics and refinement.
 
 _reflns_Friedel_fraction is defined as the number of unique
 Friedel pairs measured divided by the number that would be
 possible theoretically, ignoring centric projections and
 systematic absences.
;

_computing_data_collection       'CrysAlisPro 1.171.40.84a (Rigaku OD, 2020)'
_computing_cell_refinement       'CrysAlisPro 1.171.40.84a (Rigaku OD, 2020)'
_computing_data_reduction        'CrysAlisPro 1.171.40.84a (Rigaku OD, 2020)'
_computing_structure_solution    'SHELXT 2018/2 (Sheldrick, 2018)'
_computing_structure_refinement  'SHELXL-2018/3 (Sheldrick, 2018)'
_refine_ls_structure_factor_coef Fsqd
_refine_ls_matrix_type           full
_refine_ls_weighting_scheme      calc
_refine_ls_weighting_details     
'w=1/[\s^2^(Fo^2^)+(0.0947P)^2^+1.7738P] where P=(Fo^2^+2Fc^2^)/3'
_atom_sites_solution_hydrogens   mixed
_refine_ls_hydrogen_treatment    constr
_refine_ls_extinction_method     none
_refine_ls_extinction_coef       .
_refine_ls_number_reflns         7240
_refine_ls_number_parameters     481
_refine_ls_number_restraints     6
_refine_ls_R_factor_all          0.0569
_refine_ls_R_factor_gt           0.0545
_refine_ls_wR_factor_ref         0.1546
_refine_ls_wR_factor_gt          0.1521
_refine_ls_goodness_of_fit_ref   1.023
_refine_ls_restrained_S_all      1.023
_refine_ls_shift/su_max          0.005
_refine_ls_shift/su_mean         0.006

loop_
_atom_site_label
_atom_site_type_symbol
_atom_site_fract_x
_atom_site_fract_y
_atom_site_fract_z
_atom_site_U_iso_or_equiv
_atom_site_adp_type
_atom_site_occupancy
_atom_site_site_symmetry_order
_atom_site_calc_flag
_atom_site_refinement_flags_posn
_atom_site_refinement_flags_adp
_atom_site_refinement_flags_occupancy
_atom_site_disorder_assembly
_atom_site_disorder_group
Si01 Si 0.63486(6) 0.04088(5) 0.30518(3) 0.01801(14) Uani 1 1 d . . . . .
Si02 Si 0.84062(6) 0.45161(5) 0.20565(3) 0.01872(14) Uani 1 1 d . . . . .
F003 F 0.74803(16) 0.05148(12) 0.48601(8) 0.0296(3) Uani 1 1 d . . . . .
F004 F 0.78364(14) 0.44716(13) 0.02021(8) 0.0307(3) Uani 1 1 d . . . . .
O005 O 0.55592(14) 0.27578(12) 0.28771(8) 0.0177(3) Uani 1 1 d . . . . .
O006 O 0.70644(15) 0.49023(13) 0.39581(8) 0.0188(3) Uani 1 1 d . . . . .
O007 O 0.38388(15) 0.06837(13) 0.18166(8) 0.0194(3) Uani 1 1 d . . . . .
O008 O 0.63118(15) 0.10348(13) 0.22893(8) 0.0188(3) Uani 1 1 d . . . . .
O009 O 0.81759(15) 0.39245(13) 0.28519(8) 0.0192(3) Uani 1 1 d . . . . .
O00A O 1.02547(17) 0.30143(16) 0.31158(9) 0.0281(3) Uani 1 1 d G . . . .
H00T H 0.9621008 0.329176 0.303535 0.042 Uiso 1 1 d G U . . .
H00U H 1.031353 0.256899 0.263156 0.042 Uiso 1 1 d G U . . .
O00B O -0.15072(17) 0.11656(15) 0.12094(9) 0.0262(3) Uani 1 1 d G . . . .
H00V H -0.092034 0.092597 0.140163 0.039 Uiso 1 1 d G U . . .
H00X H 0.7827954 0.112572 0.153859 0.039 Uiso 1 1 d G U . . .
O00C O 0.07562(18) 0.07228(17) 0.18225(11) 0.0349(4) Uani 1 1 d . . . . .
H00C H 0.150317 0.132850 0.212048 0.052 Uiso 1 1 calc R U . . .
O00D O 0.72189(19) 0.76791(17) 0.67638(10) 0.0327(4) Uani 1 1 d . . . . .
H00D H 0.633187 0.726033 0.660794 0.049 Uiso 1 1 calc R U . . .
N00E N 0.21749(19) -0.04011(16) 0.06047(10) 0.0217(3) Uani 1 1 d . . . . .
H00E H 0.203582 -0.051581 0.006969 0.026 Uiso 1 1 calc R U . . .
N00F N 0.79167(19) 0.62379(16) 0.53211(10) 0.0203(3) Uani 1 1 d . . . . .
H00F H 0.836576 0.635832 0.580376 0.024 Uiso 1 1 calc R U . . .
C00G C 0.6940(2) 0.32615(19) 0.11483(12) 0.0204(4) Uani 1 1 d . . . . .
C00H C 0.7876(2) 0.40673(18) 0.48655(12) 0.0179(4) Uani 1 1 d . . . . .
C00I C 0.7403(2) 0.30577(18) 0.40979(12) 0.0179(4) Uani 1 1 d . . . . .
C00J C 0.7247(2) 0.18116(19) 0.40666(12) 0.0195(4) Uani 1 1 d . . . . .
C00K C 0.3464(2) 0.04750(18) 0.10207(12) 0.0194(4) Uani 1 1 d . . . . .
C00L C 0.5804(2) 0.21779(18) 0.12864(12) 0.0187(4) Uani 1 1 d . . . . .
C00M C 0.7650(2) 0.51575(18) 0.47269(12) 0.0176(4) Uani 1 1 d . . . . .
C00N C 0.4506(2) 0.1503(2) -0.01507(12) 0.0233(4) Uani 1 1 d . . . . .
H00N H 0.370655 0.092199 -0.056863 0.028 Uiso 1 1 calc R U . . .
C00O C 0.7648(2) 0.1711(2) 0.48374(13) 0.0220(4) Uani 1 1 d . . . . .
C00P C 0.4601(2) 0.13539(18) 0.06505(12) 0.0194(4) Uani 1 1 d . . . . .
C00Q C 0.8295(2) 0.3928(2) 0.56235(12) 0.0217(4) Uani 1 1 d . . . . .
H00Q H 0.863366 0.462216 0.612522 0.026 Uiso 1 1 calc R U . . .
C00R C 0.6788(2) 0.3393(2) 0.03522(13) 0.0235(4) Uani 1 1 d . . . . .
C00S C 0.8187(2) 0.2716(2) 0.56007(12) 0.0239(4) Uani 1 1 d . . . . .
H00S H 0.847069 0.258025 0.608752 0.029 Uiso 1 1 calc R U . . .
C00T C 0.8158(2) 0.6044(2) 0.23122(14) 0.0263(4) Uani 1 1 d . . . . .
H00A H 0.729354 0.592152 0.257345 0.039 Uiso 1 1 calc R U . . .
H00B H 0.805740 0.624561 0.179967 0.039 Uiso 1 1 calc R U . . .
H00G H 0.899687 0.674888 0.269468 0.039 Uiso 1 1 calc R U . . .
C00U C 1.0257(2) 0.4794(2) 0.17789(14) 0.0270(4) Uani 1 1 d . . . . .
H00H H 1.099000 0.546756 0.223850 0.040 Uiso 1 1 calc R U . . .
H00I H 1.037455 0.505467 0.127632 0.040 Uiso 1 1 calc R U . . .
H00J H 1.036454 0.400266 0.167850 0.040 Uiso 1 1 calc R U . . .
C00V C 0.7430(2) -0.0539(2) 0.27671(13) 0.0257(4) Uani 1 1 d . . . . .
H00K H 0.698213 -0.120525 0.223082 0.038 Uiso 1 1 calc R U . . .
H00L H 0.745513 -0.093424 0.319565 0.038 Uiso 1 1 calc R U . . .
H00M H 0.841164 0.003382 0.272750 0.038 Uiso 1 1 calc R U . . .
C00W C 0.5647(2) 0.2548(2) -0.03025(13) 0.0264(4) Uani 1 1 d . . . . .
H00W H 0.564333 0.267548 -0.083053 0.032 Uiso 1 1 calc R U . . .
C00X C 0.4474(2) -0.0647(2) 0.32158(14) 0.0275(4) Uani 1 1 d . . . . .
H00O H 0.389668 -0.016897 0.329884 0.041 Uiso 1 1 calc R U . . .
H00P H 0.454506 -0.090831 0.370666 0.041 Uiso 1 1 calc R U . . .
H00R H 0.401608 -0.140653 0.272638 0.041 Uiso 1 1 calc R U . . .
C00Y C 0.0913(2) -0.1227(2) 0.09579(14) 0.0281(4) Uani 1 1 d . . . . .
C00Z C 0.7521(2) 0.7296(2) 0.52504(13) 0.0246(4) Uani 1 1 d . . . . .
C010 C 0.0743(2) -0.0465(2) 0.18184(14) 0.0295(5) Uani 1 1 d . . . . .
H010 H 0.064210 -0.075434 0.229048 0.035 Uiso 1 1 calc R U . . .
C011 C 0.8410(3) 0.7972(2) 0.46554(16) 0.0332(5) Uani 1 1 d . . . . .
H01A H 0.943572 0.829955 0.485005 0.050 Uiso 1 1 calc R U . . .
H01B H 0.819574 0.868344 0.464505 0.050 Uiso 1 1 calc R U . . .
H01C H 0.816034 0.736201 0.409452 0.050 Uiso 1 1 calc R U . . .
C012 C 0.7881(3) 0.8261(2) 0.61418(14) 0.0288(4) Uani 1 1 d . . . . .
H01D H 0.893680 0.869399 0.631010 0.035 Uiso 1 1 calc R U . . .
H01E H 0.756344 0.892151 0.612820 0.035 Uiso 1 1 calc R U . . .
C013 C 0.5860(3) 0.6726(2) 0.49526(16) 0.0342(5) Uani 1 1 d . . . . .
H01F H 0.560037 0.607330 0.440765 0.051 Uiso 1 1 calc R U . . .
H01G H 0.561856 0.740961 0.491032 0.051 Uiso 1 1 calc R U . . .
H01H H 0.532838 0.633970 0.535430 0.051 Uiso 1 1 calc R U . . .
B014 B 0.5508(2) 0.1738(2) 0.21323(13) 0.0180(4) Uani 1 1 d . . . . .
C015 C -0.0463(3) -0.1702(3) 0.03282(15) 0.0408(6) Uani 1 1 d . . . . .
H01I H -0.060925 -0.096779 0.029287 0.061 Uiso 1 1 calc R U . . .
H01J H -0.129621 -0.227485 0.051611 0.061 Uiso 1 1 calc R U . . .
H01K H -0.035062 -0.216250 -0.022045 0.061 Uiso 1 1 calc R U . . .
B016 B 0.7008(2) 0.3562(2) 0.33630(13) 0.0186(4) Uani 1 1 d . . . . .
C017 C 0.1139(4) -0.2380(3) 0.1046(2) 0.0506(8) Uani 1 1 d . . . . .
H01L H 0.112258 -0.292729 0.049491 0.076 Uiso 1 1 calc R U . . .
H01M H 0.036782 -0.287346 0.131171 0.076 Uiso 1 1 calc R U . . .
H01N H 0.206750 -0.206696 0.138822 0.076 Uiso 1 1 calc R U . . .
O018 O 0.5562(4) 0.3511(3) 0.8011(2) 0.0530(9) Uani 0.684(5) 1 d D . P A 1
C019 C 0.6141(18) 0.5636(14) 0.8905(7) 0.095(6) Uani 0.684(5) 1 d D . P A 1
H01O H 0.521410 0.558672 0.905578 0.143 Uiso 0.684(5) 1 calc R U P A 1
H01P H 0.673069 0.648309 0.885694 0.143 Uiso 0.684(5) 1 calc R U P A 1
H01Q H 0.663622 0.548976 0.933531 0.143 Uiso 0.684(5) 1 calc R U P A 1
C01A C 0.6133(11) 0.5074(11) 0.7322(7) 0.099(5) Uani 0.684(5) 1 d D . P A 1
H01R H 0.605379 0.436986 0.683779 0.148 Uiso 0.684(5) 1 calc R U P A 1
H01S H 0.709257 0.578513 0.741911 0.148 Uiso 0.684(5) 1 calc R U P A 1
H01T H 0.540744 0.535894 0.721995 0.148 Uiso 0.684(5) 1 calc R U P A 1
C01B C 0.5894(4) 0.4622(4) 0.8078(3) 0.0353(9) Uani 0.684(5) 1 d D . P A 1
C0 C 0.5927(15) 0.4857(15) 0.7266(6) 0.044(4) Uani 0.316(5) 1 d D . P A 2
H0A H 0.559894 0.397986 0.728126 0.066 Uiso 0.316(5) 1 calc R U P A 2
H0B H 0.663755 0.502219 0.688645 0.066 Uiso 0.316(5) 1 calc R U P A 2
H0C H 0.510634 0.496762 0.707098 0.066 Uiso 0.316(5) 1 calc R U P A 2
C01C C 0.6609(9) 0.5792(8) 0.8137(6) 0.042(2) Uani 0.316(5) 1 d D . P A 2
C1 C 0.595(3) 0.549(2) 0.8877(11) 0.047(5) Uani 0.316(5) 1 d D . P A 2
H1A H 0.525137 0.584139 0.899459 0.071 Uiso 0.316(5) 1 calc R U P A 2
H1B H 0.670317 0.586909 0.935954 0.071 Uiso 0.316(5) 1 calc R U P A 2
H1C H 0.546352 0.456132 0.876012 0.071 Uiso 0.316(5) 1 calc R U P A 2
O0 O 0.7788(7) 0.6746(7) 0.8251(4) 0.052(2) Uani 0.316(5) 1 d D . P A 2

loop_
_atom_site_aniso_label
_atom_site_aniso_U_11
_atom_site_aniso_U_22
_atom_site_aniso_U_33
_atom_site_aniso_U_23
_atom_site_aniso_U_13
_atom_site_aniso_U_12
Si01 0.0255(3) 0.0160(2) 0.0170(3) 0.00602(19) 0.00688(19) 0.0125(2)
Si02 0.0213(3) 0.0181(3) 0.0172(3) 0.00692(19) 0.00428(19) 0.0081(2)
F003 0.0497(8) 0.0254(6) 0.0250(6) 0.0127(5) 0.0069(5) 0.0238(6)
F004 0.0316(7) 0.0306(7) 0.0276(6) 0.0181(5) 0.0046(5) 0.0059(5)
O005 0.0225(6) 0.0167(6) 0.0143(6) 0.0028(5) 0.0025(5) 0.0102(5)
O006 0.0258(7) 0.0170(6) 0.0149(6) 0.0036(5) 0.0017(5) 0.0114(5)
O007 0.0240(7) 0.0183(6) 0.0148(6) 0.0039(5) 0.0039(5) 0.0090(5)
O008 0.0262(7) 0.0182(6) 0.0151(6) 0.0052(5) 0.0065(5) 0.0124(5)
O009 0.0229(6) 0.0198(6) 0.0162(6) 0.0060(5) 0.0034(5) 0.0102(5)
O00A 0.0326(8) 0.0327(8) 0.0191(7) 0.0047(6) -0.0014(6) 0.0167(7)
O00B 0.0297(8) 0.0311(8) 0.0179(7) 0.0059(6) 0.0040(6) 0.0145(6)
O00C 0.0292(8) 0.0392(9) 0.0322(9) 0.0016(7) 0.0032(6) 0.0172(7)
O00D 0.0336(8) 0.0361(9) 0.0281(8) 0.0070(7) 0.0088(6) 0.0168(7)
N00E 0.0253(8) 0.0207(8) 0.0145(7) 0.0026(6) 0.0036(6) 0.0078(7)
N00F 0.0267(8) 0.0186(8) 0.0155(7) 0.0030(6) 0.0004(6) 0.0116(7)
C00G 0.0249(9) 0.0215(9) 0.0174(9) 0.0074(7) 0.0046(7) 0.0117(8)
C00H 0.0193(8) 0.0189(9) 0.0175(9) 0.0063(7) 0.0042(7) 0.0098(7)
C00I 0.0210(9) 0.0195(9) 0.0159(8) 0.0057(7) 0.0058(7) 0.0113(7)
C00J 0.0258(9) 0.0208(9) 0.0175(9) 0.0076(7) 0.0073(7) 0.0143(8)
C00K 0.0260(9) 0.0171(8) 0.0167(8) 0.0034(7) 0.0053(7) 0.0121(7)
C00L 0.0243(9) 0.0184(8) 0.0169(8) 0.0049(7) 0.0050(7) 0.0129(7)
C00M 0.0196(8) 0.0177(8) 0.0159(8) 0.0050(7) 0.0039(6) 0.0086(7)
C00N 0.0271(10) 0.0246(10) 0.0168(9) 0.0050(7) 0.0011(7) 0.0109(8)
C00O 0.0299(10) 0.0211(9) 0.0230(9) 0.0105(8) 0.0077(8) 0.0161(8)
C00P 0.0247(9) 0.0182(8) 0.0175(9) 0.0054(7) 0.0050(7) 0.0114(7)
C00Q 0.0260(9) 0.0231(9) 0.0161(9) 0.0050(7) 0.0025(7) 0.0115(8)
C00R 0.0262(10) 0.0239(10) 0.0228(10) 0.0124(8) 0.0065(8) 0.0099(8)
C00S 0.0312(10) 0.0296(10) 0.0179(9) 0.0112(8) 0.0036(8) 0.0173(8)
C00T 0.0317(10) 0.0219(9) 0.0277(10) 0.0104(8) 0.0071(8) 0.0124(8)
C00U 0.0260(10) 0.0300(11) 0.0254(10) 0.0109(8) 0.0081(8) 0.0111(8)
C00V 0.0347(11) 0.0252(10) 0.0254(10) 0.0082(8) 0.0090(8) 0.0205(9)
C00W 0.0319(11) 0.0312(11) 0.0180(9) 0.0116(8) 0.0044(8) 0.0131(9)
C00X 0.0312(11) 0.0260(10) 0.0286(10) 0.0124(8) 0.0109(8) 0.0130(9)
C00Y 0.0269(10) 0.0275(10) 0.0261(10) 0.0083(8) 0.0112(8) 0.0082(8)
C00Z 0.0342(11) 0.0238(10) 0.0215(9) 0.0050(8) 0.0043(8) 0.0195(9)
C010 0.0275(10) 0.0398(12) 0.0229(10) 0.0099(9) 0.0085(8) 0.0160(9)
C011 0.0445(13) 0.0292(11) 0.0378(12) 0.0164(10) 0.0175(10) 0.0232(10)
C012 0.0330(11) 0.0271(10) 0.0284(11) 0.0062(9) 0.0072(9) 0.0165(9)
C013 0.0334(12) 0.0368(12) 0.0345(12) 0.0053(10) 0.0031(9) 0.0211(10)
B014 0.0209(9) 0.0164(9) 0.0164(9) 0.0050(8) 0.0052(7) 0.0079(8)
C015 0.0284(11) 0.0452(14) 0.0250(11) 0.0010(10) 0.0056(9) 0.0004(10)
B016 0.0268(10) 0.0172(9) 0.0156(9) 0.0053(8) 0.0050(8) 0.0131(8)
C017 0.0526(16) 0.0362(14) 0.076(2) 0.0305(14) 0.0388(15) 0.0218(13)
O018 0.077(2) 0.0348(15) 0.0485(18) 0.0169(13) 0.0080(15) 0.0235(15)
C019 0.091(8) 0.098(8) 0.078(8) -0.046(5) -0.038(6) 0.072(7)
C01A 0.053(5) 0.147(9) 0.171(11) 0.141(9) 0.041(5) 0.054(5)
C01B 0.0274(16) 0.0327(18) 0.049(2) 0.0159(16) -0.0002(14) 0.0143(14)
C0 0.021(5) 0.064(7) 0.024(5) -0.010(5) 0.004(3) 0.013(4)
C01C 0.043(5) 0.035(4) 0.051(6) 0.014(4) 0.005(4) 0.018(4)
C1 0.053(8) 0.054(8) 0.048(10) 0.009(8) -0.010(7) 0.039(7)
O0 0.045(4) 0.049(4) 0.047(4) 0.013(3) 0.010(3) 0.007(3)

_geom_special_details            
;
 All esds (except the esd in the dihedral angle between two l.s. planes)
 are estimated using the full covariance matrix.  The cell esds are taken
 into account individually in the estimation of esds in distances, angles
 and torsion angles; correlations between esds in cell parameters are only
 used when they are defined by crystal symmetry.  An approximate (isotropic)
 treatment of cell esds is used for estimating esds involving l.s. planes.
;

loop_
_geom_bond_atom_site_label_1
_geom_bond_atom_site_label_2
_geom_bond_distance
_geom_bond_site_symmetry_2
_geom_bond_publ_flag
Si01 O008 1.6425(14) . ?
Si01 C00V 1.857(2) . ?
Si01 C00X 1.867(2) . ?
Si01 C00J 1.890(2) . ?
Si02 O009 1.6364(14) . ?
Si02 C00U 1.857(2) . ?
Si02 C00T 1.869(2) . ?
Si02 C00G 1.881(2) . ?
F003 C00O 1.370(2) . ?
F004 C00R 1.373(2) . ?
O005 B016 1.444(3) . ?
O005 B014 1.454(2) . ?
O006 C00M 1.297(2) . ?
O006 B016 1.601(2) . ?
O007 C00K 1.294(2) . ?
O007 B014 1.597(2) . ?
O008 B014 1.453(2) . ?
O009 B016 1.457(2) . ?
O00A H00T 0.8499 . ?
O00A H00U 0.8498 . ?
O00B H00V 0.8501 . ?
O00B H00X 0.8497 . ?
O00C C010 1.403(3) . ?
O00C H00C 0.8200 . ?
O00D C012 1.424(3) . ?
O00D H00D 0.8200 . ?
N00E C00K 1.307(3) . ?
N00E C00Y 1.498(3) . ?
N00E H00E 0.8600 . ?
N00F C00M 1.301(2) . ?
N00F C00Z 1.502(2) . ?
N00F H00F 0.8600 . ?
C00G C00R 1.386(3) . ?
C00G C00L 1.405(3) . ?
C00H C00I 1.395(3) . ?
C00H C00Q 1.395(3) . ?
C00H C00M 1.481(3) . ?
C00I C00J 1.407(3) . ?
C00I B016 1.611(3) . ?
C00J C00O 1.387(3) . ?
C00K C00P 1.474(3) . ?
C00L C00P 1.396(3) . ?
C00L B014 1.620(3) . ?
C00N C00W 1.389(3) . ?
C00N C00P 1.396(3) . ?
C00N H00N 0.9300 . ?
C00O C00S 1.387(3) . ?
C00Q C00S 1.387(3) . ?
C00Q H00Q 0.9300 . ?
C00R C00W 1.383(3) . ?
C00S H00S 0.9300 . ?
C00T H00A 0.9600 . ?
C00T H00B 0.9600 . ?
C00T H00G 0.9600 . ?
C00U H00H 0.9600 . ?
C00U H00I 0.9600 . ?
C00U H00J 0.9600 . ?
C00V H00K 0.9600 . ?
C00V H00L 0.9600 . ?
C00V H00M 0.9600 . ?
C00W H00W 0.9300 . ?
C00X H00O 0.9600 . ?
C00X H00P 0.9600 . ?
C00X H00R 0.9600 . ?
C00Y C010 1.521(3) . ?
C00Y C017 1.524(4) . ?
C00Y C015 1.526(3) . ?
C00Z C011 1.516(3) . ?
C00Z C012 1.526(3) . ?
C00Z C013 1.542(3) . ?
C010 H010 0.9300 . ?
C011 H01A 0.9600 . ?
C011 H01B 0.9600 . ?
C011 H01C 0.9600 . ?
C012 H01D 0.9700 . ?
C012 H01E 0.9700 . ?
C013 H01F 0.9600 . ?
C013 H01G 0.9600 . ?
C013 H01H 0.9600 . ?
C015 H01I 0.9600 . ?
C015 H01J 0.9600 . ?
C015 H01K 0.9600 . ?
C017 H01L 0.9600 . ?
C017 H01M 0.9600 . ?
C017 H01N 0.9600 . ?
O018 C01B 1.189(5) . ?
C019 C01B 1.489(11) . ?
C019 H01O 0.9600 . ?
C019 H01P 0.9600 . ?
C019 H01Q 0.9600 . ?
C01A C01B 1.481(9) . ?
C01A H01R 0.9600 . ?
C01A H01S 0.9600 . ?
C01A H01T 0.9600 . ?
C0 C01C 1.496(12) . ?
C0 H0A 0.9600 . ?
C0 H0B 0.9600 . ?
C0 H0C 0.9600 . ?
C01C O0 1.223(10) . ?
C01C C1 1.469(16) . ?
C1 H1A 0.9600 . ?
C1 H1B 0.9600 . ?
C1 H1C 0.9600 . ?

loop_
_geom_angle_atom_site_label_1
_geom_angle_atom_site_label_2
_geom_angle_atom_site_label_3
_geom_angle
_geom_angle_site_symmetry_1
_geom_angle_site_symmetry_3
_geom_angle_publ_flag
O008 Si01 C00V 107.36(8) . . ?
O008 Si01 C00X 112.46(9) . . ?
C00V Si01 C00X 110.71(10) . . ?
O008 Si01 C00J 107.35(8) . . ?
C00V Si01 C00J 111.50(9) . . ?
C00X Si01 C00J 107.45(9) . . ?
O009 Si02 C00U 108.24(9) . . ?
O009 Si02 C00T 111.58(8) . . ?
C00U Si02 C00T 111.64(10) . . ?
O009 Si02 C00G 106.94(8) . . ?
C00U Si02 C00G 110.73(9) . . ?
C00T Si02 C00G 107.61(9) . . ?
B016 O005 B014 113.51(14) . . ?
C00M O006 B016 110.27(14) . . ?
C00K O007 B014 110.93(14) . . ?
B014 O008 Si01 131.28(12) . . ?
B016 O009 Si02 134.22(12) . . ?
H00T O00A H00U 109.4 . . ?
H00V O00B H00X 109.5 . . ?
C010 O00C H00C 109.5 . . ?
C012 O00D H00D 109.5 . . ?
C00K N00E C00Y 127.11(17) . . ?
C00K N00E H00E 116.4 . . ?
C00Y N00E H00E 116.4 . . ?
C00M N00F C00Z 126.67(17) . . ?
C00M N00F H00F 116.7 . . ?
C00Z N00F H00F 116.7 . . ?
C00R C00G C00L 115.53(18) . . ?
C00R C00G Si02 124.38(15) . . ?
C00L C00G Si02 119.66(14) . . ?
C00I C00H C00Q 122.68(18) . . ?
C00I C00H C00M 107.82(16) . . ?
C00Q C00H C00M 129.02(17) . . ?
C00H C00I C00J 120.60(17) . . ?
C00H C00I B016 109.09(16) . . ?
C00J C00I B016 130.17(17) . . ?
C00O C00J C00I 114.67(17) . . ?
C00O C00J Si01 125.55(15) . . ?
C00I C00J Si01 119.41(14) . . ?
O007 C00K N00E 122.38(18) . . ?
O007 C00K C00P 113.49(17) . . ?
N00E C00K C00P 124.08(17) . . ?
C00P C00L C00G 119.65(17) . . ?
C00P C00L B014 109.10(16) . . ?
C00G C00L B014 130.91(17) . . ?
O006 C00M N00F 122.41(17) . . ?
O006 C00M C00H 113.29(16) . . ?
N00F C00M C00H 124.17(17) . . ?
C00W C00N C00P 117.75(18) . . ?
C00W C00N H00N 121.1 . . ?
C00P C00N H00N 121.1 . . ?
F003 C00O C00J 117.88(17) . . ?
F003 C00O C00S 116.36(17) . . ?
C00J C00O C00S 125.75(18) . . ?
C00N C00P C00L 122.95(18) . . ?
C00N C00P C00K 128.71(18) . . ?
C00L C00P C00K 107.92(16) . . ?
C00S C00Q C00H 117.49(18) . . ?
C00S C00Q H00Q 121.3 . . ?
C00H C00Q H00Q 121.3 . . ?
F004 C00R C00W 116.72(17) . . ?
F004 C00R C00G 117.56(18) . . ?
C00W C00R C00G 125.70(19) . . ?
C00Q C00S C00O 118.69(18) . . ?
C00Q C00S H00S 120.7 . . ?
C00O C00S H00S 120.7 . . ?
Si02 C00T H00A 109.5 . . ?
Si02 C00T H00B 109.5 . . ?
H00A C00T H00B 109.5 . . ?
Si02 C00T H00G 109.5 . . ?
H00A C00T H00G 109.5 . . ?
H00B C00T H00G 109.5 . . ?
Si02 C00U H00H 109.5 . . ?
Si02 C00U H00I 109.5 . . ?
H00H C00U H00I 109.5 . . ?
Si02 C00U H00J 109.5 . . ?
H00H C00U H00J 109.5 . . ?
H00I C00U H00J 109.5 . . ?
Si01 C00V H00K 109.5 . . ?
Si01 C00V H00L 109.5 . . ?
H00K C00V H00L 109.5 . . ?
Si01 C00V H00M 109.5 . . ?
H00K C00V H00M 109.5 . . ?
H00L C00V H00M 109.5 . . ?
C00R C00W C00N 118.26(18) . . ?
C00R C00W H00W 120.9 . . ?
C00N C00W H00W 120.9 . . ?
Si01 C00X H00O 109.5 . . ?
Si01 C00X H00P 109.5 . . ?
H00O C00X H00P 109.5 . . ?
Si01 C00X H00R 109.5 . . ?
H00O C00X H00R 109.5 . . ?
H00P C00X H00R 109.5 . . ?
N00E C00Y C010 112.11(18) . . ?
N00E C00Y C017 109.49(18) . . ?
C010 C00Y C017 109.0(2) . . ?
N00E C00Y C015 106.70(18) . . ?
C010 C00Y C015 109.11(19) . . ?
C017 C00Y C015 110.4(2) . . ?
N00F C00Z C011 110.25(17) . . ?
N00F C00Z C012 106.56(16) . . ?
C011 C00Z C012 110.13(19) . . ?
N00F C00Z C013 110.12(18) . . ?
C011 C00Z C013 111.42(19) . . ?
C012 C00Z C013 108.22(18) . . ?
O00C C010 C00Y 112.64(19) . . ?
O00C C010 H010 123.7 . . ?
C00Y C010 H010 123.7 . . ?
C00Z C011 H01A 109.5 . . ?
C00Z C011 H01B 109.5 . . ?
H01A C011 H01B 109.5 . . ?
C00Z C011 H01C 109.5 . . ?
H01A C011 H01C 109.5 . . ?
H01B C011 H01C 109.5 . . ?
O00D C012 C00Z 113.96(18) . . ?
O00D C012 H01D 108.8 . . ?
C00Z C012 H01D 108.8 . . ?
O00D C012 H01E 108.8 . . ?
C00Z C012 H01E 108.8 . . ?
H01D C012 H01E 107.7 . . ?
C00Z C013 H01F 109.5 . . ?
C00Z C013 H01G 109.5 . . ?
H01F C013 H01G 109.5 . . ?
C00Z C013 H01H 109.5 . . ?
H01F C013 H01H 109.5 . . ?
H01G C013 H01H 109.5 . . ?
O008 B014 O005 114.03(16) . . ?
O008 B014 O007 106.37(15) . . ?
O005 B014 O007 108.29(14) . . ?
O008 B014 C00L 114.44(15) . . ?
O005 B014 C00L 114.11(15) . . ?
O007 B014 C00L 97.78(14) . . ?
C00Y C015 H01I 109.5 . . ?
C00Y C015 H01J 109.5 . . ?
H01I C015 H01J 109.5 . . ?
C00Y C015 H01K 109.5 . . ?
H01I C015 H01K 109.5 . . ?
H01J C015 H01K 109.5 . . ?
O005 B016 O009 114.35(16) . . ?
O005 B016 O006 109.21(15) . . ?
O009 B016 O006 106.06(15) . . ?
O005 B016 C00I 115.01(16) . . ?
O009 B016 C00I 112.46(16) . . ?
O006 B016 C00I 98.01(14) . . ?
C00Y C017 H01L 109.5 . . ?
C00Y C017 H01M 109.5 . . ?
H01L C017 H01M 109.5 . . ?
C00Y C017 H01N 109.5 . . ?
H01L C017 H01N 109.5 . . ?
H01M C017 H01N 109.5 . . ?
C01B C019 H01O 109.5 . . ?
C01B C019 H01P 109.5 . . ?
H01O C019 H01P 109.5 . . ?
C01B C019 H01Q 109.5 . . ?
H01O C019 H01Q 109.5 . . ?
H01P C019 H01Q 109.5 . . ?
C01B C01A H01R 109.5 . . ?
C01B C01A H01S 109.5 . . ?
H01R C01A H01S 109.5 . . ?
C01B C01A H01T 109.5 . . ?
H01R C01A H01T 109.5 . . ?
H01S C01A H01T 109.5 . . ?
O018 C01B C01A 120.4(6) . . ?
O018 C01B C019 123.2(7) . . ?
C01A C01B C019 116.4(8) . . ?
C01C C0 H0A 109.5 . . ?
C01C C0 H0B 109.5 . . ?
H0A C0 H0B 109.5 . . ?
C01C C0 H0C 109.5 . . ?
H0A C0 H0C 109.5 . . ?
H0B C0 H0C 109.5 . . ?
O0 C01C C1 118.9(13) . . ?
O0 C01C C0 120.8(10) . . ?
C1 C01C C0 119.9(13) . . ?
C01C C1 H1A 109.4 . . ?
C01C C1 H1B 109.5 . . ?
H1A C1 H1B 109.5 . . ?
C01C C1 H1C 109.5 . . ?
H1A C1 H1C 109.5 . . ?
H1B C1 H1C 109.5 . . ?

loop_
_geom_torsion_atom_site_label_1
_geom_torsion_atom_site_label_2
_geom_torsion_atom_site_label_3
_geom_torsion_atom_site_label_4
_geom_torsion
_geom_torsion_site_symmetry_1
_geom_torsion_site_symmetry_2
_geom_torsion_site_symmetry_3
_geom_torsion_site_symmetry_4
_geom_torsion_publ_flag
C00V Si01 O008 B014 172.57(17) . . . . ?
C00X Si01 O008 B014 50.55(19) . . . . ?
C00J Si01 O008 B014 -67.43(18) . . . . ?
C00U Si02 O009 B016 177.27(17) . . . . ?
C00T Si02 O009 B016 54.05(19) . . . . ?
C00G Si02 O009 B016 -63.38(19) . . . . ?
O009 Si02 C00G C00R -178.69(16) . . . . ?
C00U Si02 C00G C00R -61.0(2) . . . . ?
C00T Si02 C00G C00R 61.30(19) . . . . ?
O009 Si02 C00G C00L 9.25(17) . . . . ?
C00U Si02 C00G C00L 126.97(16) . . . . ?
C00T Si02 C00G C00L -110.76(16) . . . . ?
C00Q C00H C00I C00J 3.8(3) . . . . ?
C00M C00H C00I C00J -168.96(17) . . . . ?
C00Q C00H C00I B016 179.82(18) . . . . ?
C00M C00H C00I B016 7.1(2) . . . . ?
C00H C00I C00J C00O -2.3(3) . . . . ?
B016 C00I C00J C00O -177.39(19) . . . . ?
C00H C00I C00J Si01 171.20(14) . . . . ?
B016 C00I C00J Si01 -3.9(3) . . . . ?
O008 Si01 C00J C00O -171.85(17) . . . . ?
C00V Si01 C00J C00O -54.5(2) . . . . ?
C00X Si01 C00J C00O 66.97(19) . . . . ?
O008 Si01 C00J C00I 15.46(17) . . . . ?
C00V Si01 C00J C00I 132.79(15) . . . . ?
C00X Si01 C00J C00I -105.73(16) . . . . ?
B014 O007 C00K N00E 176.13(17) . . . . ?
B014 O007 C00K C00P -6.4(2) . . . . ?
C00Y N00E C00K O007 4.2(3) . . . . ?
C00Y N00E C00K C00P -173.02(18) . . . . ?
C00R C00G C00L C00P -2.4(3) . . . . ?
Si02 C00G C00L C00P 170.31(14) . . . . ?
C00R C00G C00L B014 -174.99(18) . . . . ?
Si02 C00G C00L B014 -2.2(3) . . . . ?
B016 O006 C00M N00F 175.09(17) . . . . ?
B016 O006 C00M C00H -9.0(2) . . . . ?
C00Z N00F C00M O006 4.5(3) . . . . ?
C00Z N00F C00M C00H -170.96(18) . . . . ?
C00I C00H C00M O006 1.2(2) . . . . ?
C00Q C00H C00M O006 -170.93(19) . . . . ?
C00I C00H C00M N00F 176.99(18) . . . . ?
C00Q C00H C00M N00F 4.9(3) . . . . ?
C00I C00J C00O F003 177.97(17) . . . . ?
Si01 C00J C00O F003 5.0(3) . . . . ?
C00I C00J C00O C00S -0.9(3) . . . . ?
Si01 C00J C00O C00S -173.91(17) . . . . ?
C00W C00N C00P C00L -2.2(3) . . . . ?
C00W C00N C00P C00K 169.42(19) . . . . ?
C00G C00L C00P C00N 4.3(3) . . . . ?
B014 C00L C00P C00N 178.30(17) . . . . ?
C00G C00L C00P C00K -168.87(16) . . . . ?
B014 C00L C00P C00K 5.2(2) . . . . ?
O007 C00K C00P C00N -171.91(19) . . . . ?
N00E C00K C00P C00N 5.5(3) . . . . ?
O007 C00K C00P C00L 0.7(2) . . . . ?
N00E C00K C00P C00L 178.12(18) . . . . ?
C00I C00H C00Q C00S -1.9(3) . . . . ?
C00M C00H C00Q C00S 169.17(19) . . . . ?
C00L C00G C00R F004 176.97(17) . . . . ?
Si02 C00G C00R F004 4.6(3) . . . . ?
C00L C00G C00R C00W -1.3(3) . . . . ?
Si02 C00G C00R C00W -173.65(17) . . . . ?
C00H C00Q C00S C00O -1.2(3) . . . . ?
F003 C00O C00S C00Q -176.19(18) . . . . ?
C00J C00O C00S C00Q 2.7(3) . . . . ?
F004 C00R C00W C00N -174.96(18) . . . . ?
C00G C00R C00W C00N 3.3(3) . . . . ?
C00P C00N C00W C00R -1.5(3) . . . . ?
C00K N00E C00Y C010 40.3(3) . . . . ?
C00K N00E C00Y C017 -80.8(3) . . . . ?
C00K N00E C00Y C015 159.7(2) . . . . ?
C00M N00F C00Z C011 -67.9(3) . . . . ?
C00M N00F C00Z C012 172.65(19) . . . . ?
C00M N00F C00Z C013 55.5(3) . . . . ?
N00E C00Y C010 O00C 49.4(2) . . . . ?
C017 C00Y C010 O00C 170.8(2) . . . . ?
C015 C00Y C010 O00C -68.6(2) . . . . ?
N00F C00Z C012 O00D -53.8(2) . . . . ?
C011 C00Z C012 O00D -173.40(18) . . . . ?
C013 C00Z C012 O00D 64.6(2) . . . . ?
Si01 O008 B014 O005 46.3(2) . . . . ?
Si01 O008 B014 O007 -72.97(19) . . . . ?
Si01 O008 B014 C00L -179.74(12) . . . . ?
B016 O005 B014 O008 45.2(2) . . . . ?
B016 O005 B014 O007 163.35(14) . . . . ?
B016 O005 B014 C00L -88.95(19) . . . . ?
C00K O007 B014 O008 -109.89(16) . . . . ?
C00K O007 B014 O005 127.14(16) . . . . ?
C00K O007 B014 C00L 8.50(18) . . . . ?
C00P C00L B014 O008 104.08(19) . . . . ?
C00G C00L B014 O008 -82.8(2) . . . . ?
C00P C00L B014 O005 -122.01(17) . . . . ?
C00G C00L B014 O005 51.1(3) . . . . ?
C00P C00L B014 O007 -7.92(18) . . . . ?
C00G C00L B014 O007 165.23(19) . . . . ?
B014 O005 B016 O009 42.3(2) . . . . ?
B014 O005 B016 O006 160.91(14) . . . . ?
B014 O005 B016 C00I -90.11(19) . . . . ?
Si02 O009 B016 O005 48.1(2) . . . . ?
Si02 O009 B016 O006 -72.3(2) . . . . ?
Si02 O009 B016 C00I -178.33(13) . . . . ?
C00M O006 B016 O005 132.00(16) . . . . ?
C00M O006 B016 O009 -104.30(17) . . . . ?
C00M O006 B016 C00I 11.92(19) . . . . ?
C00H C00I B016 O005 -126.67(17) . . . . ?
C00J C00I B016 O005 48.9(3) . . . . ?
C00H C00I B016 O009 100.07(18) . . . . ?
C00J C00I B016 O009 -84.4(2) . . . . ?
C00H C00I B016 O006 -11.06(19) . . . . ?
C00J C00I B016 O006 164.51(19) . . . . ?

_refine_diff_density_max         0.814
_refine_diff_density_min         -0.675
_refine_diff_density_rms         0.077

_shelx_res_file                  
;
TITL kt26_n_a.res in P-1
    kt26_n.res
    created by SHELXL-2018/3 at 16:37:13 on 27-Oct-2021
REM Old TITL kt26_n_a.res in P-1
REM SHELXT solution in P-1: R1 0.121, Rweak 0.005, Alpha 0.040
REM <I/s> 0.000 for 0 systematic absences, Orientation as input
REM Formula found by SHELXT: C30 N3 O7 Si2 B2 F3
CELL 1.54184 10.1514 11.8762 16.5964 106.057 90.992 114.642
ZERR 2 0.0002 0.0003 0.0003 0.002 0.002 0.002
LATT 1
SFAC C H Cl N O Si B F
UNIT 64 86 4 4 22 1 1 1
SADI O018 C01B O0 C01C
SADI C019 C01B C0 C01C
SADI 0.04 O018 C01A O0 C1
SADI C01A C01B C1 C01C
SADI 0.04 C019 C01A C0 C1
SADI 0.04 O018 C019 O0 C0

L.S. 4
PLAN  5
CONF
BOND
list 4
fmap 2
acta
MORE -1
BOND $H
REM <olex2.extras>
REM <HklSrc "%.\\KT26_N.hkl">
REM </olex2.extras>

WGHT    0.094700    1.773800
FVAR       0.65369   0.68404
SI01  6    0.634864    0.040879    0.305184    11.00000    0.02552    0.01599 =
         0.01696    0.00602    0.00688    0.01255
SI02  6    0.840620    0.451614    0.205646    11.00000    0.02134    0.01808 =
         0.01717    0.00692    0.00428    0.00811
F003  8    0.748026    0.051477    0.486013    11.00000    0.04968    0.02541 =
         0.02502    0.01271    0.00693    0.02385
F004  8    0.783639    0.447156    0.020214    11.00000    0.03157    0.03065 =
         0.02758    0.01806    0.00457    0.00593
O005  5    0.555921    0.275784    0.287709    11.00000    0.02248    0.01675 =
         0.01429    0.00282    0.00251    0.01023
O006  5    0.706442    0.490229    0.395812    11.00000    0.02576    0.01695 =
         0.01493    0.00363    0.00172    0.01145
O007  5    0.383885    0.068371    0.181655    11.00000    0.02396    0.01826 =
         0.01481    0.00393    0.00393    0.00895
O008  5    0.631183    0.103484    0.228932    11.00000    0.02616    0.01815 =
         0.01505    0.00520    0.00650    0.01239
O009  5    0.817585    0.392450    0.285188    11.00000    0.02285    0.01984 =
         0.01621    0.00603    0.00342    0.01021
AFIX   6
O00A  5    1.025471    0.301430    0.311584    11.00000    0.03260    0.03275 =
         0.01910    0.00472   -0.00140    0.01667
H00T  2    1.026099    0.262845    0.347652    11.00000   -1.50000
H00U  2    1.031353    0.256899    0.263156    11.00000   -1.50000
AFIX   6

O00B  5   -0.150716    0.116559    0.120943    11.00000    0.02973    0.03108 =
         0.01793    0.00585    0.00403    0.01452
H00V  2   -0.092034    0.092597    0.140163    11.00000   -1.50000
H00X  2   -0.190460    0.066734    0.070814    11.00000   -1.50000
AFIX   0

O00C  5    0.075622    0.072278    0.182247    11.00000    0.02921    0.03917 =
         0.03216    0.00156    0.00315    0.01722
AFIX 147
H00C  2    0.150317    0.132850    0.212048    11.00000   -1.50000
AFIX   0
O00D  5    0.721891    0.767908    0.676377    11.00000    0.03356    0.03609 =
         0.02810    0.00696    0.00881    0.01678
AFIX 147
H00D  2    0.633187    0.726033    0.660794    11.00000   -1.50000
AFIX   0
N00E  4    0.217486   -0.040110    0.060470    11.00000    0.02533    0.02068 =
         0.01452    0.00257    0.00356    0.00778
AFIX  43
H00E  2    0.203582   -0.051581    0.006969    11.00000   -1.20000
AFIX   0
N00F  4    0.791666    0.623787    0.532109    11.00000    0.02669    0.01865 =
         0.01550    0.00297    0.00037    0.01160
AFIX  43
H00F  2    0.836576    0.635832    0.580376    11.00000   -1.20000
AFIX   0
C00G  1    0.694037    0.326148    0.114831    11.00000    0.02491    0.02153 =
         0.01738    0.00743    0.00463    0.01168
C00H  1    0.787600    0.406725    0.486554    11.00000    0.01934    0.01892 =
         0.01750    0.00634    0.00424    0.00981
C00I  1    0.740342    0.305771    0.409793    11.00000    0.02102    0.01955 =
         0.01595    0.00573    0.00584    0.01131
C00J  1    0.724725    0.181156    0.406662    11.00000    0.02584    0.02077 =
         0.01752    0.00762    0.00732    0.01431
C00K  1    0.346413    0.047497    0.102068    11.00000    0.02599    0.01708 =
         0.01671    0.00343    0.00526    0.01209
C00L  1    0.580387    0.217791    0.128635    11.00000    0.02433    0.01835 =
         0.01685    0.00492    0.00496    0.01286
C00M  1    0.764973    0.515752    0.472687    11.00000    0.01956    0.01774 =
         0.01587    0.00505    0.00392    0.00863
C00N  1    0.450626    0.150282   -0.015065    11.00000    0.02705    0.02461 =
         0.01678    0.00504    0.00107    0.01094
AFIX  43
H00N  2    0.370655    0.092199   -0.056863    11.00000   -1.20000
AFIX   0
C00O  1    0.764767    0.171108    0.483740    11.00000    0.02987    0.02109 =
         0.02295    0.01047    0.00771    0.01606
C00P  1    0.460091    0.135390    0.065051    11.00000    0.02468    0.01821 =
         0.01753    0.00538    0.00499    0.01143
C00Q  1    0.829484    0.392831    0.562347    11.00000    0.02598    0.02308 =
         0.01606    0.00503    0.00251    0.01152
AFIX  43
H00Q  2    0.863366    0.462216    0.612522    11.00000   -1.20000
AFIX   0
C00R  1    0.678770    0.339336    0.035222    11.00000    0.02615    0.02387 =
         0.02277    0.01239    0.00651    0.00993
C00S  1    0.818699    0.271629    0.560066    11.00000    0.03117    0.02959 =
         0.01790    0.01121    0.00363    0.01730
AFIX  43
H00S  2    0.847069    0.258025    0.608752    11.00000   -1.20000
AFIX   0
C00T  1    0.815837    0.604379    0.231215    11.00000    0.03171    0.02191 =
         0.02773    0.01037    0.00710    0.01238
AFIX 137
H00A  2    0.729354    0.592152    0.257345    11.00000   -1.50000
H00B  2    0.805740    0.624561    0.179967    11.00000   -1.50000
H00G  2    0.899687    0.674888    0.269468    11.00000   -1.50000
AFIX   0
C00U  1    1.025742    0.479379    0.177892    11.00000    0.02602    0.03001 =
         0.02538    0.01093    0.00805    0.01111
AFIX 137
H00H  2    1.099000    0.546756    0.223850    11.00000   -1.50000
H00I  2    1.037455    0.505467    0.127632    11.00000   -1.50000
H00J  2    1.036454    0.400266    0.167850    11.00000   -1.50000
AFIX   0
C00V  1    0.742996   -0.053862    0.276707    11.00000    0.03467    0.02517 =
         0.02543    0.00821    0.00901    0.02047
AFIX 137
H00K  2    0.698213   -0.120525    0.223082    11.00000   -1.50000
H00L  2    0.745513   -0.093424    0.319565    11.00000   -1.50000
H00M  2    0.841164    0.003382    0.272750    11.00000   -1.50000
AFIX   0
C00W  1    0.564665    0.254767   -0.030251    11.00000    0.03186    0.03120 =
         0.01795    0.01161    0.00441    0.01315
AFIX  43
H00W  2    0.564333    0.267548   -0.083053    11.00000   -1.20000
AFIX   0
C00X  1    0.447397   -0.064696    0.321585    11.00000    0.03117    0.02598 =
         0.02863    0.01240    0.01095    0.01301
AFIX 137
H00O  2    0.389668   -0.016897    0.329884    11.00000   -1.50000
H00P  2    0.454506   -0.090831    0.370666    11.00000   -1.50000
H00R  2    0.401608   -0.140653    0.272638    11.00000   -1.50000
AFIX   0
C00Y  1    0.091309   -0.122712    0.095787    11.00000    0.02689    0.02747 =
         0.02611    0.00831    0.01118    0.00820
C00Z  1    0.752077    0.729616    0.525039    11.00000    0.03425    0.02384 =
         0.02148    0.00502    0.00426    0.01947
C010  1    0.074337   -0.046494    0.181838    11.00000    0.02745    0.03977 =
         0.02290    0.00990    0.00848    0.01599
AFIX  43
H010  2    0.064210   -0.075434    0.229048    11.00000   -1.20000
AFIX   0
C011  1    0.840968    0.797231    0.465543    11.00000    0.04453    0.02922 =
         0.03783    0.01638    0.01753    0.02319
AFIX 137
H01A  2    0.943572    0.829955    0.485005    11.00000   -1.50000
H01B  2    0.819574    0.868344    0.464505    11.00000   -1.50000
H01C  2    0.816034    0.736201    0.409452    11.00000   -1.50000
AFIX   0
C012  1    0.788148    0.826098    0.614184    11.00000    0.03298    0.02711 =
         0.02835    0.00621    0.00718    0.01650
AFIX  23
H01D  2    0.893680    0.869399    0.631010    11.00000   -1.20000
H01E  2    0.756344    0.892151    0.612820    11.00000   -1.20000
AFIX   0
C013  1    0.586032    0.672588    0.495256    11.00000    0.03344    0.03677 =
         0.03448    0.00528    0.00309    0.02107
AFIX 137
H01F  2    0.560037    0.607330    0.440765    11.00000   -1.50000
H01G  2    0.561856    0.740961    0.491032    11.00000   -1.50000
H01H  2    0.532838    0.633970    0.535430    11.00000   -1.50000
AFIX   0
B014  7    0.550811    0.173763    0.213232    11.00000    0.02094    0.01643 =
         0.01637    0.00504    0.00515    0.00793
C015  1   -0.046339   -0.170211    0.032821    11.00000    0.02839    0.04523 =
         0.02504    0.00098    0.00564    0.00039
AFIX 137
H01I  2   -0.060925   -0.096779    0.029287    11.00000   -1.50000
H01J  2   -0.129621   -0.227485    0.051611    11.00000   -1.50000
H01K  2   -0.035062   -0.216250   -0.022045    11.00000   -1.50000
AFIX   0
B016  7    0.700759    0.356219    0.336301    11.00000    0.02683    0.01717 =
         0.01563    0.00528    0.00497    0.01310
C017  1    0.113860   -0.238036    0.104636    11.00000    0.05261    0.03618 =
         0.07551    0.03048    0.03883    0.02176
AFIX 137
H01L  2    0.112258   -0.292729    0.049491    11.00000   -1.50000
H01M  2    0.036782   -0.287346    0.131171    11.00000   -1.50000
H01N  2    0.206750   -0.206696    0.138822    11.00000   -1.50000
AFIX   0

PART 1
O018  5    0.556152    0.351107    0.801148    21.00000    0.07714    0.03478 =
         0.04850    0.01689    0.00800    0.02347
C019  1    0.614075    0.563550    0.890496    21.00000    0.09053    0.09777 =
         0.07826   -0.04556   -0.03844    0.07172
AFIX 137
H01O  2    0.521410    0.558672    0.905578    21.00000   -1.50000
H01P  2    0.673069    0.648309    0.885694    21.00000   -1.50000
H01Q  2    0.663622    0.548976    0.933531    21.00000   -1.50000
AFIX   0
C01A  1    0.613303    0.507375    0.732223    21.00000    0.05254    0.14696 =
         0.17070    0.14072    0.04102    0.05415
AFIX 137
H01R  2    0.605379    0.436986    0.683779    21.00000   -1.50000
H01S  2    0.709257    0.578513    0.741911    21.00000   -1.50000
H01T  2    0.540744    0.535894    0.721995    21.00000   -1.50000
AFIX   0
C01B  1    0.589442    0.462231    0.807783    21.00000    0.02742    0.03274 =
         0.04873    0.01586   -0.00023    0.01429

PART 2
C0    1    0.592684    0.485658    0.726585   -21.00000    0.02141    0.06374 =
         0.02375   -0.01035    0.00371    0.01310
AFIX 137
H0A   2    0.559894    0.397986    0.728126   -21.00000   -1.50000
H0B   2    0.663755    0.502219    0.688645   -21.00000   -1.50000
H0C   2    0.510634    0.496762    0.707098   -21.00000   -1.50000
AFIX   0
C01C  1    0.660893    0.579178    0.813680   -21.00000    0.04255    0.03475 =
         0.05067    0.01448    0.00465    0.01788
C1    1    0.594966    0.548974    0.887684   -21.00000    0.05282    0.05375 =
         0.04765    0.00897   -0.00980    0.03938
AFIX 137
H1A   2    0.525137    0.584139    0.899459   -21.00000   -1.50000
H1B   2    0.670317    0.586909    0.935954   -21.00000   -1.50000
H1C   2    0.546352    0.456132    0.876012   -21.00000   -1.50000
AFIX   0
O0    5    0.778784    0.674619    0.825120   -21.00000    0.04549    0.04887 =
         0.04673    0.01269    0.01022    0.00672
HKLF 4


REM  kt26_n_a.res in P-1
REM wR2 = 0.1555, GooF = S = 1.023, Restrained GooF = 1.023 for all data
REM R1 = 0.0555 for 6794 Fo > 4sig(Fo) and 0.0579 for all 7240 data
REM 481 parameters refined using 6 restraints

END

WGHT      0.0947      1.7750

REM Highest difference peak  0.814,  deepest hole -0.675,  1-sigma level  0.077
Q1    1   0.6373  0.7016  0.6266  11.00000  0.05    0.81
Q2    1  -0.0233 -0.1005  0.1963  11.00000  0.05    0.79
Q3    1   0.9046  0.8742  0.5866  11.00000  0.05    0.79
Q4    1   0.6420  0.7225  0.5512  11.00000  0.05    0.79
Q5    1  -0.2126  0.1157  0.1564  11.00000  0.05    0.79
;
_shelx_res_checksum              77003
_exptl_crystal_recrystallization_method 'Re-crystallisation from solvent: CHCl3'
